# Supplementary material for: Proteins in Tumor-Derived Plasma Extracellular Vesicles Indicate Tumor Origin
Source: Mol Cell Proteomics. 2022 Dec 5;22(1):100476. doi: 10.1016/j.mcpro.2022.100476 (PMC9801135; doi:10.1016/j.mcpro.2022.100476)
Supplement: TableS1 [file mmc4.xlsx]

## Sheet: Sheet1
Cancer Type	PDX Development and Trial Center ID	Patient Primary Tumor	Patient Tumor Organ for PDX	Metastatic Site?	Patient Gender	Patient Age	Biological replicates	Stage	Grade	Treated	Genomic Information	Race
CRC	WU-0213-T1	Colon	Liver Met	yes	F	79.1	3	pT3 / N1b / Mx/M0	G2	Yes	no common genes mutated	W
CRC	WU-0166-T1	Sigmoid Colon	Liver Met	yes	M	77.7	3	pT3 / N0 / M1a [Primay Tumor]	G1	Yes	KRAS G12V	W
CRC	WU-0190-T1	Sigmoid Colon	Liver Met	yes	M	51.1	3	Unknown	Unknown	Yes	no common genes mutated	W
CRC	WU-0220-T1	Rectum	Liver Met	yes	F	60.3	3	pT3 / N0 [Primary Tumor]	Unknown	Yes	KRAS A146T; PTEN E157fs*23; TP53 R282W	W
CRC	WU-0192-T1	Sigmoid Colon	Liver Met	yes	M	34.3	3	ypT4a / N0 / M1a [Primary Tumor]	G1	Yes	no common genes mutated	W
Melanoma	WU-0187-T1	Chest Wall	Adrenal Met	yes	F	79.5	3	Unknown	Unknown	No	IHC V600E	W
PDAC	WU-0225-T1	Pancreas	Liver Met	yes	M	62.1	3	pT3 / N1 / M0 [Primary Tumor]	G3	No	KRAS G12V; TP53 E294*	W
PDAC	WU-0169-T1	Pancreas	Pancreas	no	F	69.7	3	pT2 / N0	G2	No	KRAS G12V; EGFR P793S; MAP2K4 R77fs	W
PDAC	WU-0217-T1	Pancreas	Pancreas	no	F	68.2	3	ypT2 / N1	G3	Yes	no common genes mutated	W
PDAC	WU-0193-T1	Pancreas	Pancreas	no	M	52.9	3	pT2 / N2	G3	No	no common genes mutated	W
PDAC	WU-0194-T1	Pancreas	Pancreas	no	F	79.4	3	pT2 / N2	G3	No	KRAS G12V; TP53 H179R	W
Breast	WHIM2	Breast	Breast	no	F	44	3	3A	G3	unknown	no common genes mutated	B
Breast	WHIM47	Breast	Chest wall Met	yes	F	54	3	T4N3bM1	G3	Yes	MAP3K4 A1190P	B
Breast	WHIM68	Breast	Skin Met	yes	F	Unknown	4	Unknown	G3	unknown	no common genes mutated	W
