# Supplementary material for: Proteins in Tumor-Derived Plasma Extracellular Vesicles Indicate Tumor Origin
Source: Mol Cell Proteomics. 2022 Dec 5;22(1):100476. doi: 10.1016/j.mcpro.2022.100476 (PMC9801135; doi:10.1016/j.mcpro.2022.100476)
Supplement: TableS2 [file mmc5.xlsx]

## Sheet: Sheet1
Sequence	Missed cleavages	Modifications	Modified sequence	genes	organism assigned (906 = human, 10090 = mouse)	Proteins	Protein Names	Charge	m/z	Mass	PEP	Localization prob	Number of matches	All scores	1056-07BR1	1056-07BR2	1056-07BR3	1182-07BR1	1182-07BR2	1182-07BR3	1373-07BR1	1373-07BR2	1373-07BR3	1484-08BR1	1484-08BR2	1484-08BR3	1555-06BR1	1555-06BR2	1555-06BR3	1606-06BR1	1606-06BR2	1606-06BR3	1607-07BR1	1607-07BR2	1607-07BR3	1691-07BR1	1691-07BR2	1691-07BR3	1707-07BR1	1707-07BR2	1707-07BR3	1716-06BR1	1716-06BR2	1716-06BR3	1755-06BR1	1755-06BR2	1755-06BR3	CTRLFemaleBR1	CTRLFemaleBR2
AAAAAAAAAAGDSDSWDADTFSMEDPVR	0	Acetyl (Protein N-term)	_(Acetyl (Protein N-term))AAAAAAAAAAGDSDSWDADTFSMEDPVR_	Eif3j1	10090	Q3UGC7	Eukaryotic translation initiation factor 3 subunit J-A	2	1391.6	2781.18	1.77e-05		15	63.8936978948093;2.75843054457411;2.75843054457411			5.56537e+06				8433451						9839851					10097698					5.60842e+06			2.94207e+06	2.20121e+06		2.92697e+06	9305427
AAAAAAAAAAGDSDSWDADTFSMEDPVRK	1	Acetyl (Protein N-term)	_(Acetyl (Protein N-term))AAAAAAAAAAGDSDSWDADTFSMEDPVRK_	Eif3j1	10090	Q3UGC7	Eukaryotic translation initiation factor 3 subunit J-A	3	970.766	2909.28	3.43e-15		20	94.5416568928339;3.04225465106946;2.64888156549455																														6.45866e+06
AAAAAAGAASGLPGPVAQGLK	0	Acetyl (Protein N-term)	_(Acetyl (Protein N-term))AAAAAAGAASGLPGPVAQGLK_	IPO9|Ipo9	9606|10090	Q91YE6;Q96P70	Importin-9	2	895.992	1789.97	1.73e-20		25	155.015847885449;7.36526616441729;5.72357095497016							7301903
AAAAAAPGGGGGEPR	0	Acetyl (Protein N-term)	_(Acetyl (Protein N-term))AAAAAAPGGGGGEPR_	Mapk3	10090	Q63844	Mitogen-activated protein kinase 3	2	626.307	1250.6	0.00041573		12	70.9770995872211;10.2317835305938;8.34046173216828									1.71043e+06				3.17119e+06
AAAAAATAAAAASIR	0	Acetyl (Protein N-term)	_(Acetyl (Protein N-term))AAAAAATAAAAASIR_	SCFD1	9606	Q8WVM8	Sec1 family domain-containing protein 1	2	650.354	1298.69	5.01e-12		34	193.282663269942;16.8378468988829;15.1508026243353																				23908750	43038600
AAAAAGPASSQR	0	Acetyl (Protein N-term)	_(Acetyl (Protein N-term))AAAAAGPASSQR_	Sugt1	10090	Q9CX34	Suppressor of G2 allele of SKP1 homolog	2	550.278	1098.54	0.0010722		16	116.050591698475;26.962039435717;16.5398995168002									2649134	2.59385e+06	1.80274e+06	2.26614e+06	4.08269e+06	3092501							3.48104e+06								306390	793778
AAAAQLSLTQLSSGNPVYEK	0	Acetyl (Protein N-term)	_(Acetyl (Protein N-term))AAAAQLSLTQLSSGNPVYEK_	EPS15|Eps15	9606|10090	P42567;P42566	Epidermal growth factor receptor substrate 15	3	697.364	2089.07	0.00032355		18	66.8272138078698;9.1637817584376;8.18751955534435		1.73838e+06	7855079	2.20322e+06			35667790		24926206			16197062	1.86728e+07			3503914	4.54097e+06	9279093		6.96311e+06	12035447	8910706	13665022	3.66338e+06	3.18173e+06	3.08364e+06	2273871	1.63536e+06	6.49869e+06	10121510			3.54229e+06	1.22365e+06	1.38641e+06
AAAASAAEAGIATPGTEDSDDALLK	0	Unmodified	_AAAASAAEAGIATPGTEDSDDALLK_	Psmd4	10090	O35226	26S proteasome non-ATPase regulatory subunit 4	3	772.712	2315.11	7.54e-18		36	122.178084817628;8.50040877772312;7.99219851607367							7746442						9804877										2.18166e+06						9312517
AAAAVVEFQR	0	Acetyl (Protein N-term)	_(Acetyl (Protein N-term))AAAAVVEFQR_	PSMD11|Psmd11	9606|10090	Q8BG32;O00231	26S proteasome non-ATPase regulatory subunit 11	2	552.296	1102.58	4.15e-08		23	190.263378770169;26.6020896820368;26.6020896820368							6923837						13835754	1.35063e+06		4616014		9347407			9633076		5.18224e+06
AAAEAGGDDAR	0	Acetyl (Protein N-term)	_(Acetyl (Protein N-term))AAAEAGGDDAR_	PGP	9606	A6NDG6	Phosphoglycolate phosphatase	2	523.231	1044.45	0.0056389		16	78.9388530651094;14.535294575441;6.23053117313884
AAAEEGCGVGVEDDR	0	Acetyl (Protein N-term)	_(Acetyl (Protein N-term))AAAEEGCGVGVEDDR_	Pex19	10090	Q8VCI5	Peroxisomal biogenesis factor 19	2	788.831	1575.65	0.0053655		12	76.6550486284012;4.15420412698111;2.31664863034147							7.02958e+06						7262507
AAAEVNQEYGLDPK	0	Unmodified	_AAAEVNQEYGLDPK_	Fh	10090	P97807	Fumarate hydratase, mitochondrial	2	752.868	1503.72	0.037958		8	54.6077898953868;25.3857932251584;14.2067784129224		2.98675e+06		1.62444e+06												4.0527e+06		1.6353e+06								1.86051e+06		2.13802e+06	4198132		1.48032e+06	2.22304e+06	2501562
AAAEEQIK	0	Unmodified	_AAAEEQIK_	IPO9|Ipo9	9606|10090	Q91YE6;Q96P70	Importin-9	2	430.23	858.445	0.017687		14	98.4178845021948;52.6364584041425;51.036497180204													1.03014e+06
AAAFEDQENETVVVK	0	Unmodified	_AAAFEDQENETVVVK_	Tln1	10090	P26039	Talin-1	3	550.605	1648.79	0.00027229		18	78.8138787094509;6.08195283435893;5.37338484953302		2.26684e+07	19331280	2.35812e+07	14566599	4.3268e+06	25187091	10753184	3.02844e+07	1.75955e+07	2.25302e+07	2.06315e+07	2.6855e+07	1.4735e+07	3.7215e+06		10762872	17593874		5.39571e+06	3.15515e+07	3.58828e+07	1.10659e+07	3.19084e+06	14021558			8.655e+06	3.18451e+07	3114682	3.13689e+06	1.11202e+07	2.19355e+07
AAAGDGPSASEK	0	Unmodified	_AAAGDGPSASEK_	Mylk2	10090	Q8VCR8	Myosin light chain kinase 2, skeletal/cardiac muscle	2	530.749	1059.48	0.0044099		13	81.3376126750741;24.9227679487439;17.8480993695222													947122
AAAGELQEDSGLMALAK	0	Unmodified	_AAAGELQEDSGLMALAK_	EFHD1	9606	Q9BUP0	EF-hand domain-containing protein D1	3	558.95	1673.83	0.00030329		21	76.3909009982711;6.72817435221027;5.31759623271126
AAAGSAAVSGAGTPVAGPTGR	0	Acetyl (Protein N-term)	_(Acetyl (Protein N-term))AAAGSAAVSGAGTPVAGPTGR_	Snapin	10090	Q9Z266	SNARE-associated protein Snapin	2	884.453	1766.89	8.87e-27		25	151.735004508103;22.5330677585678;14.2349543450024
AAAITSDLLESLGR	0	Unmodified	_AAAITSDLLESLGR_	Postn	10090	Q62009	Periostin	2	708.888	1415.76	6.34e-17		33	205.133449685885;34.8025868956086;29.437155966164		47240196		51273828				5842274	1.93113e+07	11646544	20697864	15658111	28989512	16316932	15320583	12028167	15246741			26838292	6.51465e+06	22773780	6.24881e+06	1.71335e+06					16989166					13482112	5.43082e+06
AAALEFLNR	0	Unmodified	_AAALEFLNR_	STIP1|Stip1	9606|10090	Q60864;P31948	Stress-induced-phosphoprotein 1	2	502.78	1003.55	0.069048		11	66.073021350158;22.1310633409848;22.1310633409848							7.62492e+06							3.44092e+06												1.06693e+06
AAAPAPEEEMDECEQALAAEPK	0	Unmodified	_AAAPAPEEEMDECEQALAAEPK_	EEF1G|Eef1g	9606|10090	P26641;Q9D8N0	Elongation factor 1-gamma	2	1179.02	2356.02	0.049181		13	46.964137322793;7.20190447389106;6.58072613405097		5.05993e+06	4.18956e+06	1.82317e+06			1.20759e+07		7.69701e+06	5.60972e+06	8.52492e+06	1.39479e+07	1.95069e+07	3.39064e+06				6418290		4229655	9513117									3.22345e+06
AAANEQLTR	0	Unmodified	_AAANEQLTR_	CHCHD3|Chchd3	9606|10090	Q9CRB9;Q9NX63	MICOS complex subunit Mic19;MICOS complex subunit MIC19	2	487.257	972.499	0.023888		13	82.4524701721802;45.7178979427427;23.7683083574699																1.57944e+06
AAAQCYIDLIIK	0	Unmodified	_AAAQCYIDLIIK_	COPB1|Copb1	9606|10090	Q9JIF7;P53618	Coatomer subunit beta	2	689.874	1377.73	0.0022403		17	90.1082128695637;25.6214067534558;22.086039292024									18538410
AAAQPESR	0	Acetyl (Protein N-term)	_(Acetyl (Protein N-term))AAAQPESR_	Rnf114	10090	Q9ET26	E3 ubiquitin-protein ligase RNF114	2	436.217	870.42	0.014999		16	97.7981207544085;29.1490144599425;21.3000968416955													4.94621e+06
AAAQTLER	0	Unmodified	_AAAQTLER_	Pnp	10090	P23492	Purine nucleoside phosphorylase	2	430.235	858.456	0.0018238		19	135.842558616136;43.8143889793925;35.1054503959456							2.61954e+06
AAATLMTER	0	Unmodified	_AAATLMTER_	Slc4a1	10090	P04919	Band 3 anion transport protein	2	482.25	962.486	1.24e-07		22	189.13606765209;48.5036788053876;37.0206647301665			24612461	5.24561e+06	1.30157e+07	2.44365e+06		8392449		18116986		1.89441e+06	38912020	1.76586e+08	36856300	103217528	9610742	6.98205e+07	3.65946e+06		2.19665e+07	4819489	1.94823e+08	37004204	83828136	7.64834e+07	1.47401e+07	6.15378e+06	6.18547e+07		1.5734e+06	1.9218e+07		3.92793e+06	5.79568e+06
AAATLMTER	0	Oxidation (M)	_AAATLM(Oxidation (M))TER_	Slc4a1	10090	P04919	Band 3 anion transport protein	2	490.247	978.48	0.0043531	1	17	85.6659877162152;18.5389019666375;17.3856041445371		2.68563e+06		416685	673000		2.26407e+06							3.0076e+07				13159295				579587	35994345	6401328	3.18597e+06	9.54955e+06		907508	2.69696e+07	8.31256e+06			1.28233e+07
AAAVSDIQDLMR	0	Unmodified	_AAAVSDIQDLMR_	Psmd9	10090	Q9CR00	26S proteasome non-ATPase regulatory subunit 9	2	645.33	1288.64	0.0010417		23	119.680398877461;30.7971982917167;27.824261000633							9371850		9896667		0		15014750					5226473		8369207			6808773			1.13921e+06			5.09727e+06	9982450
AAAYGVR	0	Unmodified	_AAAYGVR_	LIPE|Lipe	9606|10090	P54310;Q05469	Hormone-sensitive lipase	2	354.195	706.376	0.061605		12	88.6267448382227;30.6686127002559													4506982
AACFQLK	0	Unmodified	_AACFQLK_	C4b	10090	P01029	Complement C4-B;Complement C4 beta chain;Complement C4 alpha chain;C4a anaphylatoxin;Complement C4 gamma chain	2	419.218	836.421	0.031795		13	112.266794744266;36.5870119880271;25.5576985009296	3.56313e+06	2.77866e+06	1.76868e+06	6182226	3.53411e+06		8887001	5.76377e+06	1.72427e+07	4994760	9431925	6521299	11481850	7.683e+06	2.17473e+07	11668401	8.34638e+06	4.87505e+06	1.08614e+07	11763425	7251323	3812577	10478767	2.59196e+06	1.51202e+07	1.89532e+06	3.0513e+06	3.27301e+06	7.68345e+06	6.17808e+06	8429948		13925843	1.28961e+07	25608583
AACICAEEEK	0	Unmodified	_AACICAEEEK_	PLA2G12B|Pla2g12b	9606|10090	Q99P27;Q9BX93	Group XIIB secretory phospholipase A2-like protein	2	590.752	1179.49	0.0040726		13	90.6566083838941;9.51623749920258;8.41871632976646	2.53054e+06	5542167	1.647e+06										3.63534e+06			837928		2.04021e+06				1.38735e+06				1.22401e+06						6912058	2.88591e+06	2.71613e+06	434727
AACLESAQEPAGAWSNK	0	Unmodified	_AACLESAQEPAGAWSNK_	Hdlbp	10090	Q8VDJ3	Vigilin	2	895.412	1788.81	0.0010836		19	84.168711794894;6.10336600408461;6.03321855267746
AACLPLPGYR	0	Unmodified	_AACLPLPGYR_	LCP1|Lcp1	9606|10090	P13796;Q61233	Plastin-2	2	559.295	1116.58	0.001215		16	104.447677359174;17.2398344006328;15.1508026243353							17221888						9708964																						6260332
AADAEAEVASLNR	0	Unmodified	_AADAEAEVASLNR_	TPM3|Tpm3	9606|10090	P06753;P21107	Tropomyosin alpha-3 chain	2	658.826	1315.64	0.0045352		12	76.1427122100703;58.9806649986242;24.7755959191673	2690809	3.9984e+06	4835350	727736	1.22579e+06	1587648	8.18656e+06	1.26028e+06	4.08706e+06	7742553	10001741	7677530	5521390	9931691	4.77437e+06	1.86515e+06	1.59679e+06	5321908	11434994	3.32561e+06	2267990	13099216	1.3841e+07	4.34678e+06	10290609	1.03563e+06	658708	2.21903e+06	4.43375e+06	2.8875e+06	748156	1.36136e+06	2.70141e+06	527153	330064
AADAHVDAHYYEQNEQPTGTCAACITGGNR	0	Unmodified	_AADAHVDAHYYEQNEQPTGTCAACITGGNR_	Adk	10090	P55264	Adenosine kinase	4	820.106	3276.39	8.79e-24		31	120.597038050636;9.58650213228348;6.29501135096236							2.46158e+06		5977540	4.58656e+06								1.62975e+06			4.10134e+06	4.96019e+06								4487791
AADAVEDLR	0	Unmodified	_AADAVEDLR_	PACSIN2|Pacsin2	9606|10090	Q9WVE8;Q9UNF0	Protein kinase C and casein kinase substrate in neurons protein 2	2	480.243	958.472	0.048494		16	76.0640612340447;44.96078517613;33.2625152387195							14054993					2.43703e+06	18581216					40224860					882893
AADEEAFEDNSEEYIR	0	Unmodified	_AADEEAFEDNSEEYIR_	CSE1L|Cse1l	9606|10090	P55060;Q9ERK4	Exportin-2	2	944.398	1886.78	0.00070712		16	95.0183415383111;8.5129973289898;8.304816011741							8.31318e+06																				0
AADHYSEQMAQR	0	Unmodified	_AADHYSEQMAQR_	Gbp4	10090	Q61107	Guanylate-binding protein 4	3	469.542	1405.6	0.0013876		13	72.6521878434734;10.3256748184293;7.91093571525253							3.14616e+06		446552	2.02692e+06	895811	403952	1280435	280973	543834						574347	426361			499122
AADIDQEVK	0	Unmodified	_AADIDQEVK_	CAND1|Cand1	9606|10090	Q6ZQ38;Q86VP6	Cullin-associated NEDD8-dissociated protein 1	2	494.751	987.487	0.017346		12	81.5477819259707;37.5583622088247;36.395170339887							8731678		5465631	3310765			6632454								2.08458e+06
AADKDTCFSTEGPNLVTR	1	Unmodified	_AADKDTCFSTEGPNLVTR_	Alb	10090	P07724	Serum albumin	3	661.314	1980.92	0.00044201		28	91.0646077000754;5.55937317983391;4.90193240773459	15925046	1.43674e+07	2.60532e+07	7.47618e+06	17805693	2177022	15184287	5031341	19413833	6907029		2.7104e+07		1.59027e+07		21486054	6.47367e+06	7.55632e+06	15073836	9.58596e+06	2.58605e+07	1.65646e+08	5965777	2.24149e+07	1.62074e+07	1.27875e+07	1.17629e+07	1.14057e+07	31110296	1.69066e+07	2.62155e+07	1.58918e+07	29100597
AADIGVAMGQTGTDVCK	0	Unmodified	_AADIGVAMGQTGTDVCK_	ATP2C1|Atp2c1	9606|10090	Q80XR2;P98194	Calcium-transporting ATPase type 2C member 1	2	847.398	1692.78	0.00029129		19	99.4998893405379;13.4276824907501;8.72930547679587																1.78495e+06
AADTHLIDYEK	0	Unmodified	_AADTHLIDYEK_	Entpd5	10090	Q9WUZ9	Ectonucleoside triphosphate diphosphohydrolase 5	3	425.879	1274.61	0.0081493		14	55.4521948315776;17.473335206627									3.49095e+06				2729357		2.23251e+06
AADVASFVK	0	Unmodified	_AADVASFVK_	Map2k6	10090	P70236	Dual specificity mitogen-activated protein kinase kinase 6	2	454.248	906.481	0.029714		14	79.4740135853696;31.2894094935746;28.5720355720006													2998781
AADTIGYPVMIR	0	Unmodified	_AADTIGYPVMIR_	CPS1|Cps1	9606|10090	P31327;Q8C196	Carbamoyl-phosphate synthase [ammonia], mitochondrial	2	653.845	1305.68	0.00061313		21	125.81717130335;18.7799958167552;11.4900630590111
AADVHEVR	0	Unmodified	_AADVHEVR_	Pkm	10090	P52480	Pyruvate kinase PKM	2	448.733	895.451	0.049744		12	73.2600530946584;40.5726180659479;21.7023352583705							2.79498e+07		2.10565e+06		306313		9035574								3.4996e+06		0
AADVNMTDEEGR	0	Unmodified	_AADVNMTDEEGR_	Acbd6	10090	Q9D061	Acyl-CoA-binding domain-containing protein 6	2	654.28	1306.55	0.034849		11	60.5184548494501;7.38037432059894;4.45112097361039
AAEAGDLHTALEK	0	Unmodified	_AAEAGDLHTALEK_	Ttc36	10090	Q8VBW8	Tetratricopeptide repeat protein 36	3	442.561	1324.66	0.0080364		15	52.0714975006937;13.0079644395829;10.5618858894849									1.17038e+06												2.2902e+06									1.48879e+06
AAEDDEDDDVDTK	0	Unmodified	_AAEDDEDDDVDTK_	PTMA	9606	P06454	Prothymosin alpha;Prothymosin alpha, N-terminally processed;Thymosin alpha-1	2	719.279	1436.54	0.020238		9	61.353327367379;0;0
AAEEIGIK	0	Unmodified	_AAEEIGIK_	MTHFD1|Mthfd1	9606|10090	Q922D8;P11586	C-1-tetrahydrofolate synthase, cytoplasmic;Methylenetetrahydrofolate dehydrogenase;Methenyltetrahydrofolate cyclohydrolase;Formyltetrahydrofolate synthetase;C-1-tetrahydrofolate synthase, cytoplasmic, N-terminally processed	2	415.735	829.455	0.020575		12	94.261808010389;64.8032765923203;55.4410718299713							3.03829e+06						11835200
AAEEAER	0	Unmodified	_AAEEAER_	HGS|Hgs	9606|10090	O14964;Q99LI8	Hepatocyte growth factor-regulated tyrosine kinase substrate	2	388.183	774.351	0.075676		11	81.2966791880028;31.2894094935746;23.0193356935404													183484
AAEEVGYPVMIK	0	Unmodified	_AAEEVGYPVMIK_	Acaca	10090	Q5SWU9	Acetyl-CoA carboxylase 1;Biotin carboxylase	2	653.839	1305.66	0.0062836		16	81.9504388217255;27.8642008793184;19.5143646943018
AAEGCVLASQPHEK	0	Unmodified	_AAEGCVLASQPHEK_	Tgfbr3	10090	O88393	Transforming growth factor beta receptor type 3	3	499.577	1495.71	0.020397		7	41.0915620102116;8.304816011741;5.38431288363939								2.1469e+06	5.18409e+06	1.00585e+06	3.31147e+06	2.47487e+06	3671684								2332842											814494		842476	799077
AAEGGALADEVR	0	Unmodified	_AAEGGALADEVR_	Angptl6	10090	Q8R0Z6	Angiopoietin-related protein 6	2	579.791	1157.57	3.81e-09		29	194.937298445174;40.8819366148434;37.5583622088247	23045726	2.25092e+07	9.02774e+06	7.85031e+06	1.99331e+06	6823476	5631763	38088392	64370808	39399752	30943651	13690017	8.32758e+07	81446200	34757320	17831316	3.92946e+06	13444584	14229890	42593984	17638244	8623175	1.17458e+07	43144916	19335344	7203272	3.05341e+06	5.11376e+06	1.1105e+07	4.93134e+06	1.74083e+06	9369213	9.49649e+06	1.58254e+07	41449296
AAEIDCQDIEER	0	Unmodified	_AAEIDCQDIEER_	Sptb	10090	P15508	Spectrin beta chain, erythrocytic	2	724.82	1447.62	0.00047711		19	127.764917728127;38.3032041592268;18.4396678718277	10058123	4751815	1.98603e+07	16298325	27466405	9851322	11983630	4.28198e+06	3.20714e+06	6961982	7.34905e+06		9948334	2.73047e+07	6.45875e+06	2.6143e+07	12098226	4.28769e+07	7620050			9942197	26597374	2.50003e+07	5.78287e+06	4.86361e+07	1.08334e+07	2562123	140851952	1.51292e+07	990819	8730312	27655360	1.45147e+06	2.66361e+06
AAEHEVPLQER	0	Unmodified	_AAEHEVPLQER_	RELCH|Relch	9606|10090	Q148V7;Q9P260	LisH domain and HEAT repeat-containing protein KIAA1468	3	426.886	1277.64	0.062581		12	28.9032895820289;19.3535211101995;8.70042466651847													3.01882e+06
AAEILYQLALK	0	Unmodified	_AAEILYQLALK_	Man2a1	10090	P27046	Alpha-mannosidase 2	2	616.866	1231.72	0.0086776		14	83.0052076509134;11.1512425283974;11.1512425283974																																		1.03793e+06	2.76794e+06
AAEVPNEELVSLLLK	0	Unmodified	_AAEVPNEELVSLLLK_	Vps13c	10090	Q8BX70	Vacuolar protein sorting-associated protein 13C	2	812.961	1623.91	0.0094036		13	61.4351562739128;14.6736533618169;9.43258361600477
AAESLADPTEYENLFPGLK	0	Unmodified	_AAESLADPTEYENLFPGLK_	COPB2|Copb2	9606|10090	P35606;O55029	Coatomer subunit beta	2	1033.01	2064.01	0.00080385		27	121.558452008771;22.04584282397;20.8569691878219							10685217
AAEMLLFGK	0	Unmodified	_AAEMLLFGK_	Eci2|Eci3	10090|10090	Q9WUR2;Q78JN3	Enoyl-CoA delta isomerase 2, mitochondrial	2	490.268	978.521	0.0059118		15	96.252898341246;13.9859011493425;10.6918875566066																					6703842
AAFDDAIAELDTLSEESYK	0	Unmodified	_AAFDDAIAELDTLSEESYK_	YWHAE|Ywhae	9606|10090	P62258;P62259	14-3-3 protein epsilon	3	696.66	2086.96	1.05e-07		28	124.675434532872;14.9222275963324;4.90193240773459	1.2632e+07	2.14915e+07	20528758	11862736	9.29041e+06	7.06926e+06	1.61093e+07	13039942	17409005	11675821	16373612	20164534	1.15659e+07	11114530	2.27916e+07	1.27932e+07	20119062	21064324	8.61736e+06	1.66385e+07	12919527	18850526	7537018	5641631	2088441	1.42435e+07	13455239	1.15308e+07	16646029	1.76984e+07	12423511	17947339	1.47571e+07	1.77665e+06	2.50271e+06
AAFDMFDADGGGDISVK	0	Unmodified	_AAFDMFDADGGGDISVK_	TNNC2|Tnnc2	9606|10090	P20801;P02585	Troponin C, skeletal muscle	2	858.383	1714.75	1.32e-08		27	138.4212444789;9.25840228625682;6.88821621953611			11595170				1.1293e+08	19909258	39540348	10278608	48583052		7.33342e+07		0		11401120	9615520		5864647	30681048	13548763	1.14689e+07		17317361	4.05781e+06	5079314	1.53821e+06	9887572	7487685
AAFDMFDADGGGDISVK	0	Oxidation (M)	_AAFDM(Oxidation (M))FDADGGGDISVK_	TNNC2|Tnnc2	9606|10090	P20801;P02585	Troponin C, skeletal muscle	2	866.38	1730.75	0.0019768	1	14	61.6412950852912;7.6456655703698;6.38353641124399							3.99311e+06
AAFECMYTLLDSCLDR	0	Unmodified	_AAFECMYTLLDSCLDR_	CAND1|Cand1	9606|10090	Q6ZQ38;Q86VP6	Cullin-associated NEDD8-dissociated protein 1	3	655.623	1963.85	0.00043991		22	73.2960180841019;5.98104407102955;4.22097334355709
AAFEWNEEGAGSSPSPGLQPVR	0	Unmodified	_AAFEWNEEGAGSSPSPGLQPVR_	Serpinf1	10090	P97298	Pigment epithelium-derived factor	3	762.698	2285.07	4.53e-05		21	68.6392628348587;3.87229403209293;3.41954433332964	4.59369e+06	4733279	722014		2559269	1.14297e+06				10714145		8.28839e+06		6649402		3833149		5019205			8882877	4227590			2.47432e+06	3072647	2.62439e+06	1.40654e+06		3232511	5.14721e+06		4.01172e+06
AAFGGSGGR	0	Unmodified	_AAFGGSGGR_	KRT2	9606	P35908;CON__P35908v2;CON__P35908	Keratin, type II cytoskeletal 2 epidermal	2	390.193	778.372	0.045609		14	67.2773626445034;17.2704307653853	5.20223e+06	10247494	2.03063e+06	2.72078e+06		922435	1.67521e+06		2.77289e+06	1.4887e+06						7.97035e+06		2408748								1.29597e+06		998077	2862092	2056840		1.96196e+06	1945360		700454
AAFLQSLVEDR	0	Unmodified	_AAFLQSLVEDR_	Sec24a	10090	Q3U2P1	Protein transport protein Sec24A	2	624.833	1247.65	0.01561		15	70.1000527177588;49.4179560069994;45.7178979427427
AAFGLSEAGFNTACLTK	0	Unmodified	_AAFGLSEAGFNTACLTK_	Sdha	10090	Q8K2B3	Succinate dehydrogenase [ubiquinone] flavoprotein subunit, mitochondrial	2	879.43	1756.85	8.15e-05		24	110.293161531887;22.9173236929049;22.1979743702009																3.4423e+06
AAFNSGK	0	Unmodified	_AAFNSGK_	GAPDH	9606	P04406	Glyceraldehyde-3-phosphate dehydrogenase	2	347.68	693.345	0.013857		16	144.294772212673;74.5967635668784;53.5215436896493																					1639310
AAFPLHDCR	0	Unmodified	_AAFPLHDCR_	Ano6	10090	Q6P9J9	Anoctamin-6	3	362.843	1085.51	0.049946		10	38.5672897702455;16.5398995168002;11.2214697088926	1.06411e+06	2441834			475741																				1.14874e+06								651638
AAFPEGFHPR	0	Unmodified	_AAFPEGFHPR_	LIPE|Lipe	9606|10090	P54310;Q05469	Hormone-sensitive lipase	3	376.858	1127.55	0.033809		13	45.5980275742759;24.7755959191673;24.0301015175742											4.74676e+06
AAFQLGSPWR	0	Unmodified	_AAFQLGSPWR_	ALDH2|Aldh2	9606|10090	P47738;P05091	Aldehyde dehydrogenase, mitochondrial	2	566.799	1131.58	0.010898		13	79.4740135853696;34.2527332851036;25.55905140244	4.85589e+06	4764023	2314457	3.62293e+06	5.52476e+06	2283228	7.11899e+06									8961258	9983503	6.17856e+06				9045922	2.59935e+06	2.16493e+06		10831924	3.97784e+06	2.93543e+06	8675891		5.82905e+06	5.80842e+06	8.53239e+06
AAFTECCQAADK	0	Unmodified	_AAFTECCQAADK_	ALB	9606	P02768;CON__P02768-1	Serum albumin	2	686.287	1370.56	0.010898		16	70.9770995872211;11.1512425283974;9.95339327462209	3.98984e+06	1.4608e+06	1.36553e+06	2.03852e+06	1.23031e+06	6.72793e+06												5.94897e+06								831995	536924	735366	3161222	4.327e+06		1.71361e+06	1564662
AAGAEEYAQQEVVK	0	Unmodified	_AAGAEEYAQQEVVK_	Cnp	10090	P16330	2,3-cyclic-nucleotide 3-phosphodiesterase	2	746.868	1491.72	0.00086565		17	86.0142129166085;18.2620855363744;14.937809759209		3.40269e+06
AAGALLAR	0	Unmodified	_AAGALLAR_	Gclm	10090	O09172	Glutamate--cysteine ligase regulatory subunit	2	371.732	741.45	0.0016152		16	137.43986151541;113.820338347979;86.3436515890446							7.23671e+06		4.81963e+06	4.25787e+06			15773189	3756606	4321764						6.37447e+06		7566212
AAGAQVVAVSR	0	Unmodified	_AAGAQVVAVSR_	Dcxr	10090	Q91X52	L-xylulose reductase	2	514.796	1027.58	0.0015608		20	108.43295509681;25.7367896737907;25.55905140244							2.28923e+06		3827329				4.34003e+06								4224061									1.32079e+06
AAGDGDCGSTHSR	0	Unmodified	_AAGDGDCGSTHSR_	Tkfc	10090	Q8VC30	Bifunctional ATP-dependent dihydroxyacetone kinase/FAD-AMP lyase (cyclizing);ATP-dependent dihydroxyacetone kinase;FAD-AMP lyase (cyclizing)	3	430.842	1289.51	0.013626		9	48.6592096076663;3.76303747148001;3.76303747148001													627388
AAGESSWSTR	0	Unmodified	_AAGESSWSTR_	Kank4	10090	Q6P9J5	KN motif and ankyrin repeat domain-containing protein 4	2	526.244	1050.47	0.026754		12	67.8972121932282;12.9883819528779;6.82412987176371							1.893e+06
AAGGDHGSPDSYR	0	Acetyl (Protein N-term)	_(Acetyl (Protein N-term))AAGGDHGSPDSYR_	ADSL	9606	P30566	Adenylosuccinate lyase	2	666.284	1330.55	0.0055103		11	58.369942445914;10.2317835305938;7.92521393310381																				3.31668e+06
AAGMLSQLDLFSR	0	Unmodified	_AAGMLSQLDLFSR_	Igbp1	10090	Q61249	Immunoglobulin-binding protein 1	2	704.866	1407.72	0.010395		13	69.9791698960766;11.3628915887995;11.1512425283974							9902992
AAGDWVLEVYDTPSQLR	0	Unmodified	_AAGDWVLEVYDTPSQLR_	PCSK5|Pcsk5	9606|10090	Q04592	Proprotein convertase subtilisin/kexin type 5	2	960.479	1918.94	0.00054682		21	91.8576695914225;20.2038073843826;18.577060011288																						5762119
AAGEVMEPANLLAEEK	0	Unmodified	_AAGEVMEPANLLAEEK_	Atp6v1d	10090	P57746	V-type proton ATPase subunit D	2	836.417	1670.82	0.0059807		15	62.8899022289367;13.905914514592;13.2003932516295							9270645
AAGNECPK	0	Unmodified	_AAGNECPK_	Masp1	10090	P98064	Mannan-binding lectin serine protease 1;Mannan-binding lectin serine protease 1 heavy chain;Mannan-binding lectin serine protease 1 light chain	2	423.692	845.37	0.02453		14	89.5497787024204;49.3584676649634;16.9639218703219													2.58294e+06
AAGSLLTDECR	0	Unmodified	_AAGSLLTDECR_	Macrod1	10090	Q922B1	O-acetyl-ADP-ribose deacetylase MACROD1	2	596.785	1191.56	0.0078943		16	94.691693018924;10.2308609832598;9.58784797178986							8393809		10364533				10702203
AAGSPVFVCQANR	0	Unmodified	_AAGSPVFVCQANR_	Svep1	10090	A2AVA0	Sushi, von Willebrand factor type A, EGF and pentraxin domain-containing protein 1	2	688.841	1375.67	0.0012973		18	94.691693018924;10.8295177454332;10.7576374231502	3.38714e+06	1.12645e+06	3.19321e+06						3.0821e+06	3427029		6458152		1.85405e+06		3.31883e+06		2.49151e+06								1.50372e+06
AAGTLYTYPENWR	0	Acetyl (Protein N-term)	_(Acetyl (Protein N-term))AAGTLYTYPENWR_	EEF1G|Eef1g	9606|10090	P26641;Q9D8N0	Elongation factor 1-gamma	2	792.378	1582.74	1.51e-05		25	132.779076170909;17.0255905426181;13.7696037558082										17012106	15162267	24458870	15538509
AAGVEAAAEVAATEPK	0	Acetyl (Protein N-term)	_(Acetyl (Protein N-term))AAGVEAAAEVAATEPK_	Hnrnpm	10090	Q9D0E1	Heterogeneous nuclear ribonucleoprotein M	2	763.888	1525.76	5.37e-09		28	150.683344568248;24.8545645101422;23.8508298924378													7309375					4318131			11655000
AAGVNVEPFWPGLFAK	0	Unmodified	_AAGVNVEPFWPGLFAK_	RPLP1	9606	P05386	60S acidic ribosomal protein P1	2	851.951	1701.89	1.38e-05		28	122.699308134555;15.5393703557407;15.5393703557407	21080680	19086454	35693537	8.80399e+06	13670622	7.80908e+06	18965024	2.80552e+07	5.0364e+07				15146225	4.1413e+06	1.59551e+07				17248364	37122493	3.82993e+07	4.26281e+07	25752896	599844	2461778	7.09472e+06	1.25509e+07		15438090		1.6557e+07	1.3205e+07	1.64548e+07
AAGVPSASITWR	0	Unmodified	_AAGVPSASITWR_	Hspg2	10090	Q05793	Basement membrane-specific heparan sulfate proteoglycan core protein;Endorepellin;LG3 peptide	2	608.328	1214.64	0.0016738		19	108.569782097656;17.9086212391475;17.9086212391475	4749874	9439228														6.46864e+06
AAGVPSATITWR	0	Unmodified	_AAGVPSATITWR_	HSPG2	9606	P98160	Basement membrane-specific heparan sulfate proteoglycan core protein;Endorepellin;LG3 peptide	2	615.335	1228.66	0.0020994		18	91.0872158856121;21.4636151640385;18.7799958167552		3040666
AAGVSVEPFWPGLFAK	0	Unmodified	_AAGVSVEPFWPGLFAK_	Rplp1	10090	P47955	60S acidic ribosomal protein P1	2	838.446	1674.88	0.0010809		21	88.4409973714247;15.5899354277293;15.2657673669451			45847260	30017827			19900188	19594744	28198742		113980544	8.57297e+07	57521444		16350852			112879712	18282108		0		33490728		0	5.47987e+07	22041584		72743296	12856486
AAHDNMDIDK	0	Unmodified	_AAHDNMDIDK_	CHMP4B|CHMP4BP1|Chmp4b	9606|9606|10090	Q9H444;Q9D8B3;P59074	Charged multivesicular body protein 4b;Putative charged multivesicular body protein 4B-like protein CHMP4BP1	3	377.17	1128.49	0.017117		11	50.3534139349904;17.8194855293996;11.1643274002507							2.03564e+06		1.4439e+06				1.98937e+06
AAHGGSAASSALK	0	Acetyl (Protein N-term)	_(Acetyl (Protein N-term))AAHGGSAASSALK_	UBXN7|Ubxn7	9606|10090	Q6P5G6;O94888	UBX domain-containing protein 7	2	585.299	1168.58	0.0027191		14	78.9388530651094;26.6020896820368;24.9227679487439													6224748
AAHGVLLQALDEMR	0	Unmodified	_AAHGVLLQALDEMR_	IRGQ	9606	Q8WZA9	Immunity-related GTPase family Q protein	3	508.605	1522.79	0.00047322		19	73.8811676944047;22.4742861204974;14.5614880686644
AAHLGANPWR	0	Unmodified	_AAHLGANPWR_	Gp1bb	10090	P56400	Platelet glycoprotein Ib beta chain	3	364.861	1091.56	0.015941		11	51.0662131937566;16.7760792397186;14.2067784129224	5.22548e+06	1.59609e+07	7.84473e+06	7.45767e+06	3.3035e+06	2.89645e+06								3.20367e+06		1.26878e+07	2.77857e+06	4.82238e+06	2.88603e+06			18666992	2.84411e+06	3245463	10229962	5.20912e+06	4.27535e+06	3496363	5.51587e+06	11953279	3.86069e+06	5.17036e+06	6.07585e+06
AAHIFFTDTCPEPLFSELGR	0	Unmodified	_AAHIFFTDTCPEPLFSELGR_	STXBP2|Stxbp2	9606|10090	Q64324;Q15833	Syntaxin-binding protein 2	3	770.04	2307.1	1.17e-07		33	105.060132876599;7.25274980014466;4.61698934292364				9452734												11972659
AAHPDCEDVAK	0	Unmodified	_AAHPDCEDVAK_	Armc6	10090	Q8BNU0	Armadillo repeat-containing protein 6	3	404.849	1211.52	0.066871		11	27.1629206790937;11.5934202148368;10.0045092152128							3.01345e+06																							348708
AAHSEGHITAGLDMK	0	Unmodified	_AAHSEGHITAGLDMK_	Cct2	10090	P80314	T-complex protein 1 subunit beta	2	769.375	1536.74	0.031341		8	51.0918807172016;18.3116494734055;18.3116494734055							2147292			8505080			8.89319e+06	1079049											6.76712e+06
AAHSQCAYSNPEGTVLLACEESR	0	Unmodified	_AAHSQCAYSNPEGTVLLACEESR_	Cpn2	10090	Q9DBB9	Carboxypeptidase N subunit 2	3	850.716	2549.13	0.0016834		13	43.6108437563505;3.0088846469648;2.88185493655467	1.64529e+07	4.63658e+06	1.53979e+07	7.56603e+06	1.21845e+07	4.86769e+06	8.75248e+06	22214948	23538454	13081050	8847013	42338790	14716688	10688166	4.54232e+06	5.15331e+06	1.24047e+07	9.98081e+06	1.33223e+07	2.81384e+07	11205703	2.33362e+07	4.82221e+06	7.59562e+06	1.83614e+07	5.2005e+06	5.95674e+06	3.42272e+06	19456913	1.75167e+07	17057096	5.30557e+06	11602494	3.66252e+06	0
AAIAAAAAAAAAK	0	Unmodified	_AAIAAAAAAAAAK_	Rpl14	10090	Q9CR57	60S ribosomal protein L14	2	521.306	1040.6	0.00084811		20	116.050591698475;64.2645269694593;36.395170339887							21867962
AAICSGK	0	Unmodified	_AAICSGK_	Gapdh	10090	P16858	Glyceraldehyde-3-phosphate dehydrogenase	2	353.681	705.348	0.057283		14	90.9856066044151;28.528626334435;27.120517650555							10552707				1.26675e+06		7.50921e+07								3.7179e+06		3.51168e+06		2.23909e+06
AAHVLMPHESTVEHTHVDINEMESPLATR	0	Unmodified	_AAHVLMPHESTVEHTHVDINEMESPLATR_	NT5C2|Nt5c2	9606|10090	Q3V1L4;P49902	Cytosolic purine 5-nucleotidase	5	651.117	3250.55	0.062595		13	26.6592979269507;2.31324664319424;2.22344600906217							32889916						29629544
AAIEHIK	0	Unmodified	_AAIEHIK_	Apoc1	10090	P34928	Apolipoprotein C-I;Truncated apolipoprotein C-I	2	391.232	780.449	0.071683		12	83.3768699768433;51.036497180204;50.5389854698836											12631425
AAISQLR	0	Unmodified	_AAISQLR_	OXSR1|Oxsr1	9606|10090	Q6P9R2;O95747	Serine/threonine-protein kinase OSR1	2	379.73	757.445	0.045691		12	99.9194844075844;70.9124844358265;54.5251676910956							6209004		4805811				6794994								1.97075e+06		2.87046e+06												730495
AAILPTSIFLTNK	0	Unmodified	_AAILPTSIFLTNK_	PRMT5|Prmt5	9606|10090	O14744;Q8CIG8	Protein arginine N-methyltransferase 5;Protein arginine N-methyltransferase 5, N-terminally processed;Protein arginine N-methyltransferase 5	2	694.911	1387.81	0.0026893		19	82.4166600060642;7.12822235331068;5.78083565264955							7085942
AAITMQRYVRGYQAR	2	Oxidation (M)	_AAITM(Oxidation (M))QRYVRGYQAR_	MYO5A	9606	Q9Y4I1	Unconventional myosin-Va	2	900.47	1798.93	0.012777	1	9	55.5670885924288;31.4217604371287;19.4561898530281
AALAAER	0	Unmodified	_AALAAER_	DNM2|Dnm2	9606|10090	P39054;P50570	Dynamin-2	2	351.201	700.387	0.049391		13	97.0675770474209;86.086420303371;76.8465169270188							780470		2.49251e+06	2.64556e+06			3657476
AALAPLPPLPAQFK	0	Acetyl (Protein N-term)	_(Acetyl (Protein N-term))AALAPLPPLPAQFK_	VTA1|Vta1	9606|10090	Q9CR26;Q9NP79	Vacuolar protein sorting-associated protein VTA1 homolog	2	738.435	1474.85	0.011706		12	60.5633041695188;13.8089698072693;10.3085123018831
AALAPYNWPVWLGVHDR	0	Unmodified	_AALAPYNWPVWLGVHDR_	CLEC11A|Clec11a	9606|10090	O88200;Q9Y240	C-type lectin domain family 11 member A	3	655.676	1964.01	0.00010797		23	89.8657155527327;10.8157905146958;6.41663214022177	12744586	8.58498e+06	8.52363e+06	6972144	6.36666e+06	3.85125e+06	6227201	27078240	28854570	19585544	26037682	19146329	11808722	7.48095e+06	10008363	7832673	21556760	24214660	11585903	52420716	14001572	19803922	15584621			3462604	3.98201e+06	5378224	12547106	16097980	19155254	24603051	20592618	3.2125e+06	3565119
AALCAVHVIR	0	Unmodified	_AALCAVHVIR_	AP1G1|Ap1g1	9606|10090	O43747;P22892	AP-1 complex subunit gamma-1	3	370.546	1108.62	0.020847		12	48.0909984329185;6.30444547532777;6.29372585692788							3853975
AALCHFCIDMLNAK	0	Unmodified	_AALCHFCIDMLNAK_	NAPA|Napa	9606|10090	Q9DB05;P54920	Alpha-soluble NSF attachment protein	3	555.263	1662.77	0.00077211		16	68.8092085744074;6.29797785744752;4.71445844030124			1.87134e+06									17817004	14749836								9550637													1162556	783355
AALDEQFEPQK	0	Unmodified	_AALDEQFEPQK_	HPGD|Hpgd	9606|10090	Q8VCC1;P15428	15-hydroxyprostaglandin dehydrogenase [NAD(+)]	2	638.314	1274.61	0.00062856		20	125.160469658109;19.7866556960211;17.09618523232									14019444
AALEAQNALHNIK	0	Unmodified	_AALEAQNALHNIK_	CELF2|Celf2	9606|10090	O95319;Q9Z0H4	CUGBP Elav-like family member 2	3	464.925	1391.75	0.081135		15	31.4459902698641;18.2677492188432;13.2364409568142			1.75712e+06				3622460		3.02596e+06		7374359	6694787						1905008			10256514					1.46971e+06				1.72424e+06
AALEDTLAETEAR	0	Unmodified	_AALEDTLAETEAR_	KRT19	9606	P08727;CON__P08727	Keratin, type I cytoskeletal 19	2	695.346	1388.68	0.00019634		21	133.807453797599;21.3721934099653;16.6709893507456	45587160	2.38572e+07	2.39332e+07	8.04249e+06	3.04977e+06	9027225				7034770	7415170	10677236	13689815	8487125	2.92741e+06				9.88063e+06	6258919	1.40701e+07	5795987		5.14893e+06	6052758	7408275		12134394	19648987	7.77185e+06	14270279	2.21256e+07	1.1476e+07
AALEAQNALHNMK	0	Unmodified	_AALEAQNALHNMK_	CELF1|Celf1	9606|10090	Q92879;P28659	CUGBP Elav-like family member 1	3	470.91	1409.71	0.0024025		16	63.8636482755158;15.2017241150006;10.6100156506154
AALEGFLAALQGDPPQAER	0	Unmodified	_AALEGFLAALQGDPPQAER_	Aplp1	10090	Q03157	Amyloid-like protein 1;C30	3	652.006	1953	0.00013641		20	78.9500375248887;15.8439432420529;14.8798585290805					3.86356e+06		8585728								7.83248e+06				5813953		3.26328e+06
AALEQQEEETK	0	Unmodified	_AALEQQEEETK_	Kank4	10090	Q6P9J5	KN motif and ankyrin repeat domain-containing protein 4	2	638.307	1274.6	0.00012167		21	171.36001396292;29.4730775663599;15.2603889462315							6317443						3484909
AALEYLEDIDLK	0	Unmodified	_AALEYLEDIDLK_	PRXL2A|Prxl2a	9606|10090	Q9CYH2;Q9BRX8	Redox-regulatory protein FAM213A	2	696.866	1391.72	0.013499		14	67.7256610499423;17.4359451428962;15.3331113005716				5375316	4.3325e+06									13627777				20106176					12884461			11624907	6.78502e+06		8622248	7.68265e+06			10053028
AALGYNILTQEEAQSVYDAK	0	Unmodified	_AALGYNILTQEEAQSVYDAK_	C8a	10090	Q8K182	Complement component C8 alpha chain	3	728.699	2183.07	0.00029093		23	65.4699884447613;9.53028566467873;9.0465845730114		12973685	17873480		9330121		11143910		25601038	17385084	13957656	10644965	16453287	3.03749e+06					5606607	18896882	3.73521e+07	13667258				7294119	1.22888e+07	8422172	1.20626e+07	1.23194e+07	9.18355e+06	25020362			2342076
AALLEAGMPESTEDK	0	Unmodified	_AALLEAGMPESTEDK_	Ube2o	10090	Q6ZPJ3	E2/E3 hybrid ubiquitin-protein ligase UBE2O	2	781.374	1560.73	3.89e-06		25	129.83784467352;11.1643274002507;7.13989564632273			9600808				16586160	11764738	30862446	11397722	16633369	28891088	99055688	2.67331e+07	1.25967e+07		9535884		7152557	2.10342e+06	21204184	12213506	2.03086e+07	9806206	1.03122e+07	20992176	1.93324e+06			32513316	5.89294e+06	3.53551e+06		3.31459e+06	10901265
AALLEAGMPESTEDK	0	Oxidation (M)	_AALLEAGM(Oxidation (M))PESTEDK_	Ube2o	10090	Q6ZPJ3	E2/E3 hybrid ubiquitin-protein ligase UBE2O	2	789.372	1576.73	0.0014265	1	11	67.1532055755134;8.22479566910644;6.97337904660998
AALLNFDEFAVSK	0	Unmodified	_AALLNFDEFAVSK_	FHOD1|Fhod1	9606|10090	Q6P9Q4;Q9Y613	FH1/FH2 domain-containing protein 1	2	712.875	1423.73	0.0075011		16	70.9415211231527;14.118247319184;12.5764689302201													14209879
AALNGADIYAGCCTLK	0	Unmodified	_AALNGADIYAGCCTLK_	HNRNPLL|Hnrnpll	9606|10090	Q921F4;Q8WVV9	Heterogeneous nuclear ribonucleoprotein L-like	2	849.403	1696.79	0.018851		14	66.4975332159137;7.37020208040884;6.38353641124399							8755435		4.02532e+06
AALPLTTSDTK	0	Unmodified	_AALPLTTSDTK_	HUWE1|Huwe1	9606|10090	Q7TMY8;Q7Z6Z7	E3 ubiquitin-protein ligase HUWE1	2	559.309	1116.6	0.0017464		17	104.200371258614;31.2291113737444;24.8941214970323							10307830						5570887																						2.50992e+06
AALQALR	0	Unmodified	_AALQALR_	CHMP4A|APOB|Apob	9606|9606|10090	E9Q414;Q9BY43	Apolipoprotein B-100;Apolipoprotein B-48;Charged multivesicular body protein 4a	2	371.732	741.45	0.028022		15	115.825140243045;115.825140243045;90.9390007723559	4.64858e+06	10444961	4.87872e+06	4.00522e+06	6353478	2688529	3.5925e+07	19664560	1.55411e+08	179663905	1.39308e+08	57135804	377534968	4.01567e+07	329523938	16437967		5482383	84789894	121160897	6.35226e+07		1.80017e+07	7.57734e+06	7.74137e+06	2.93695e+06		2.74421e+06	15149669	8003608		20842962	18549274	5479608	6506844
AALQEEEQASK	0	Unmodified	_AALQEEEQASK_	KIF2A|Kif2a	9606|10090	P28740;O00139	Kinesin-like protein KIF2A	2	602.296	1202.58	0.0044896		13	85.6757267608245;38.7916662727741;19.9901358484344		867097					2538424						5.06219e+06			1.56265e+06
AALQELLSK	0	Unmodified	_AALQELLSK_	RPS25|Rps25	9606|10090	P62851;P62852	40S ribosomal protein S25	2	486.79	971.565	0.0053569		20	97.4305539914559;37.8115178447006;35.2007145713485							16881968		6.58212e+06	4453454	13749145	11241609	7.09664e+06	7161947	4689087					6.9056e+06	5294800		6635168												4.6304e+06
AALSEELDAVDTGVGR	0	Unmodified	_AALSEELDAVDTGVGR_	Dffa	10090	O54786	DNA fragmentation factor subunit alpha	2	801.902	1601.79	0.002608		20	73.4663371038946;25.436780957875;18.1362565811929
AALSVDEVEK	0	Unmodified	_AALSVDEVEK_	Eif4g1	10090	Q6NZJ6	Eukaryotic translation initiation factor 4 gamma 1	2	530.78	1059.54	0.00046292		17	122.134857909627;32.8405601941561;32.8405601941561									14286721			16045239
AALSGANVLTLIEK	0	Unmodified	_AALSGANVLTLIEK_	LRP1|Lrp1	9606|10090	Q91ZX7;Q07954	Prolow-density lipoprotein receptor-related protein 1;Low-density lipoprotein receptor-related protein 1 85 kDa subunit;Low-density lipoprotein receptor-related protein 1 515 kDa subunit;Low-density lipoprotein receptor-related protein 1 intracellular domain	2	700.411	1398.81	9.17e-05		21	110.077094235439;25.6214067534558;24.0301015175742													6840716																2.52519e+06	6274908
AALTEVSLGSIYQAMILGADSK	0	Unmodified	_AALTEVSLGSIYQAMILGADSK_	Apob	10090	E9Q414	Apolipoprotein B-100;Apolipoprotein B-48	3	746.728	2237.16	0.00077733		27	51.5760919147394;9.1535821920123;7.80376595616884	12123046	4324038	6860382	5.98578e+06	1.41688e+07	8634312	1.29019e+07	3.09655e+07	2.75972e+07	7.03925e+07	49674659	16947135	28465170	8.7929e+06	106239652	5.08758e+06	13606616	18050360	1.09134e+07	4.10439e+07	24058389	2.40374e+07	6776084	3.91055e+06	3349728	10594339	6443447	6904985	18823917		15241886	13388749	1.05706e+07	6.09339e+06	4.62939e+06
AALTEVSLGSIYQAMILGADSK	0	Oxidation (M)	_AALTEVSLGSIYQAM(Oxidation (M))ILGADSK_	Apob	10090	E9Q414	Apolipoprotein B-100;Apolipoprotein B-48	3	752.059	2253.16	1.08e-09	1	33	104.34995877695;13.6078736267285;9.0465845730114
AALTTLFK	0	Acetyl (Protein N-term)	_(Acetyl (Protein N-term))AALTTLFK_	CNDP2	9606	Q96KP4	Cytosolic non-specific dipeptidase	2	453.768	905.522	0.012171		14	102.713574973927;28.2542754592877;26.864282949409
AALVDLEPGTMDSVR	0	Unmodified	_AALVDLEPGTMDSVR_	TUBB6|Tubb6	9606|10090	Q922F4	Tubulin beta-6 chain	2	787.398	1572.78	0.0039231		11	69.01020944851;23.9865204973108;17.8641609554931							13521133		15158180				7973395								4661955									6.24784e+06
AALYAAPYK	0	Unmodified	_AALYAAPYK_	Gltp	10090	Q9JL62	Glycolipid transfer protein	2	484.266	966.517	0.02541		12	76.0345653207315;20.8712100035553;18.7306871668459													13507331
AAMEALQSQALHATSQQPLR	0	Unmodified	_AAMEALQSQALHATSQQPLR_	Septin8	10090	Q8CHH9	Septin-8	3	717.704	2150.09	5.08e-05		21	84.2487613345195;15.4807705699329;8.39014389902959							8610180
AAMEPIVISAK	0	Unmodified	_AAMEPIVISAK_	TLN1|Tln1	9606|10090	P26039;Q9Y490	Talin-1	2	565.318	1128.62	0.059743		15	52.5489791927112;32.8405601941561;22.740042804288		9231960		4.87732e+06	8523651	4395410	31872072	15413018	17473776	33421356					22543552	11870594		11740652				17307164	21659032		2582950	12726688	3936902	15348587	11923319	31526522		6.78973e+06	8783432		1865211
AAMLGDAIMVAK	0	Acetyl (Protein N-term)	_(Acetyl (Protein N-term))AAMLGDAIMVAK_	Coq8a	10090	Q60936	Atypical kinase ADCK3, mitochondrial	2	616.823	1231.63	0.028043		14	53.6827219920791;29.0868023050543;18.3116494734055																					17260066
AAMEPIVISAK	0	Oxidation (M)	_AAM(Oxidation (M))EPIVISAK_	TLN1|Tln1	9606|10090	P26039;Q9Y490	Talin-1	2	573.315	1144.62	0.016751	1	15	54.53940525									5183610												5405380
AAMLGQEDPPQHGLPR	0	Unmodified	_AAMLGQEDPPQHGLPR_	Fasn	10090	P19096	Fatty acid synthase;[Acyl-carrier-protein] S-acetyltransferase;[Acyl-carrier-protein] S-malonyltransferase;3-oxoacyl-[acyl-carrier-protein] synthase;3-oxoacyl-[acyl-carrier-protein] reductase;3-hydroxyacyl-[acyl-carrier-protein] dehydratase;Enoyl-[acyl-carrier-protein] reductase;Oleoyl-[acyl-carrier-protein] hydrolase	3	572.954	1715.84	0.049712		13	29.7327597371811;6.72872537854479;5.65973280773809							4.10444e+06			3.91734e+06	4810191		7.35786e+06
AANFENHSGR	0	Unmodified	_AANFENHSGR_	Vcl	10090	Q64727	Vinculin	2	551.755	1101.5	0.0020384		15	99.8021176218559;8.86293732558101;8.82232972647527		386970		309322				1.47463e+06	2.59949e+06	1071350	393120	425807	1.88259e+06	407686		397745		398925		872768	2732659		4.39049e+06	1.11776e+06	1.00446e+06					669024		1.27801e+06
AANEAGYFNEEMAPIEVK	0	Unmodified	_AANEAGYFNEEMAPIEVK_	Acaa2	10090	Q8BWT1	3-ketoacyl-CoA thiolase, mitochondrial	3	661.644	1981.91	0.021662		20	36.4806522733694;4.17130349692144;3.96807983735702							5.62601e+06																							3.99988e+06
AANREENEIMPPDHLNGVK	1	Unmodified	_AANREENEIMPPDHLNGVK_	Sdf4	10090	Q61112	45 kDa calcium-binding protein	4	534.264	2133.03	0.00052865		28	66.5015126175823;9.69064332259596;9.56143541183872	3146362	3.05222e+06	2670509															2.15024e+06
AANILVGENLVCK	0	Unmodified	_AANILVGENLVCK_	SRC|YES1|Src	9606|9606|10090	P12931;P05480;P07947	Proto-oncogene tyrosine-protein kinase Src;Neuronal proto-oncogene tyrosine-protein kinase Src;Tyrosine-protein kinase Yes	2	700.882	1399.75	0.015547		17	73.49948760182;15.2603889462315;13.3531887843173				3990353												0
AANVLLSEHGEVK	0	Unmodified	_AANVLLSEHGEVK_	STK24|Stk24	9606|10090	Q99KH8;Q9Y6E0	Serine/threonine-protein kinase 24;Serine/threonine-protein kinase 24 35 kDa subunit;Serine/threonine-protein kinase 24 12 kDa subunit;Serine/threonine-protein kinase 24;Serine/threonine-protein kinase 24 36 kDa subunit;Serine/threonine-protein kinase 24 12 kDa subunit	3	456.249	1365.73	0.075045		10	34.1785075729719;14.6865182685524;11.8658744356773
AANVLLSEQGDVK	0	Unmodified	_AANVLLSEQGDVK_	STK25|STK26|Stk26|Stk25	9606|9606|10090|10090	Q99JT2;Q9P289	Serine/threonine-protein kinase 26	2	672.362	1342.71	0.0020737		20	86.0142129166085;14.2067784129224;11.4900630590111			1.86362e+06				13308932											3.16133e+06									1392312			3.14232e+06
AANVLVSESLMCK	0	Unmodified	_AANVLVSESLMCK_	LYN|Lyn	9606|10090	P25911;P07948	Tyrosine-protein kinase Lyn	2	711.36	1420.71	0.0021827		11	85.3773372228325;9.68728878462341;4.61245112099163		5197598	4429358	3.78284e+06												5507829									1.02475e+06			4.60849e+06
AAPAPAAAPAAAPAAAPEPERPK	0	Unmodified	_AAPAPAAAPAAAPAAAPEPERPK_	Myl3	10090	P09542	Myosin light chain 3	3	698.376	2092.11	5.53e-06		24	77.0798786717533;15.9743429649738;10.1646962887002			1.06301e+07				13864449	6.50907e+06	15324714	9995072	14868501					3.52363e+06	2.24157e+06	8423892		7.9134e+06		9915600			0			1.05009e+06	7172994		2.6334e+06	3.85428e+06	7101301
AAPEHSGPQDTSGGR	0	Unmodified	_AAPEHSGPQDTSGGR_	Ctdp1	10090	Q7TSG2	RNA polymerase II subunit A C-terminal domain phosphatase	3	489.559	1465.65	0.057143		8	28.5455311701431;6.08195283435893;4.17331984942286
AAPFSLEYR	0	Unmodified	_AAPFSLEYR_	PPA1	9606	Q15181	Inorganic pyrophosphatase	2	527.272	1052.53	0.069048		11	66.073021350158;32.4704303817092;20.2819432048522																					2.367e+06
AAPFTLEYR	0	Unmodified	_AAPFTLEYR_	Ppa1	10090	Q9D819	Inorganic pyrophosphatase	2	534.28	1066.54	0.002012		18	108.696735793838;37.0206647301665;25.6184724016891			1.91421e+06				20052764		26611670	6.19453e+06	17671964	19859412	11949499					12536429		12864881	18160022	8661918				9084933			8284645	3.11196e+06
AAPITQYLK	0	Unmodified	_AAPITQYLK_	Afm	10090	O89020	Afamin	2	502.792	1003.57	0.032896		13	72.7892553423853;19.8464547260043;17.8480993695222	14495509	12808536	11200567		11273478	11426757		10942612				12951785		5997219			14487108	10566372	0	0		8679866		5220347	3.5304e+06	7.53391e+06	9383872	6928686	10388622	11048771	9273278	4954902	14117544
AAPLSLCALTAVDQSVLLLKPEAK	0	Unmodified	_AAPLSLCALTAVDQSVLLLKPEAK_	Pzp	10090	Q61838	Alpha-2-macroglobulin;Alpha-2-macroglobulin 165 kDa subunit;Alpha-2-macroglobulin 35 kDa subunit	3	836.808	2507.4	7.39e-08		38	91.733412075927;4.07084702583102;2.92336395071773	3.42116e+07	1.12136e+07	20723731	3.9091e+06	1.07234e+07	5.9415e+06	5.35481e+07	2.30389e+07	3.37186e+07	1.47578e+07	1.77625e+07	54429674	3.7094e+07	1.35435e+07	11091794	2.18239e+07	6.03129e+07	5.79233e+07	15264517	48165980	6.447e+07	5.53652e+07	2.68935e+07	1.17919e+07	3.67703e+07	3.09865e+07	7.31314e+06	4.1976e+06	7.63893e+06	7.5722e+07	4.01527e+07	1.24718e+07	16815480	4.9606e+06	3.29019e+06
AAPPQEDSQATETPDTGLYYHR	0	Unmodified	_AAPPQEDSQATETPDTGLYYHR_	Nucb1	10090	Q02819	Nucleobindin-1	3	816.375	2446.1	0.028641		9	29.8403148022629;7.44607270593471;4.35117046151904	3881789	2.85808e+06	2.66605e+06																					2.27825e+06											1.66357e+06
AAPPPPPPPPPLESSPR	0	Unmodified	_AAPPPPPPPPPLESSPR_	UBR4|Ubr4	9606|10090	A2AN08;Q5T4S7	E3 ubiquitin-protein ligase UBR4	3	568.642	1702.9	0.0016753		22	55.5459337088947;16.6657482284663;11.0553025333919
AAPQLPMEELVSLSK	0	Unmodified	_AAPQLPMEELVSLSK_	Afm	10090	O89020	Afamin	2	806.934	1611.85	0.0006121		21	94.1914726722026;17.8088079622368;17.4359451428962	1.39002e+07	9734527	8715232	6.18582e+06	16254612	6.92536e+06	5270136	1.91271e+07	27534840	5912907	8450913	12666890	9266555	6.59985e+06	6.32712e+06	5461588	21798584	17331734	13669072	13683401	17003370	9.03332e+06		9593774		5.88179e+06	1.068e+07	4.46412e+06	4908186	18378029	25493096	1.63393e+07	12753730	2.11784e+06	4.82597e+06
AAPYDWR	0	Unmodified	_AAPYDWR_	LCAT|Lcat	9606|10090	P16301;P04180	Phosphatidylcholine-sterol acyltransferase	2	439.711	877.408	0.041338		13	103.284013853136;38.3707832069439;34.8923499098069	11001124	11726392	1.52275e+07	8.39e+06	1.27401e+07	7186637		27360236	48172724	24451626	14048131	21690280	29617840	10370987	7168168	5.02633e+06	4.86026e+06	3.93648e+06		5582068	16312534	13925992	6.88406e+06	6019532	3553261	5.59013e+06	5663040	6.16812e+06	6.07529e+06	11891974	1.01692e+07	12376280	17723157	4.03419e+06	2.85074e+06
AAQAAVASYNMGSNSIYYFR	0	Deamidation (N)	_AAQAAVASYNMGSN(Deamidation (N))SIYYFR_	CST6	9606	Q15828	Cystatin-M	3	729.005	2183.99	6.39e-08	0.99984	28	112.011560099035;12.3770570658281;9.0465845730114																															10172964
AAQAVSLLR	0	Acetyl (Protein N-term)	_(Acetyl (Protein N-term))AAQAVSLLR_	Psmd5	10090	Q8BJY1	26S proteasome non-ATPase regulatory subunit 5	2	485.788	969.561	9.61e-08		24	186.089077745122;57.5591725326339;35.8800508090524							15230818		9509330	9383885	12448041		16760111		14047972						7.50945e+06		6791744
AAQALALLR	0	Acetyl (Protein N-term)	_(Acetyl (Protein N-term))AAQALALLR_	PSMD5	9606	Q16401	26S proteasome non-ATPase regulatory subunit 5	2	484.798	967.581	0.00023381		17	141.782199185051;33.5504310237291;28.5122055709983
AAQEEYIK	0	Unmodified	_AAQEEYIK_	Aldoa	10090	P05064	Fructose-bisphosphate aldolase A	2	476.243	950.471	0.061293		14	90.7766540122774;23.9722133211215;16.5549574799299			5.46712e+06																													2.37858e+06
AAQEEYVK	0	Unmodified	_AAQEEYVK_	ALDOA	9606	P04075	Fructose-bisphosphate aldolase A	2	469.235	936.455	0.013632		14	104.447677359174;27.13723871998;20.4818301461529
AAQDFFSTCR	0	Unmodified	_AAQDFFSTCR_	UROD|Urod	9606|10090	P70697;P06132	Uroporphyrinogen decarboxylase	2	601.767	1201.52	0.0011036		20	106.68306549817;34.8241575439641;17.2398344006328													11643439
AAQESLHVK	0	Acetyl (Protein N-term)	_(Acetyl (Protein N-term))AAQESLHVK_	Sds	10090	Q8VBT2	L-serine dehydratase/L-threonine deaminase	2	512.775	1023.53	0.071947		8	40.268267405315;22.735706967891;18.3244132939869
AAQGEPQVQFK	0	Acetyl (Protein N-term)	_(Acetyl (Protein N-term))AAQGEPQVQFK_	RAN|Rasl2-9|Ran	9606|10090|10090	P62826;P62827;Q61820	GTP-binding nuclear protein Ran;GTP-binding nuclear protein Ran, testis-specific isoform	2	622.817	1243.62	0.0053629		12	79.906398575668;14.7819506907993;9.9868748981513	6.17439e+06	2.43113e+06	5843923	3.35126e+06	2.52561e+06		90495056	3.56367e+06	30213190	25689145	22014418	5.38887e+06	21185236	2.12514e+07	8739396	3.85921e+06		4.98306e+06	2.57199e+06	8062473	1.37152e+07	10619850	13113477	13460314			2150720	2609892	7.6248e+06	8.55338e+06	1.84246e+06	7.02226e+06	3750306	5657849	7.10582e+06
AAQQQEDQEQK	0	Unmodified	_AAQQQEDQEQK_	Igbp1	10090	Q61249	Immunoglobulin-binding protein 1	2	651.8	1301.58	0.00018305		22	162.969852012076;14.118247319184;11.5110194559171							8643204
AAQLCGAGMAAVVEK	0	Unmodified	_AAQLCGAGMAAVVEK_	Hk1	10090	P17710	Hexokinase-1	2	738.371	1474.73	0.0052322		17	65.5625185935674;16.2243093605715;14.4191574666712				8524055
AAQLAIR	0	Unmodified	_AAQLAIR_	RPL32|Rpl32-ps|Rpl32	9606|10090|10090	P62910;P62911;P17932	60S ribosomal protein L32;Putative 60S ribosomal protein L32	2	371.732	741.45	0.057143		13	91.0934006487022;69.3897091485594;69.3897091485594
AAQSPQQHSSGDPTEEESPV	0	Unmodified	_AAQSPQQHSSGDPTEEESPV_	Slc16a1	10090	P53986	Monocarboxylate transporter 1	3	694.307	2079.9	0.065486		8	22.2209554923963;3.54839308284179;3.4405199818625					2.32057e+06													3449705												1.23474e+06		212482
AAQQRPEEVR	0	Unmodified	_AAQQRPEEVR_	Dpp3	10090	Q99KK7	Dipeptidyl peptidase 3	3	395.211	1182.61	0.0057117		15	64.4386157901762;24.2914253262099;15.3873963255556							2.63785e+06
AAQSTAMNR	0	Unmodified	_AAQSTAMNR_	NSF|Nsf	9606|10090	P46460;P46459	Vesicle-fusing ATPase	2	475.23	948.445	0.009617		11	89.5497787024204;38.238059844995;17.7667590446565									4.88353e+06
AAQYRPLTVSVR	0	Unmodified	_AAQYRPLTVSVR_	Epb42	10090	P49222	Erythrocyte membrane protein band 4.2	3	454.261	1359.76	0.0025272		19	82.3618379209597;9.68728878462341;8.72930547679587		43764992		56022892	55670256								19090564	28994424				166984240				5805913	5.2733e+06	11391963	33245724	144240080							84201048
AAQYQVNQAAAAQAAATAAAMGIPQAVLPPLPK	0	Unmodified	_AAQYQVNQAAAAQAAATAAAMGIPQAVLPPLPK_	Mbnl1	10090	Q9JKP5	Muscleblind-like protein 1	3	1068.24	3201.7	6.64e-14		26	78.4501727374787;5.26555591229513;5.26555591229513
AAQSTAMNR	0	Oxidation (M)	_AAQSTAM(Oxidation (M))NR_	NSF|Nsf	9606|10090	P46460;P46459	Vesicle-fusing ATPase	2	483.227	964.44	0.072478	1	12	51.3458099280069;16.5549574799299;15.6320152342565							5.89658e+06
AASCLEGDR	0	Unmodified	_AASCLEGDR_	Pgls	10090	Q9CQ60	6-phosphogluconolactonase	2	489.719	977.424	0.075015		9	60.5897775404663;26.962039435717;17.2398344006328
AASDIAMTELPPTHPIR	0	Unmodified	_AASDIAMTELPPTHPIR_	YWHAE|Ywhae	9606|10090	P62258;P62259	14-3-3 protein epsilon	3	607.317	1818.93	0.0001717		21	84.8735929567089;16.6657482284663;6.72817435221027
AASGAERPDFCFLEEDPGLCR	0	Unmodified	_AASGAERPDFCFLEEDPGLCR_	Tfpi	10090	O54819	Tissue factor pathway inhibitor	3	799.691	2396.05	3.02e-06		27	95.4997269027536;14.613662438341;13.1741940670573							2.27751e+06		7297502				19026609																	13990605
AASGAPLRPATVLGTMEMGR	0	Unmodified	_AASGAPLRPATVLGTMEMGR_	Akr7a2	10090	Q8CG76	Aflatoxin B1 aldehyde reductase member 2	3	662.68	1985.02	9.67e-06		25	90.9723308979432;12.6631322631949;9.74916938746405							14534146		17933832												11222477									9581946
AASGDPGSAESYR	0	Acetyl (Protein N-term)	_(Acetyl (Protein N-term))AASGDPGSAESYR_	Adsl	10090	P54822	Adenylosuccinate lyase	2	655.286	1308.56	0.019517		14	55.3526485150167;16.6709893507456;15.6619944655873							8571891														13339364
AASGFNATEDAQTLR	0	Unmodified	_AASGFNATEDAQTLR_	Anxa4	10090	P97429	Annexin A4	2	776.374	1550.73	0.00031816		20	101.888202568398;13.8089698072693;10.0045092152128																														3.49369e+06
AASLTEDR	0	Unmodified	_AASLTEDR_	EIF4G1|Eif4g1	9606|10090	Q6NZJ6	Eukaryotic translation initiation factor 4 gamma 1	2	431.717	861.419	0.017614		16	98.5231323255848;46.3704809766289;31.9354906618364							3.83662e+06		3.00077e+06	3.46283e+06	308884		9645641
AASWLTHQGSFHGAFR	0	Unmodified	_AASWLTHQGSFHGAFR_	C4b	10090	P01029	Complement C4-B;Complement C4 beta chain;Complement C4 alpha chain;C4a anaphylatoxin;Complement C4 gamma chain	2	886.934	1771.85	4.27e-16		32	201.456021289633;20.7773879020234;13.3531887843173	2.42883e+07	3.25469e+07	3.63963e+07	1.59074e+07	2.94901e+07	6.94421e+06	4.90303e+07	3.32636e+07	63086755	5.43426e+07	7.29738e+07	20695533	4.02528e+07	26026561	27563641	1.89674e+07	18264048	2.05117e+07	16277617	4.18806e+07	7.66471e+07	3.53487e+07	6.57913e+06	10065348	1.97317e+07	3.24639e+06	2.50693e+07	1.60909e+07	58407884	3.09522e+07	3.83551e+07	26096147	42676314	1.63049e+07	2.50093e+07
AATADLEQYDR	0	Unmodified	_AATADLEQYDR_	Nucb2	10090	P81117	Nucleobindin-2;Nesfatin-1	2	626.794	1251.57	0.044059		13	59.9075732631809;20.7000764365777;13.0531730775241			5.22675e+06				7.78406e+06		8931214		3029236	8431947						5623317			1.09074e+06				1.73e+06				2184707	1.11064e+06
AATAPLLEAVDNLSAFASNPEFSSVPAQISPEGR	0	Unmodified	_AATAPLLEAVDNLSAFASNPEFSSVPAQISPEGR_	Tln1	10090	P26039	Talin-1	3	1152.91	3455.72	0.037762		27	24.2969675939387;10.7071180279987;10.5158990119636																						4747509
AATFFGCIGIDK	0	Unmodified	_AATFFGCIGIDK_	ADK|Adk	9606|10090	P55264;P55263	Adenosine kinase	2	650.324	1298.63	0.017096		15	64.8200002014499;13.9947019885653;13.7696037558082							4.70544e+06		4.44694e+06			0	2.79703e+06													4062219
AATFFGEVVK	0	Acetyl (Protein N-term)	_(Acetyl (Protein N-term))AATFFGEVVK_	PSMG1|Psmg1	9606|10090	Q9JK23;O95456	Proteasome assembly chaperone 1	2	555.795	1109.58	0.00031536		21	124.922148879266;23.4285311505511;17.9856119579271													7.15628e+06
AATITATSPGALWGLDR	0	Unmodified	_AATITATSPGALWGLDR_	PRKAR2B|Prkar2b	9606|10090	P31324;P31323	cAMP-dependent protein kinase type II-beta regulatory subunit	2	850.952	1699.89	1.93e-08		22	137.158158532256;33.86634907689;33.2247768539759	5015216	7.50286e+06	12914020	6.62486e+06			30187472	14495721	30421966		4348438	13688533	35595980			12560812		2.73706e+07		0	7899595					6195924	7580272	4.96326e+06	19682848		10835584	7278632	15537181
AATVGSLAGQPLQER	0	Unmodified	_AATVGSLAGQPLQER_	APOE	9606	P02649	Apolipoprotein E	2	749.405	1496.79	1.09e-05		25	125.970290927174;39.3045410451944;34.7207769996593							16587905		6477281
AATMSAVEAATCR	0	Unmodified	_AATMSAVEAATCR_	PYCR3|Pycr3	9606|10090	Q9DCC4;Q53H96	Pyrroline-5-carboxylate reductase 3	2	669.811	1337.61	0.00057991		22	121.898577187648;35.2952538007438;12.2134891453677							10166335
AAVAASGLNTVLEGDGQFTLLAPTNEAFEK	0	Unmodified	_AAVAASGLNTVLEGDGQFTLLAPTNEAFEK_	Tgfbi	10090	P82198	Transforming growth factor-beta-induced protein ig-h3	3	1012.18	3033.53	1.16e-13		39	89.9675486177932;5.71970036804546;5.12983195213662						4.29605e+06		10045851	24495126	7302869	6821870	13034099	10101148	4.62612e+06					5618435	1.29427e+07	18200032		13723280									6.56327e+06
AAVASLLQSVQVPEFTPK	0	Unmodified	_AAVASLLQSVQVPEFTPK_	Uba1	10090	Q02053	Ubiquitin-like modifier-activating enzyme 1	3	629.019	1884.04	6.95e-05		30	83.964021575202;13.3332984609683;10.2811429675086							15443489											6321902								7582443
AAVAVPNRPPDAVLR	0	Unmodified	_AAVAVPNRPPDAVLR_	Hsd17b4	10090	P51660	Peroxisomal multifunctional enzyme type 2;(3R)-hydroxyacyl-CoA dehydrogenase;Enoyl-CoA hydratase 2	3	515.967	1544.88	0.00052842		18	68.0444510321853;29.8071183919062;29.6886292344213																					5760241
AAVATFLQSVQVPEFTPK	0	Unmodified	_AAVATFLQSVQVPEFTPK_	UBA1	9606	P22314	Ubiquitin-like modifier-activating enzyme 1	3	645.019	1932.04	0.00016771		26	81.3172866837521;9.09639273694223;8.35943014957797
AAVDAGFVPNDMQVGQTGK	0	Unmodified	_AAVDAGFVPNDMQVGQTGK_	ETFA|Etfa	9606|10090	Q99LC5;P13804	Electron transfer flavoprotein subunit alpha, mitochondrial	3	635.644	1903.91	0.00094514		24	60.0343361537473;10.0994787911666;6.16283329530596		5.51724e+06	4.60977e+06	3256400		1.36366e+06	10697748	4.5473e+06	12814133	7878443	13286619	7853157	11673839						5987713	6.02286e+06	1.70301e+07	5.46695e+06				5444450	4.16802e+06	3.98789e+06	6.14521e+06	4.58577e+06	5402041	4.62047e+06
AAVEEGIVLGGGCALLR	0	Unmodified	_AAVEEGIVLGGGCALLR_	HSPD1|Hspd1	9606|10090	P10809;P63038	60 kDa heat shock protein, mitochondrial	2	842.956	1683.9	1.19e-09		33	163.827251245618;67.1532055755134;51.4359250666021		16673890	16289832	11247203			21573122		9188448				0			16768065			10209144	18890902	1.56455e+07		7021512		8007912	13068349	10679641	7344556	14575538	13642248	16228710	3.01765e+06	13324203
AAVENLPTFLVELSR	0	Unmodified	_AAVENLPTFLVELSR_	KPNB1|Kpnb1	9606|10090	P70168;Q14974	Importin subunit beta-1	3	553.642	1657.9	6.84e-05		18	99.4805586294746;18.8287383276272;12.0231756516211		1.45539e+06	2.74774e+06	1.54948e+06	3.89553e+06		8.49501e+06	6815898	1.09263e+07	3.92711e+06	9.98718e+06	2.12424e+06	4.04049e+07	4.11149e+06	6.60567e+06	2.02649e+06	3.11366e+06	4.91071e+06	6105946	10658949		9.99984e+06	4566887	6.03194e+06	1.16593e+06	818344	1.5729e+06		2.56251e+06	3.28259e+06	3.38031e+06	2.78148e+06	2.33366e+06	404056	7391101
AAVEQLTEEQK	0	Unmodified	_AAVEQLTEEQK_	TNNC1|Tnnc1	9606|10090	P19123;P63316	Troponin C, slow skeletal and cardiac muscles	2	623.32	1244.62	0.001584		22	107.902600062902;60.0737958074576;37.5489782061223				1.63621e+06		818266		7.6657e+06	2.9164e+06		4.15264e+06		5.58034e+06	879758					2.79941e+06	7.95781e+06		2.94138e+06	21227874					1.01265e+06			622576	7.70103e+06			1332164
AAVFNHFISDGVK	0	Deamidation (N)	_AAVFN(Deamidation (N))HFISDGVK_	C3	10090	P01027	Complement C3;Complement C3 beta chain;C3-beta-c;Complement C3 alpha chain;C3a anaphylatoxin;Acylation stimulating protein;Complement C3b alpha chain;Complement C3c alpha chain fragment 1;Complement C3dg fragment;Complement C3g fragment;Complement C3d fragment;Complement C3f fragment;Complement C3c alpha chain fragment 2	3	469.242	1404.7	0.005552	1	17	60.157063206701;22.027737039329;11.2352279770171	4.83053e+06		8.09166e+06	4.08927e+06	5778702	3601112	9.13415e+06	13302148	12200301			8.83259e+06	1.20236e+07	9583912			7829964	9374367		15245633	8343833	1.64449e+06				1.24048e+07	2.11939e+06	8.40407e+06		19081447	1.29976e+07	2.15139e+07	6629779	1.65788e+06
AAVFNHFISDGVK	0	Unmodified	_AAVFNHFISDGVK_	C3	10090	P01027	Complement C3;Complement C3 beta chain;C3-beta-c;Complement C3 alpha chain;C3a anaphylatoxin;Acylation stimulating protein;Complement C3b alpha chain;Complement C3c alpha chain fragment 1;Complement C3dg fragment;Complement C3g fragment;Complement C3d fragment;Complement C3f fragment;Complement C3c alpha chain fragment 2	3	468.914	1403.72	0.013553		16	48.7040077630317;11.7312189574132;10.9253761576568	1.45046e+08	5.24737e+07	6.45363e+07	3.85662e+07	7.89197e+07	3.85411e+07	1.85496e+08	20073170	9.45553e+07	2.75119e+07	1.18479e+08	1.63935e+08	2.6159e+08	4.92907e+07	61230207	6.2356e+07	7.09193e+07	7.77003e+07	3.62107e+07	38319808	175240070	109591021	2.21176e+07	1.92728e+07	2.80673e+07	1.63513e+08	7.01337e+07	2.93081e+07	8.71199e+07	2.7717e+08	434817377	190935674	151828893	2.19973e+07	2.66959e+07
AAVIAVTR	0	Unmodified	_AAVIAVTR_	PKLR|Pklr	9606|10090	P53657;P30613	Pyruvate kinase PKLR	2	400.753	799.492	0.0326		14	98.9965920795299;50.965876826992;44.692092783013										1.97205e+06			10173680										4.06755e+06												1.33316e+06
AAVLGESAGLVR	0	Unmodified	_AAVLGESAGLVR_	Itih1	10090	Q61702	Inter-alpha-trypsin inhibitor heavy chain H1	2	571.83	1141.65	0.0020666		18	93.5975768576971;45.6800642078694;39.021880648346	62319433	10391922	5.53385e+07	3.57001e+07	13317810	2.65476e+06	311045614	339816782	1.57508e+09	1.30882e+09	1.78406e+08	1.12585e+09	1.12571e+09	4.01101e+08	6847407	6.36308e+07	3.70869e+06	1.26037e+07	10937146	8.52474e+08	1.0292e+09	3.09384e+08	244186453	7.14982e+07	2.01677e+08	29499082	4.69698e+07	2.67252e+07	203571614	1.97295e+08	4.93262e+07	1.73073e+08	2648404	3.48977e+07	39450061
AAVPELLEQQEEDR	0	Acetyl (Protein N-term)	_(Acetyl (Protein N-term))AAVPELLEQQEEDR_	Snx5	10090	Q9D8U8	Sorting nexin-5	2	834.907	1667.8	4.36e-06		27	139.152988109874;14.4191574666712;13.4276824907501													8980391
AAVPSGASTGIYEALELR	0	Unmodified	_AAVPSGASTGIYEALELR_	ENO1|ENO3|ENO2|Eno3|Eno2|Eno1	9606|9606|9606|10090|10090|10090	P17182;P06733;P21550;P13929;P09104;P17183	Alpha-enolase;Beta-enolase;Gamma-enolase	3	602.319	1803.94	0.00023133		29	77.0233451414425;10.0572244398772;6.20527616389027	20443261	26212393	3.42415e+07	1.79671e+07	22538063	1.39973e+07	1109591024	39572940	119067066	4.23488e+07	125874350	95086027	2.14442e+08	96023812	1.8511e+07	16909160	60727562	7.35252e+07	33002508	54218483	6.92733e+07	102017159	163876426	1.45393e+07	1.20346e+08	42164110	2.56041e+07	5.532e+06	36134596	7.83262e+07	29440408	1.70442e+07	26269700	2.55908e+06	5.33205e+06
AAVPSGASTGIYEALELRDGDK	1	Unmodified	_AAVPSGASTGIYEALELRDGDK_	ENO3|ENO2|Eno3|Eno2	9606|9606|10090|10090	P21550;P13929;P09104;P17183	Beta-enolase;Gamma-enolase	3	740.71	2219.11	2.32e-05		29	83.9048852896325;9.0465845730114;8.49433470822952							12083139				7.47815e+06																			2.98854e+06
AAVSCLWGK	0	Unmodified	_AAVSCLWGK_	Hbb-b1	10090	P02088	Hemoglobin subunit beta-1	2	496.255	990.496	0.0076942		15	92.4703559737211;10.137596054864
AAVTMSLETAK	0	Unmodified	_AAVTMSLETAK_	Atxn3	10090	Q9CVD2	Ataxin-3	2	561.297	1120.58	0.0024995		18	120.119048328852;26.6020896820368;26.6020896820368							7146246																3854504
AAVVLENGVLSR	0	Acetyl (Protein N-term),Deamidation (N)	_(Acetyl (Protein N-term))AAVVLEN(Deamidation (N))GVLSR_	Pah	10090	P16331	Phenylalanine-4-hydroxylase	2	635.854	1269.69	0.00031025	1	22	134.246809794602;28.7268364824162;27.114756624323									11815832
AAVVLENGVLSR	0	Acetyl (Protein N-term)	_(Acetyl (Protein N-term))AAVVLENGVLSR_	Pah	10090	P16331	Phenylalanine-4-hydroxylase	2	635.362	1268.71	4.78e-14		26	205.093692277557;28.7268364824162;25.55905140244									12814181												7.43881e+06
AAVVTSPPPTTAPHK	0	Unmodified	_AAVVTSPPPTTAPHK_	ADD1|Add1	9606|10090	Q9QYC0;P35611	Alpha-adducin	3	491.94	1472.8	0.00025905		19	79.874880648756;14.2575637882991;13.1366698071072							4221604						2.64502e+06	6.9154e+06									7694278						6275910
AAYEAELGDAR	0	Unmodified	_AAYEAELGDAR_	LMNA|Lmna	9606|10090	P48678;P02545	Prelamin-A/C;Lamin-A/C	2	583.278	1164.54	0.0085896		15	84.2125564067099;27.7046396065;23.4285311505511	4108745	2.05223e+06																														6.04411e+06
AAWEVDSGR	0	Unmodified	_AAWEVDSGR_	ACADM|Acadm	9606|10090	P45952;P11310	Medium-chain specific acyl-CoA dehydrogenase, mitochondrial	2	495.736	989.457	0.064933		14	62.5462345873112;12.4311050938805;10.137596054864							2581342
AAYFGIYDTAK	0	Unmodified	_AAYFGIYDTAK_	SLC25A5|Slc25a5	9606|10090	P51881;P05141	ADP/ATP translocase 2;ADP/ATP translocase 2, N-terminally processed	2	610.303	1218.59	0.004466		17	85.7441840708721;35.2490844491843;15.1508026243353		18103738		4793672												15551602	7.99255e+06												7246786			3090067
ACADATLSQITNNIDPVGR	0	Unmodified	_ACADATLSQITNNIDPVGR_	GNB1|Gnb1	9606|10090	P62873;P62874	Guanine nucleotide-binding protein G(I)/G(S)/G(T) subunit beta-1	3	672.665	2014.97	0.078633		6	18.7844640659126;4.17130349692144;3.96807983735702				0			5.51523e+06							406189
ACAEIAAQR	0	Unmodified	_ACAEIAAQR_	UBR4|Ubr4	9606|10090	A2AN08;Q5T4S7	E3 ubiquitin-protein ligase UBR4	2	495.245	988.476	0.0011407		16	117.160019454099;28.5122055709983;16.5473969408965									2677745				8832880
AAYVLFYQR	0	Unmodified	_AAYVLFYQR_	USP4|USP15|USP11|Usp15|Usp4|Usp11	9606|9606|9606|10090|10090|10090	P35123;Q13107;P51784;Q99K46;Q8R5H1;Q9Y4E8	Ubiquitin carboxyl-terminal hydrolase 4;Ubiquitin carboxyl-terminal hydrolase 11;Ubiquitin carboxyl-terminal hydrolase 15	2	565.803	1129.59	0.00038639		17	135.865080918958;24.1548294952151;23.4285311505511
ACAGPER	0	Unmodified	_ACAGPER_	Angptl6	10090	Q8R0Z6	Angiopoietin-related protein 6	2	380.674	759.333	0.070019		13	84.2436512108738;44.6108492762962;39.2183278619754		1.47355e+06							5.54997e+06				21559942																					727679	3.63746e+06
ACAELHQNVNVK	0	Unmodified	_ACAELHQNVNVK_	VPS35|Vps35	9606|10090	Q96QK1;Q9EQH3	Vacuolar protein sorting-associated protein 35	3	461.566	1381.68	0.076423		9	23.0275313136949;8.5129973289898;5.15383506992805												2.66687e+06										869707
ACDGNVDHAATHISNR	0	Unmodified	_ACDGNVDHAATHISNR_	Nub1	10090	P54729	NEDD8 ultimate buster 1	3	579.929	1736.76	0.032189		9	34.9094404730548;4.89091954846548;4.468595503275							3.13067e+06						1.94164e+06
ACEFAGFQCQIQFGPHNEQK	0	Unmodified	_ACEFAGFQCQIQFGPHNEQK_	TLN1|Tln1	9606|10090	P26039;Q9Y490	Talin-1	3	799.356	2395.05	6.47e-06		30	95.0944816946746;8.60052437497365;4.26842927897956		5.54427e+06		18176560			8.27739e+06		13544594	24314946		29734050	39841564	10569920								27153794				11148397	7006042	3.95155e+06	16154832	14522698	12198648		12916226
ACELLAIDK	0	Unmodified	_ACELLAIDK_	Dffa	10090	O54786	DNA fragmentation factor subunit alpha	2	516.773	1031.53	0.040256		13	69.5981804377422;40.268267405315;25.4501716261749							4.85653e+06
ACEPGVDYVYK	0	Unmodified	_ACEPGVDYVYK_	C3|C3	9606|10090	P01027;CON__Q2UVX4;P01024	Complement C3;Complement C3 beta chain;C3-beta-c;Complement C3 alpha chain;C3a anaphylatoxin;Acylation stimulating protein;Complement C3b alpha chain;Complement C3c alpha chain fragment 1;Complement C3dg fragment;Complement C3g fragment;Complement C3d fragment;Complement C3f fragment;Complement C3c alpha chain fragment 2	2	650.798	1299.58	0.013541		16	72.0416519847539;10.0880219338302;6.15276407864713	206750342	94164820	147292756	49693665	131972116	7.38661e+07	926625856	278641890	1.15239e+08	413835968	269220160	311039688	1.01004e+08	169349264	36941048	169483328	96513468	116765598	177391638	270620904	189031940	2.54183e+08	116766860	229051776	2.58372e+08	187431796	2.19897e+08	110568808		420246272	1.92266e+08	242297361	72044512		24042616
ACGDSTLTQITAGLDPVGR	0	Unmodified	_ACGDSTLTQITAGLDPVGR_	GNB2|Gnb2	9606|10090	P62879;P62880	Guanine nucleotide-binding protein G(I)/G(S)/G(T) subunit beta-2	3	644.655	1930.94	4.17e-10		34	135.271374403236;10.4673713272505;10.4673713272505		8043204		7.3737e+06			12782094									8.87322e+06		18227108								7814317		3165899
ACGLNFADLMGR	0	Unmodified	_ACGLNFADLMGR_	Vat1	10090	Q62465	Synaptic vesicle membrane protein VAT-1 homolog	2	662.81	1323.61	0.0020929		18	91.583828182552;19.9901358484344;19.2709884724631							36396052	21767452				44094348		7013286						16156367		30285774												2.21556e+06	4175053
ACGNFGIPCELR	0	Unmodified	_ACGNFGIPCELR_	PAICS|Paics	9606|10090	Q9DCL9;P22234	Multifunctional protein ADE2;Phosphoribosylaminoimidazole-succinocarboxamide synthase;Phosphoribosylaminoimidazole carboxylase	2	697.321	1392.63	0.0017419		17	107.205257500526;18.7799958167552;16.2535443752367							12239949		9406330	2433581										5.69117e+06	17133712	5285285			1.09118e+06
ACGPDYYEVEEDGIR	0	Unmodified	_ACGPDYYEVEEDGIR_	Egfr	10090	Q01279	Epidermal growth factor receptor	2	886.875	1771.74	0.0011912		21	84.7175488355484;15.8896975909416;8.72930547679587	8235790	6441501	5975706	2.67622e+06	5650639	3018482	0	6.86047e+06		3518080		5994464	7.01321e+06	6126320	6011169	5.11182e+06	1.33363e+06		6.82946e+06	5733166		4566074		3.01438e+06	1.04506e+06	4.43669e+06	1685177	3.44115e+06		5021686	8580216	7911545	5.6186e+06
ACGPDYYEVEEDGIRK	1	Unmodified	_ACGPDYYEVEEDGIRK_	Egfr	10090	Q01279	Epidermal growth factor receptor	2	950.923	1899.83	0.056943		6	54.7757661368429;4.89091954846548;3.42451129188646																															3.70138e+06
ACHQLHQEGK	0	Unmodified	_ACHQLHQEGK_	AKR7L|AKR7A3|Akr7a2	9606|9606|10090	Q8CG76	Aflatoxin B1 aldehyde reductase member 2	3	403.193	1206.56	0.077987		5	22.6412545780486;11.5934202148368;10.3715602481931							856401		6.04854e+06				5.34796e+06								680290
ACINQHLMNNK	0	Unmodified	_ACINQHLMNNK_	RNF123|Rnf123	9606|10090	Q5XPI3;Q5XPI4	E3 ubiquitin-protein ligase RNF123	3	448.217	1341.63	0.00045458		17	91.2652207487547;8.10427658716712;7.72438702582067									3.09253e+06		2.35453e+06	984924	9736488
ACIRPEISR	0	Unmodified	_ACIRPEISR_	MGAT1|Mgat1	9606|10090	P27808	Alpha-1,3-mannosyl-glycoprotein 2-beta-N-acetylglucosaminyltransferase	3	367.866	1100.58	0.029287		12	53.7563545977133;19.7617232405033;16.7760792397186																			2.26124e+06
ACISAPINGLLQVAK	0	Unmodified	_ACISAPINGLLQVAK_	Adgrf5	10090	G5E8Q8		2	777.937	1553.86	0.0010984		19	85.9580955533556;15.5393703557407;6.88821621953611	3961931	10161099	12095757		5.27433e+06	4.14948e+06		17685338	40330980	32936880			22870910		12349299					12117148	6917216	17609098	6.93596e+06					6460454	7.54397e+06			4.06272e+06	12207629	1.28279e+06	2644649
ACKPETAYAYK	0	Unmodified	_ACKPETAYAYK_	C5	10090	P06684	Complement C5;Complement C5 beta chain;Complement C5 alpha chain;C5a anaphylatoxin;Complement C5 alpha chain	3	434.545	1300.61	0.0062832		14	59.4177461461045;12.6158873966735;10.051813892428
ACMEETLWLQENIR	0	Unmodified	_ACMEETLWLQENIR_	Itga6	10090	Q61739	Integrin alpha-6;Integrin alpha-6 heavy chain;Integrin alpha-6 light chain	2	896.921	1791.83	0.00023957		11	91.8546304525015;9.43258361600477;9.10727646646987				478092
ACLISLGYDIGNDPQGEAEFAR	0	Unmodified	_ACLISLGYDIGNDPQGEAEFAR_	ACTN1|Actn1	9606|10090	Q7TPR4;P12814	Alpha-actinin-1	3	799.378	2395.11	1.65e-06		32	87.2324472305471;7.53320803002284;7.09833603550199		10795848																										1.68107e+06
ACNCLLLK	0	Unmodified	_ACNCLLLK_	ENO3|ENO2|Eno3|Eno2	9606|9606|10090|10090	P21550;P13929;P09104;P17183	Beta-enolase;Gamma-enolase	2	496.257	990.499	0.032621		12	83.3768699768433;24.1548294952151;22.6223037907667			3.66094e+06				886518272		24989188	27899044	618797365	2.43605e+07	143141741					6051503		16781420	3.26166e+07	6.49081e+06	8.77039e+06		4877187	1.54826e+06		2.38251e+06		21033738
ACNGVNDCGDQSDELCCK	0	Unmodified	_ACNGVNDCGDQSDELCCK_	Cfi	10090	Q61129	Complement factor I;Complement factor I heavy chain;Complement factor I light chain	3	701.261	2100.76	0.0076389		14	43.4541711931735;0.486164940107873	6.76725e+06	3556285	4.20834e+06	2.0649e+06	2.86257e+06	1.73454e+06	3.88734e+06	9.65754e+06	2.64716e+06	6.98011e+06		2.85203e+06	5.84016e+06	14758705	1.58528e+06	5.20459e+06	1905094	5.19282e+06	1.31783e+06	7.23713e+06	3.75985e+06	6761873	4.40319e+06	5.91907e+06	4.7768e+06	3.31683e+06	3.41392e+06	2.14999e+06	5.32121e+06	2.62182e+06	2936443	3.37354e+06	6.43051e+06
ACNGVNDCGDQSDELCCK	0	Deamidation (N)	_ACN(Deamidation (N))GVNDCGDQSDELCCK_	Cfi	10090	Q61129	Complement factor I;Complement factor I heavy chain;Complement factor I light chain	3	701.589	2101.74	0.010555	0.83116	13	44.0054341065624;0.266590040596701	1.20446e+06		2189843											4726787													2.42466e+06		1.52539e+06	3.13229e+06	4.30977e+06		2.28245e+06
ACNGVNDCGDQSDELCCK	0	Deamidation (N)	_ACNGVN(Deamidation (N))DCGDQSDELCCK_	Cfi	10090	Q61129	Complement factor I;Complement factor I heavy chain;Complement factor I light chain	3	701.589	2101.74	0.012052	0.52685	8	42.33763335																						3176197				1257129
ACNQLGQFLQHR	0	Unmodified	_ACNQLGQFLQHR_	AP2A2|AP2A1|Ap2a1|Ap2a2	9606|9606|10090|10090	P17427;O94973;P17426;O95782	AP-2 complex subunit alpha-2;AP-2 complex subunit alpha-1	3	491.246	1470.71	0.00015374		22	108.469823121745;15.9405982414013;14.2575637882991							9407261		3.96661e+06			12344618	14058156
ACQGAPCPIDGR	0	Unmodified	_ACQGAPCPIDGR_	THBS2	9606	P35442	Thrombospondin-2	2	651.29	1300.57	0.0025934		18	88.6805634199515;11.6359067460428;9.35749516972129								6877582
ACQPPFAFR	0	Unmodified	_ACQPPFAFR_	Itgb2	10090	P11835	Integrin beta-2	2	547.266	1092.52	0.018394		14	80.4623349837185;13.0368933990645;13.0368933990645			3.19965e+06						7513472	4379713						0
ACQSIYPLHDVFVR	0	Unmodified	_ACQSIYPLHDVFVR_	RPS3A|Rps3a	9606|10090	P97351;P61247	40S ribosomal protein S3a	3	568.956	1703.85	3.04e-05		21	99.0106550303526;5.90410779265353			4.18569e+06		3.43536e+06		1.45428e+07		15525205	21751941	46761632	55726077	24237366				1.48916e+06	12157601			37824968		10566400			9623890		5689350	19114202				6.99157e+06	1.9734e+06	4.30285e+06
ACSGLPPCPVAGGWGPWSPLSPCSVTCGLGQTLEQR	0	Unmodified	_ACSGLPPCPVAGGWGPWSPLSPCSVTCGLGQTLEQR_	Cfp	10090	P11680	Properdin	6	640.802	3838.77	0.082326		11	12.7373625950564;8.83777142598478;6.65968691777762
ACTEQDVMPTTSK	0	Unmodified	_ACTEQDVMPTTSK_	Xk	10090	Q9QXY7	Membrane transport protein XK	2	734.326	1466.64	0.019549		9	61.6498954980009;15.1508026243353;4.61245112099163																													1.37967e+06
ACTILLR	0	Unmodified	_ACTILLR_	CCT3|Cct3	9606|10090	P80318;P49368	T-complex protein 1 subunit gamma	2	423.747	845.479	0.018088		16	132.941030358868;76.3474162979457;47.0452349086515							7.38452e+06						9453674	3966850							0		6816765
ACVDSNENGDLSK	0	Unmodified	_ACVDSNENGDLSK_	Tpp2	10090	Q64514	Tripeptidyl-peptidase 2	2	704.804	1407.59	0.0094384		13	78.655207032638;28.3986555673044;20.3293104532429							2.71795e+06						2.93265e+06
ACTTEEDQEK	0	Unmodified	_ACTTEEDQEK_	GMPS|Gmps	9606|10090	P49915;Q3THK7	GMP synthase [glutamine-hydrolyzing]	2	605.748	1209.48	0.034078		14	64.4845544647842;24.9435099545949;20.7388157207683							2879374
ACVDTALENLSTLK	0	Unmodified	_ACVDTALENLSTLK_	Fasn	10090	P19096	Fatty acid synthase;[Acyl-carrier-protein] S-acetyltransferase;[Acyl-carrier-protein] S-malonyltransferase;3-oxoacyl-[acyl-carrier-protein] synthase;3-oxoacyl-[acyl-carrier-protein] reductase;3-hydroxyacyl-[acyl-carrier-protein] dehydratase;Enoyl-[acyl-carrier-protein] reductase;Oleoyl-[acyl-carrier-protein] hydrolase	2	767.893	1533.77	0.00080478		18	103.909373002126;16.1978878269456;13.3531887843173							23127228				8552178
ACVGDVQER	0	Unmodified	_ACVGDVQER_	THBS2	9606	P35442	Thrombospondin-2	2	517.24	1032.47	0.067942		10	61.9623063165278;10.87322222608;9.9868748981513									2.70099e+06
ACVEAPGGNPICSLHDQGAGGNGNVLK	0	Deamidation (N)	_ACVEAPGGNPICSLHDQGAGGN(Deamidation (N))GNVLK_	Pfas	10090	Q5SUR0	Phosphoribosylformylglycinamidine synthase	3	898.418	2692.23	5.07e-05	0.81364	17	53.2658332983046;7.44607270593471;7.44607270593471							7.75275e+06
ACVGEDLQAK	0	Unmodified	_ACVGEDLQAK_	Adamts13	10090	Q769J6	A disintegrin and metalloproteinase with thrombospondin motifs 13	2	545.764	1089.51	0.063052		11	56.7210517912575;17.3856041445371;16.4731473781153									1.11357e+06	1509373	1.34894e+06		4.68486e+06															326595
ACVVAGLR	0	Unmodified	_ACVVAGLR_	Prxl2b	10090	Q9DB60	Prostamide/prostaglandin F synthase	2	423.237	844.459	0.041052		13	77.3740436693005;29.8415398248303;25.5576985009296													4675812
ACVSMLGVPVDPDTLHATLR	0	Unmodified	_ACVSMLGVPVDPDTLHATLR_	HUWE1|Huwe1	9606|10090	Q7TMY8;Q7Z6Z7	E3 ubiquitin-protein ligase HUWE1	3	718.034	2151.08	0.0033389		24	48.5104494412539;9.28340713698146;8.81915660454465
ACYGVLR	0	Unmodified	_ACYGVLR_	RPS3|Rps3	9606|10090	P62908;P23396	40S ribosomal protein S3	2	419.716	837.417	0.052503		12	94.668913724962;36.5870119880271;32.1134888986382							3.51961e+06		6338416												2.25888e+06					620153
ACVVHGSDLK	0	Unmodified	_ACVVHGSDLK_	ATP1A1|ATP1A2|Atp1a1|Atp1a2	9606|9606|10090|10090	Q8VDN2;P05023;Q6PIE5;P50993	Sodium/potassium-transporting ATPase subunit alpha-1;Sodium/potassium-transporting ATPase subunit alpha-2	3	362.518	1084.53	0.053406		11	33.0882785837719;12.0469456787414;11.5934202148368							4493583									1138324							1.74915e+06						813230
ADAAPTVSIFPPSSEQLTSGGASVVCFLNNFYPK	0	Deamidation (N)	_ADAAPTVSIFPPSSEQLTSGGASVVCFLN(Deamidation (N))NFYPK_	Igkc	10090	P01837	Ig kappa chain C region	3	1191.58	3571.72	1.03e-08	0.83881	35	65.300552974327;5.60148927999261;5.55994223235212
ADAAPTVSIFPPSSEQLTSGGASVVCFLNNFYPK	0	Deamidation (N)	_ADAAPTVSIFPPSSEQLTSGGASVVCFLNN(Deamidation (N))FYPK_	Igkc	10090	P01837	Ig kappa chain C region	3	1191.58	3571.72	0.00015733	0.51284	15	41.2088061136245;5.60148927999261
ADAAPTVSIFPPSSEQLTSGGASVVCFLNNFYPK	0	Unmodified	_ADAAPTVSIFPPSSEQLTSGGASVVCFLNNFYPK_	Igkc	10090	P01837	Ig kappa chain C region	4	893.691	3570.73	5.41e-05		30	46.4145673121047;9.16023442680082;5.66018678412628
ADAATSFLR	0	Unmodified	_ADAATSFLR_	Ank1	10090	Q02357	Ankyrin-1	2	476.248	950.482	1.6e-05		21	155.753884742805;71.8523698283961;50.965876826992				8.34085e+06			19021264						6218550	12759989		18482462		21877618					7829196	16053504	20075036	22010416	11124493		26665886	14130900			24322020	3.404e+06	3.8021e+06
ADAEEEAATR	0	Unmodified	_ADAEEEAATR_	DYNC1I2|Dync1i2	9606|10090	O88487;Q13409	Cytoplasmic dynein 1 intermediate chain 2	2	531.739	1061.46	0.021277		12	71.6136045644439;34.8077436043452;24.7755959191673		1516192	966564				1.84473e+06	2.04992e+06	3394268				1.88416e+06			851935		1.30646e+06			2238736					415766		449647	1.29629e+06	715000			392250
ADAEGESDLENSR	0	Unmodified	_ADAEGESDLENSR_	TLN1|Tln1	9606|10090	P26039;Q9Y490	Talin-1	2	696.797	1391.58	0.00081531		17	116.765784602773;25.3857932251584;14.6736533618169	2.72096e+06	4.30815e+06	2796454	3.79173e+06	1.47493e+06	2292059	1.51452e+07	8.0675e+06	17572126	10123496	5.8333e+06	1.70827e+06	27546028	4.22252e+06	18796274	4.12807e+06	1.12161e+06	4.75873e+06	4.73709e+06	3.99471e+06	5424073	5.93317e+06	1.02265e+06	5.00264e+06	3.23861e+06	846998	746133	1.57111e+06	5.47205e+06	1.58094e+06		526715	1.44525e+06
ADAEGESDLENSRK	1	Unmodified	_ADAEGESDLENSRK_	TLN1|Tln1	9606|10090	P26039;Q9Y490	Talin-1	3	507.566	1519.67	0.062959		8	40.5520030051841;11.2617058757453;7.78059745058622				1.62468e+06						1.94264e+06						1.2415e+06		1401708
ADAEVLR	0	Unmodified	_ADAEVLR_	Anxa5	10090	P48036	Annexin A5	2	387.211	772.408	0.049387		12	97.0709687033979;64.7763934482023;52.6831422120693																							1320648
ADAFVGTWK	0	Acetyl (Protein N-term)	_(Acetyl (Protein N-term))ADAFVGTWK_	Fabp3	10090	P11404	Fatty acid-binding protein, heart	1	1036.51	1035.5	0.0078241		14	78.112742365536;32.8405601941561;32.8405601941561
ADAGGEDAILQTR	0	Unmodified	_ADAGGEDAILQTR_	Atg3	10090	Q9CPX6	Ubiquitin-like-conjugating enzyme ATG3	2	658.826	1315.64	3.18e-30		37	231.420076932916;47.1868975318317;39.6221677719861							2.63525e+06			16487995	3.2142e+06		13063135								12198204
ADALQAGASQFETSAAK	0	Unmodified	_ADALQAGASQFETSAAK_	VAMP2|VAMP3|Vamp2|Vamp3	9606|9606|10090|10090	P63024;Q15836;P63044;P63027	Vesicle-associated membrane protein 3;Vesicle-associated membrane protein 2	2	833.408	1664.8	0.00012929		24	106.323078140528;14.6904111209194;10.0045092152128	4633447	8.9073e+06	1.64455e+06				6.52066e+06									3.24819e+06	3.1023e+06	2978726								3.10516e+06				2.6202e+06			3.49086e+06
ADASSLTVDVTSPASK	0	Unmodified	_ADASSLTVDVTSPASK_	Gorasp2	10090	Q99JX3	Golgi reassembly-stacking protein 2	2	774.891	1547.77	0.00038567		24	101.389973648854;23.3726618593752;19.2428363942539	2927984	1.83423e+06					7.64092e+06				6.20393e+06					3.2923e+06					9360649								4.13995e+06				3.53163e+06
ADATNVNNWHWTER	0	Unmodified	_ADATNVNNWHWTER_	AHSA1|Ahsa1	9606|10090	Q8BK64;O95433	Activator of 90 kDa heat shock protein ATPase homolog 1	3	571.929	1712.77	9.59e-05		22	86.9442082452887;8.04397498471429;6.08195283435893																														1.05964e+06
ADAVQEATFQVELPR	0	Unmodified	_ADAVQEATFQVELPR_	Itih4	10090	A6X935	Inter alpha-trypsin inhibitor, heavy chain 4	3	558.621	1672.84	5.97e-06		25	116.961094498147;13.4130717887709;11.7925799833495	8.47553e+07	52177568	8.73506e+07	2.88414e+07	4.66668e+07	3.80647e+07	8.02074e+07	2.11172e+08	7.93795e+08	1.50422e+08	212317156	5.00039e+08	3.23617e+08	6.70006e+07	4.89304e+07	3.00242e+07	5.3093e+07	6.14193e+07	7.5672e+07	364928326	6.94277e+08	1.32279e+08	5.39936e+07	5.0218e+07	7.26111e+07	4.55079e+07	7.7229e+07	1.22923e+07	3.0305e+07	1.54941e+08	1.74581e+08	1.19971e+08	9.4326e+07	5.13408e+07	3.58604e+07
ADAVQEATFQVELPRK	1	Unmodified	_ADAVQEATFQVELPRK_	Itih4	10090	A6X935	Inter alpha-trypsin inhibitor, heavy chain 4	3	601.32	1800.94	0.00052735		22	88.729576316226;23.8314444573177;11.691508194861
ADAYFSPIHSQLEHLLDPSSFTGR	0	Unmodified	_ADAYFSPIHSQLEHLLDPSSFTGR_	Adsl	10090	P54822	Adenylosuccinate lyase	4	672.832	2687.3	7.61e-06		27	70.091469365877;6.95259336567666;5.45001059533031													9823457
ADCTITMADSDLLALMTGK	0	Unmodified	_ADCTITMADSDLLALMTGK_	Scp2	10090	P32020	Non-specific lipid-transfer protein	2	1013.98	2025.94	6.59e-06		23	113.757043565327;16.3498222150387;8.304816011741																					9832056
ADDGRPFPQVIK	0	Unmodified	_ADDGRPFPQVIK_	ALDOA|Aldoa	9606|10090	P04075;P05064	Fructose-bisphosphate aldolase A	2	671.859	1341.7	0.0088795		15	73.49948760182;37.3441931282249;32.3201571122065							5663404		8799616																					8959532
ADCASGIFLAAEK	0	Unmodified	_ADCASGIFLAAEK_	AP1G1|Ap1g1	9606|10090	O43747;P22892	AP-1 complex subunit gamma-1	2	676.829	1351.64	0.0071513		16	71.5551052604861;8.0431867769591;8.0431867769591									9570308
ADCASGILLAAER	0	Unmodified	_ADCASGILLAAER_	AP1G2|Ap1g2	9606|10090	O75843;O88512	AP-1 complex subunit gamma-like 2	2	673.84	1345.67	0.048321		18	53.6003252463575;12.0591709362482;9.35749516972129
ADDLEPIVELGR	0	Unmodified	_ADDLEPIVELGR_	Map2k6	10090	P70236	Dual specificity mitogen-activated protein kinase kinase 6	2	663.849	1325.68	0.023812		12	62.3025853871138;21.4636151640385;15.6619944655873							4378618		7672781		5495437		6739144								4444564
ADDLDFETGDAGASATFPMQCSALR	0	Acetyl (Protein N-term)	_(Acetyl (Protein N-term))ADDLDFETGDAGASATFPMQCSALR_	EIF5AL1|EIF5A|Eif5a	9606|9606|10090	P63241;P63242;Q6IS14	Eukaryotic translation initiation factor 5A-1;Eukaryotic translation initiation factor 5A-1-like	3	896.723	2687.15	8.17e-09		23	78.8372017530445;3.56738599178071;3.3357070188012
ADDPNSIFLIDHAWTCR	0	Unmodified	_ADDPNSIFLIDHAWTCR_	Ttll12	10090	Q3UDE2	Tubulin--tyrosine ligase-like protein 12	3	677.651	2029.93	0.00057882		18	66.0215848675198;8.60052437497365;5.2095606741561							9608406			5086033			24348940
ADDPSSYMEVVQAANASGNWEELVK	0	Unmodified	_ADDPSSYMEVVQAANASGNWEELVK_	Cltc	10090	Q68FD5	Clathrin heavy chain 1	3	904.082	2709.22	0.0012117		15	40.2847522443005;10.3248361973991;4.07084702583102																										3.67373e+06			6.26048e+06
ADDNATIR	0	Unmodified	_ADDNATIR_	EIF3G|Eif3g	9606|10090	Q9Z1D1;O75821	Eukaryotic translation initiation factor 3 subunit G	2	438.215	874.414	0.0025818		18	130.039213472283;92.4666349454638;77.3740436693005
ADDVVWVR	0	Unmodified	_ADDVVWVR_	Dars1	10090	Q922B2	Aspartate--tRNA ligase, cytoplasmic	2	480.251	958.487	0.0027742		17	128.566077107771;33.7383272116569;32.4704303817092							21111778			8905857		7500149	23647464								10104693		1998670
ADDPSAADR	0	Acetyl (Protein N-term)	_(Acetyl (Protein N-term))ADDPSAADR_	ETF1|Etf1	9606|10090	P62495;Q8BWY3	Eukaryotic peptide chain release factor subunit 1	2	480.207	958.399	0.036393		12	67.9925780615534;21.7023352583705;20.4818301461529													1.90262e+06
ADEGISFR	0	Unmodified	_ADEGISFR_	PRDX1|Prdx1	9606|10090	Q06830;P35700	Peroxiredoxin-1	2	447.719	893.424	0.035486		14	81.1905732898309;35.4936686048407;33.8529719446985		4.39385e+06					29590734		1.14357e+07	1.76538e+06	10244768	4751362	5491105	5.97667e+06	6.25339e+06	4.96052e+06		6812910		6775038	2117203	2848020	4.69271e+06	2.56676e+06	4.93906e+06	4.30042e+06	1.07561e+06	361858	4586186	1.73575e+06		1.15372e+06			1.52475e+06
ADESSDAAGEPQPAPAPVR	0	Acetyl (Protein N-term)	_(Acetyl (Protein N-term))ADESSDAAGEPQPAPAPVR_	Tnni3	10090	P48787	Troponin I, cardiac muscle	3	636.297	1905.87	0.00037701		23	69.8052282968418;6.03159918145907;5.42855764857641									3406747																							2.57339e+06
ADEGWYWCGVK	0	Unmodified	_ADEGWYWCGVK_	PIGR	9606	P01833	Polymeric immunoglobulin receptor;Secretory component	2	685.795	1369.58	0.0013863		19	112.410918829172;16.6318347984703;6.59066536965892
ADEWLMK	0	Unmodified	_ADEWLMK_	MYH9|MYH10|Myh10|Myh9	9606|9606|10090|10090	Q8VDD5;P35579;Q61879;P35580	Myosin-9;Myosin-10	2	446.715	891.416	0.080823		11	78.6155244610518;76.0345653207315;24.6317330890118																20434882												2.32903e+06		9651521
ADFCIIHYAGK	0	Unmodified	_ADFCIIHYAGK_	MYH9|MYH10|Myh10|Myh9	9606|9606|10090|10090	Q8VDD5;P35579;Q61879;P35580	Myosin-9;Myosin-10	3	432.213	1293.62	0.06003		13	29.8071183919062;6.23265102032079;4.01393895474796	15117247	1.21535e+07	1.3642e+07	9.81545e+06	8519084	9285010	20427770	3760931	26662849	5.63173e+06	9.02778e+06	1.1325e+07	13576779	4.01006e+06	4456912	37202346	8.97846e+06	1.30252e+07		3.85378e+06	2.00159e+07	1.06311e+07	14509140	2.32432e+06	5839631	8.69662e+06	1.30365e+06	6269521	1.34605e+07	7.96487e+06	1.17814e+07	1.8875e+07	2.49349e+07
ADFHGGK	0	Unmodified	_ADFHGGK_	Serpinf2	10090	Q61247	Alpha-2-antiplasmin	2	366.177	730.34	0.069145		15	84.6988892302199;22.4526382665184
ADFQCFQQAR	0	Unmodified	_ADFQCFQQAR_	Col15a1	10090	O35206	Collagen alpha-1(XV) chain;Restin	2	635.785	1269.56	0.0015521		16	101.98849631961;13.5790374146355;12.2258058352483
ADGEYWLGLQNLHLLTLK	0	Unmodified	_ADGEYWLGLQNLHLLTLK_	Mfap4	10090	Q9D1H9	Microfibril-associated glycoprotein 4	3	695.377	2083.11	7.38e-06		33	109.243302917057;4.90193240773459;4.61698934292364	16102895	12899024	17398114	20778008	9221497	4.68781e+06				9856275		30363950		16075531	8.29758e+06		14551928	7.48157e+06	36431124	2.95748e+06	27080046	9893173		8.5723e+06				6687305		35226776		21735722	12778132
ADGELNVDSLITR	0	Acetyl (Protein N-term)	_(Acetyl (Protein N-term))ADGELNVDSLITR_	PPP1CB|Ppp1cb	9606|10090	P62140;P62141	Serine/threonine-protein phosphatase PP1-beta catalytic subunit	2	722.868	1443.72	0.0010907		17	99.2825746578621;17.473335206627;12.5764689302201
ADGLAILGVLMK	0	Unmodified	_ADGLAILGVLMK_	Ca1	10090	P13634	Carbonic anhydrase 1	2	600.855	1199.69	0.0024475		19	96.3311440820862;23.042487407283;21.9598887501803							19327920			6.58402e+06			3.86242e+06		2.13302e+06	7455849		29517706			9721318	4.96298e+06	3.71481e+06		1.82948e+06	4519939	8130240		7860096	3279629	6123775
ADGTATAPPPR	0	Unmodified	_ADGTATAPPPR_	HUWE1|Huwe1	9606|10090	Q7TMY8;Q7Z6Z7	E3 ubiquitin-protein ligase HUWE1	2	527.27	1052.53	0.06528		10	56.7293278945328;12.3560767801663;11.7687574955409							8.15788e+06						3103827
ADGYEPPVQESV	0	Unmodified	_ADGYEPPVQESV_	RPS3A|Rps3a	9606|10090	P97351;P61247	40S ribosomal protein S3a	2	645.796	1289.58	0.0020094		20	97.9654920383992;11.8476212016472;6.8952841703437							12039909
ADGYVLEGK	0	Unmodified	_ADGYVLEGK_	RPS8|Rps8	9606|10090	P62241;P62242	40S ribosomal protein S8	2	476.243	950.471	0.011462		19	87.6394955084468;47.8485586536968;38.9624818135386							13732603						6983404																	2.42711e+06
ADHDFVVQEDFMK	0	Unmodified	_ADHDFVVQEDFMK_	PSMC6|Psmc6	9606|10090	P62333;P62334	26S protease regulatory subunit 10B	3	527.573	1579.7	0.00021907		19	98.407173869549;13.7451505114216;6.72872537854479							57049264						6806280																3725080	5.033e+06
ADHGEPIGR	0	Unmodified	_ADHGEPIGR_	HSP90AB1|Hsp90ab1	9606|10090	P08238;P11499	Heat shock protein HSP 90-beta	2	476.236	950.457	0.0062522		14	95.5305414830953;18.6649366951862;13.2076626987977			2725519				2540707		4.92613e+06									1.57787e+06					2.23888e+06
ADHHATNGVVHLIDK	0	Unmodified	_ADHHATNGVVHLIDK_	TGFBI|Tgfbi	9606|10090	P82198;Q15582	Transforming growth factor-beta-induced protein ig-h3	4	407.464	1625.83	0.0012951		24	62.0552248898695;14.7909728479435;10.9443347448737										7264673										12834094					0
ADHQPLTEASYVNLPTIALCNTDSPLR	0	Unmodified	_ADHQPLTEASYVNLPTIALCNTDSPLR_	RPSA|Rpsa	9606|10090	P08865;P14206	40S ribosomal protein SA	3	999.498	2995.47	6.9e-36		43	164.461173298277;11.1045612801401;7.72196101015472							24600288	16980474	32886804	1.16278e+07	22155181	31674073	24159294	7.9978e+06	15702782					19496266	10316884	23199474
ADHSSENAFVFGGPFLTDESSLLAFPEATEEEK	0	Unmodified	_ADHSSENAFVFGGPFLTDESSLLAFPEATEEEK_	Ces3a	10090	Q63880	Carboxylesterase 3A	3	1191.22	3570.63	0.0086939		15	33.6460197840832;32.3117613847578;5.10737818490842		4.52622e+06	3.37194e+06
ADIEEIR	0	Unmodified	_ADIEEIR_	Nucb2	10090	P81117	Nucleobindin-2;Nesfatin-1	2	423.222	844.429	0.062753		13	88.028787193757;88.028787193757;82.2626188139741
ADIEVACYGYEGIDAVK	0	Unmodified	_ADIEVACYGYEGIDAVK_	EIF2S1|Eif2s1	9606|10090	Q6ZWX6;P05198	Eukaryotic translation initiation factor 2 subunit 1	2	936.938	1871.86	0.048877		9	44.6158305437265;8.95427236683898;8.72930547679587							2149320
ADIFMFDEPSSYLDVK	0	Unmodified	_ADIFMFDEPSSYLDVK_	ABCE1|Abce1	9606|10090	P61221;P61222	ATP-binding cassette sub-family E member 1	2	938.937	1875.86	0.00038567		20	101.389973648854;24.2914253262099;22.1979743702009													18941114
ADIGCTPGSGK	0	Unmodified	_ADIGCTPGSGK_	C3|C3	9606|10090	P01027;P01024	Complement C3;Complement C3 beta chain;C3-beta-c;Complement C3 alpha chain;C3a anaphylatoxin;Acylation stimulating protein;Complement C3b alpha chain;Complement C3c alpha chain fragment 1;Complement C3dg fragment;Complement C3g fragment;Complement C3d fragment;Complement C3f fragment;Complement C3c alpha chain fragment 2	2	531.748	1061.48	0.0025814		16	93.1105146688864;18.7306871668459;18.0354895867463			7334665	4.06936e+06			61128122		85333264	48684064	35434524		275904064	27193505	6819570	8788991		3.81377e+06	12121971	6271213	22137536		48849816	13883508	2524599	2.71991e+06		3851012	7.62903e+06	4172860		2395366		1.139e+06	2.16351e+06
ADIAESQVNK	0	Unmodified	_ADIAESQVNK_	MYH1|MYH13|MYH6|MYH4|MYH7|MYH3|MYH8|MYH2|Myh6|Myh3|Myh4|Myh1|Myh8|Myh7	9606|9606|9606|9606|9606|9606|9606|9606|10090|10090|10090|10090|10090|10090	P13541;P11055;P13542;Q5SX39;Q5SX40;P12882;Q9UKX3;Q91Z83;P12883;Q02566;P13533;Q9UKX2;Q9Y623	Myosin-3;Myosin-8;Myosin-4;Myosin-1;Myosin-13;Myosin-7;Myosin-6;Myosin-2	2	537.775	1073.54	0.012716		14	78.3344731983738;58.9806649986242;36.395170339887													7.68964e+06
ADIGVAMGIVGSDVSK	0	Unmodified	_ADIGVAMGIVGSDVSK_	Atp1a1	10090	Q8VDN2	Sodium/potassium-transporting ATPase subunit alpha-1	2	759.895	1517.78	0.018556		19	57.1357281112288;18.0588794477259;15.8896975909416																										4.04447e+06			4999461	0
ADINEENEETITK	0	Unmodified	_ADINEENEETITK_	Cd84	10090	Q18PI6	SLAM family member 5	2	753.352	1504.69	0.034006		10	55.4257746577427;14.2067784129224;8.8985776541491	964816	1.73747e+06		663195																								527466
ADIQTER	0	Acetyl (Protein N-term)	_(Acetyl (Protein N-term))ADIQTER_	RPS11|Rps11	9606|10090	P62280;P62281	40S ribosomal protein S11	2	437.717	873.419	0.066116		11	79.1160240206897;28.528626334435;25.8266248391314
ADIVENQVMDTR	0	Unmodified	_ADIVENQVMDTR_	Gstm1	10090	P10649	Glutathione S-transferase Mu 1	2	695.835	1389.66	0.00016335		22	147.120812455871;31.9344044837477;27.114756624323			3.05111e+06				4710213		5198309	7826487		6026762	6.55487e+06					4.69638e+06		4.27051e+06	2.78576e+06	5330561	6935999		2.89691e+06	1.5404e+06	1.18544e+06		2.13972e+06	3667901
ADISGNITK	0	Unmodified	_ADISGNITK_	GLTP|Gltp	9606|10090	Q9JL62;Q9NZD2	Glycolipid transfer protein	2	459.748	917.482	0.015782		17	83.1675162351886;58.6044003045984;53.1629444443231
ADLAAVEAK	0	Unmodified	_ADLAAVEAK_	DYNC1H1|Dync1h1	9606|10090	Q9JHU4;Q14204	Cytoplasmic dynein 1 heavy chain 1	2	444.245	886.476	0.017347		19	81.5472817501892;43.4484203129176;36.5695844174959													11475693
ADIWSLGITAIELAK	0	Unmodified	_ADIWSLGITAIELAK_	STK25|STK26|Stk24|Stk26|Stk25	9606|9606|10090|10090|10090	Q99KH8;Q99JT2;Q9P289	Serine/threonine-protein kinase 24;Serine/threonine-protein kinase 24 35 kDa subunit;Serine/threonine-protein kinase 24 12 kDa subunit;Serine/threonine-protein kinase 26	2	800.951	1599.89	0.0043809		10	67.1532055755134;14.6904111209194;14.1578737915333																				3.10051e+06	5397280	5584218	3.3624e+06		1.9297e+06
ADLDHQR	0	Unmodified	_ADLDHQR_	RRAS2|Rras2	9606|10090	P62071;P62070	Ras-related protein R-Ras2	2	427.709	853.404	0.080823		12	78.6155244610518;53.7096772419324;53.7096772419324							2.74678e+06
ADLDVSGPK	0	Unmodified	_ADLDVSGPK_	AHNAK	9606	Q09666	Neuroblast differentiation-associated protein AHNAK	2	451.235	900.455	0.002556		17	103.832997222063;103.832997222063;66.073021350158							6420864														7.70025e+06
ADLEAQQESLK	0	Unmodified	_ADLEAQQESLK_	KRT38|KRT37	9606|9606	O76015;CON__O76015	Keratin, type I cuticular Ha8	2	616.312	1230.61	0.0024576		17	94.691693018924;44.3491519592522;41.429323943298
ADLEAQR	0	Unmodified	_ADLEAQR_	RAB14|Rab14	9606|10090	P61106;Q91V41	Ras-related protein Rab-14	2	401.706	801.398	0.048698		15	97.601912882938;74.4152035174692;58.1673094813526				2.04041e+06												2.66977e+06													2.05836e+06
ADLEMQIENLK	0	Oxidation (M)	_ADLEM(Oxidation (M))QIENLK_	KRT17|Krt17	9606|10090	Q04695;CON__Q04695;Q9QWL7;CON__Q9QWL7	Keratin, type I cytoskeletal 17	2	660.329	1318.64	7.11e-05	1	22	135.711409673925;53.774782595238;40.0015088383911						4442420																16112860
ADLEEQLSDEEK	0	Acetyl (Protein N-term)	_(Acetyl (Protein N-term))ADLEEQLSDEEK_	CAPZA2|Capza2	9606|10090	P47754;P47755	F-actin-capping protein subunit alpha-2	2	724.325	1446.64	0.017295		10	63.2832379746623;6.0349813605869;5.78083565264955							22957194
ADLEMQIENLK	0	Unmodified	_ADLEMQIENLK_	KRT17|Krt17	9606|10090	Q04695;CON__Q04695;Q9QWL7;CON__Q9QWL7	Keratin, type I cytoskeletal 17	2	652.332	1302.65	0.0026643		19	92.0512226925298;37.4755618028138;37.4755618028138					3.77219e+06
ADLEAQVESLK	0	Unmodified	_ADLEAQVESLK_	KRT36|KRT32|Krt35|Krt36|Krt32	9606|9606|10090|10090|10090	O76013;CON__O76013;CON__Q14532	Keratin, type I cuticular Ha6	2	601.817	1201.62	0.00031957		22	132.010260247274;75.0433100352258;65.3051943874574
ADLEMQIESLK	0	Oxidation (M)	_ADLEM(Oxidation (M))QIESLK_	KRT14|Krt42|Krt14	9606|10090|10090	P02533;CON__P02533;Q61781	Keratin, type I cytoskeletal 14	2	646.824	1291.63	0.0022654	1	16	74.1620490198187;57.5984078630856;28.3986555673044	31464747	4.85382e+06	8.01804e+06	2.79445e+06		2.47978e+06	0		21967365	12836822					5.65354e+06	10129224					4.12537e+06	107124184	1.74847e+07	1.87885e+07								6431760		1687514	1.01812e+06
ADLEMQIESLK	0	Unmodified	_ADLEMQIESLK_	KRT14|Krt42|Krt14	9606|10090|10090	P02533;CON__P02533;Q61781	Keratin, type I cytoskeletal 14	2	638.826	1275.64	0.0017531		20	104.04769809279;42.1904711839977;32.6326328126276	9082697			6557361		4552371				4.61266e+06							7114803				23241944	18789774	4.07868e+06	6835276				2.9265e+06		5.84625e+06
ADLEMQIESLTEELAYLK	0	Oxidation (M)	_ADLEM(Oxidation (M))QIESLTEELAYLK_	KRT10	9606	P13645;CON__P13645	Keratin, type I cytoskeletal 10	3	704.685	2111.03	0.00010793	1	22	86.4550742360938;8.60052437497365;6.12222322980131																							17374150		3718097
ADLEMQIESLTEELAYLKK	1	Oxidation (M)	_ADLEM(Oxidation (M))QIESLTEELAYLKK_	KRT10	9606	P13645;CON__P13645	Keratin, type I cytoskeletal 10	3	747.384	2239.13	3.78e-06	1	32	114.400343805544;7.62184091490873;3.74970050698607
ADLETNAEALVQEIDFLK	0	Unmodified	_ADLETNAEALVQEIDFLK_	KRT82	9606	Q9NSB4;CON__Q9NSB4	Keratin, type II cuticular Hb2	3	673.681	2018.02	0.031286		14	33.4045222605214;7.13170442030817;3.96807983735702																									4481298
ADLIAYLK	0	Unmodified	_ADLIAYLK_	CYCS|Cycs	9606|10090	P99999;P62897	Cytochrome c;Cytochrome c, somatic	2	453.768	905.522	0.067969		12	65.2521114156874;35.2952538007438;26.2231328694305																									4557271						2.12025e+06
ADLIFVVFDPTK	0	Unmodified	_ADLIFVVFDPTK_	SRL|Srl	9606|10090	Q7TQ48;Q86TD4	Sarcalumenin	2	682.877	1363.74	0.0099189		18	72.2004197790271;20.3035874306355;12.6158873966735																					2.34703e+06
ADLINNLGTIAK	0	Unmodified	_ADLINNLGTIAK_	HSP90AB1|HSP90AB2P|HSP90AA2P|HSP90AA1|Hsp90aa1|Hsp90ab1	9606|9606|9606|9606|10090|10090	P08238;P11499;P07900;Q14568;P07901;Q58FF8	Heat shock protein HSP 90-beta;Heat shock protein HSP 90-alpha;Heat shock protein HSP 90-alpha A2;Putative heat shock protein HSP 90-beta 2	2	621.856	1241.7	0.029682		17	60.1023686404915;30.2543369040432;28.2086183250573	9918004	6964174	12526369	6082719	5743937	1339742	38507401	21494402	62966819	22739570	15336725	24894688	60235973	8371922		9012701	11254738	8.34922e+06	12788998	13603809	32358098	25485330	7.32035e+06	2.5398e+06	3062710	9495196	6819425	8.20699e+06	6198100	20715326	6.6381e+06	19816346	10023213	4528913
ADLNQGIGEPQSPSR	0	Unmodified	_ADLNQGIGEPQSPSR_	EFHD2|Efhd2	9606|10090	Q96C19;Q9D8Y0	EF-hand domain-containing protein D2	2	784.887	1567.76	0.00063414		24	93.6143124210363;19.3150247924985;10.8295177454332							6177169		5546341	2815919		7179497	4252913					6.93266e+06								2.85773e+06				2.30233e+06
ADLPTLGFTHFQPAQLTTVGK	0	Unmodified	_ADLPTLGFTHFQPAQLTTVGK_	Adsl	10090	P54822	Adenylosuccinate lyase	3	748.067	2241.18	0.00010875		20	71.5346986006248;8.94237195315936;5.79347257707692							60702028	10901156	35035900	11060736	30308222	27410332	35238492	14067707				6.91293e+06		17886446	17927184	19973840	12288337							9142699
ADLPDQR	0	Unmodified	_ADLPDQR_	RAB27B|Rab27b	9606|10090	Q99P58;O00194	Ras-related protein Rab-27B	2	407.706	813.398	0.062753		13	88.028787193757;39.2183278619754;38.133272763662																2.22564e+06
ADLSGITGAR	0	Unmodified	_ADLSGITGAR_	SERPINA3	9606	P01011	Alpha-1-antichymotrypsin;Alpha-1-antichymotrypsin His-Pro-less	2	480.759	959.504	0.00012477		22	137.135002557108;91.0685505589319;62.6585232244248
ADLSGLYSPIK	0	Unmodified	_ADLSGLYSPIK_	Apob	10090	E9Q414	Apolipoprotein B-100;Apolipoprotein B-48	2	582.319	1162.62	8.9e-05		22	140.446144672375;44.3491519592522;37.7274811152749		90683312	103205288		130314795	7267995		278932160	653561512	496017856	444264600	636640320	1196370274	221112072	2.99488e+08	96081120				402884088	489026816	353160128	48309928		8949376	91686840				5.45211e+06	14425548
ADLQAAAAQHVLALTGAGSGR	0	Unmodified	_ADLQAAAAQHVLALTGAGSGR_	Hgh1	10090	Q8C3I8	Protein HGH1 homolog	3	660.02	1977.04	0.00043381		18	61.2219939141764;9.40554539207241;8.60052437497365
ADLTGISPSPNLYLSK	0	Unmodified	_ADLTGISPSPNLYLSK_	SERPINB12	9606	Q96P63	Serpin B12	2	838.449	1674.88	0.0014688		23	82.8504605041659;45.8792322269988;26.7862344287793	1121277																1743760					10238358
ADMDQFTSSISENPVDVR	0	Unmodified	_ADMDQFTSSISENPVDVR_	Aplp2	10090	Q06335	Amyloid-like protein 2	2	1005.96	2009.9	4.44e-05		17	109.220731187413;12.5606122976567;10.9054746331694			4.4941e+06				4.57449e+06	3.83458e+06	9.10151e+06				5.90101e+06								6.75751e+06								2262861	2.33601e+06
ADLTALFLPR	0	Unmodified	_ADLTALFLPR_	FLII|Flii	9606|10090	Q9JJ28;Q13045	Protein flightless-1 homolog	2	558.824	1115.63	0.0020384		17	99.8021176218559;33.7966039594783;24.9227679487439		3820140
ADMQNLVER	0	Acetyl (Protein N-term)	_(Acetyl (Protein N-term))ADMQNLVER_	CAP1|Cap1	9606|10090	P40124;Q01518	Adenylyl cyclase-associated protein 1	2	559.269	1116.52	0.0012818		17	112.841866853626;16.2027315166807;13.0368933990645
ADMVETQQLMR	0	Unmodified	_ADMVETQQLMR_	EHD2|Ehd2	9606|10090	Q8BH64;Q9NZN4	EH domain-containing protein 2	2	661.316	1320.62	7.79e-09		23	192.13667443756;40.0015088383911;34.8077436043452			12163302				81822744	9455948	1.94649e+07	20223660	3.21507e+06	15136598	35004688		6748770	0		12507638		7762435	17188092	10287863	8655800	4641842	8.20442e+06		4601117	5317622	12535880	7.85601e+06
ADNSATGFGTGTR	0	Unmodified	_ADNSATGFGTGTR_	Anpep	10090	P97449	Aminopeptidase N	2	627.789	1253.56	0.0052187		13	74.9441713193833;13.0368933990645;12.6268050747052							1.37368e+06
ADNLATQMLMR	0	Unmodified	_ADNLATQMLMR_	SRL|Srl	9606|10090	Q7TQ48;Q86TD4	Sarcalumenin	2	632.313	1262.61	0.078636		16	53.1236179202393;12.9559478492561;10.52345256087													43173936
ADPAALMASLQLLPSPTPNLEIK	0	Unmodified	_ADPAALMASLQLLPSPTPNLEIK_	Aldh1a2	10090	Q62148	Retinal dehydrogenase 2	3	797.438	2389.29	0.00032633		21	53.4543729822399;8.49433470822952;7.89714573541754							9971861		7.49546e+06												9308302
ADPEAAWEPTEAEAR	0	Unmodified	_ADPEAAWEPTEAEAR_	UBA2|Uba2	9606|10090	Q9Z1F9;Q9UBT2	SUMO-activating enzyme subunit 2	2	821.871	1641.73	0.002747		11	73.781294493197;12.2134891453677;10.2317835305938																					6.69557e+06
ADPFSFEGPEIVDCDGCTIDWK	0	Unmodified	_ADPFSFEGPEIVDCDGCTIDWK_	NAP1L4|Nap1l4	9606|10090	Q78ZA7;Q99733	Nucleosome assembly protein 1-like 4	3	853.367	2557.08	1.7e-10		35	113.986356235944;7.9933939703443;6.97861670023396		4.00623e+06	1.57142e+07	10812236		3.94622e+06	29099333	15760828	42463541	2.4552e+07	16869814	40206227	26002631	20706866	29129751	5954375		28615654	2.94635e+07	14033246	27121821		32767014		2471913	17064010	1.66667e+07	7637591	22615072	69639048		13664712	10872175	5.92245e+06	7.12625e+06
ADPQEAINCLMR	0	Unmodified	_ADPQEAINCLMR_	NAPA|Napa	9606|10090	Q9DB05;P54920	Alpha-soluble NSF attachment protein	2	709.332	1416.65	0.041828		9	55.5494347950839;18.3116494734055;17.8641609554931										7191051			24487974													1.89783e+06
ADPSLNPEQLK	0	Unmodified	_ADPSLNPEQLK_	PACSIN2|Pacsin2	9606|10090	Q9WVE8;Q9UNF0	Protein kinase C and casein kinase substrate in neurons protein 2	2	606.317	1210.62	0.054863		11	53.3270643830673;21.8502974867479;21.8502974867479									18870718				18739022
ADQCYEDVR	0	Unmodified	_ADQCYEDVR_	CORO1A|Coro1a	9606|10090	O89053;P31146	Coronin-1A	2	578.24	1154.47	0.0011477		16	117.035968482861;52.4027187634694;28.2181475142084							3.55439e+06																		2.54645e+06
ADPSQFELLK	0	Unmodified	_ADPSQFELLK_	RPS6KA3|RPS6KA2|Rps6ka3|Rps6ka2|Rps6ka1	9606|9606|10090|10090|10090	P51812;P18654;P18653;Q9WUT3;Q15349	Ribosomal protein S6 kinase alpha-3;Ribosomal protein S6 kinase alpha-1;Ribosomal protein S6 kinase alpha-2	2	574.303	1146.59	0.071653		11	54.4164480759209;40.0015088383911;24.9227679487439										5.94376e+06
ADQDSEAMK	0	Oxidation (M)	_ADQDSEAM(Oxidation (M))K_	TLN1|Tln2|Tln1	9606|10090|10090	P26039;Q9Y490;Q71LX4	Talin-1;Talin-2	2	505.708	1009.4	0.016613	1	12	65.2462573993488;35.6182874423356;25.4501716261749									1.56235e+06				2.59638e+06			1.62164e+06
ADQDSEAMK	0	Unmodified	_ADQDSEAMK_	TLN1|Tln2|Tln1	9606|10090|10090	P26039;Q9Y490;Q71LX4	Talin-1;Talin-2	2	497.711	993.407	0.04306		12	68.3825569393368;50.1265337022393;35.4936686048407							4.0347e+06		10467860				1.3216e+06								4057366		6.55289e+06
ADQIETQQLMR	0	Unmodified	_ADQIETQQLMR_	EHD1|EHD3|Ehd1|Ehd3	9606|9606|10090|10090	Q9H4M9;Q9WVK4;Q9QXY6	EH domain-containing protein 1;EH domain-containing protein 3	2	666.832	1331.65	0.00027684		20	133.573656321293;31.0736357616875;29.6669198395527		11803298					26353088		1.69212e+07	28739652	44727232	65664580	8959764	9797802	8286340	18187906				21366814	27238810	17824720	13072226		15863944	5.84085e+06	9333078	6705900	3214846	10644285				3.37088e+06	5.37171e+06
ADQIETQQLMR	0	Oxidation (M)	_ADQIETQQLM(Oxidation (M))R_	EHD1|EHD3|Ehd1|Ehd3	9606|9606|10090|10090	Q9H4M9;Q9WVK4;Q9QXY6	EH domain-containing protein 1;EH domain-containing protein 3	2	674.83	1347.65	0.039242	1	9	46.4619213322137;28.7268364824162;13.7696037558082									2.0828e+06
ADQLTEEQIAEFK	0	Acetyl (Protein N-term)	_(Acetyl (Protein N-term))ADQLTEEQIAEFK_	CALM3|CALM2|CALM1|Calm3|Calm2|Calml3|Calm1	9606|9606|9606|10090|10090|10090|10090	P0DP28;P0DP27;P0DP26;P0DP25;P0DP24;P0DP23;Q9D6P8	Calmodulin-like protein 3	2	782.38	1562.75	9.22e-10		28	196.763906123829;26.6729073538995;19.7617232405033	37145380	51188912	43099836	40615440	9327794	23125134	6.03934e+07	59160752	27599282	106278904	229429568	28200554	119892720	29016298	1.60914e+07	56014752	10891475	19836240	138162496	202360032	165020960	51050072	95388304	6.49604e+06	20210768	36326388	30170128	21365984	29692946	67118328	45488680	50603068	49843072	21669356	29266624
ADQVCINLR	0	Unmodified	_ADQVCINLR_	EFEMP1	9606	Q12805	EGF-containing fibulin-like extracellular matrix protein 1	2	544.779	1087.54	0.02981		14	74.1273400019107;30.2543369040432;26.6020896820368																		1.5072e+06
ADQVDTQQLMR	0	Unmodified	_ADQVDTQQLMR_	EHD4|Ehd4	9606|10090	Q9EQP2;Q9H223	EH domain-containing protein 4	2	652.817	1303.62	0.0006891		18	124.230339649749;24.9227679487439;20.9016064290024	3.37585e+06	6434958	2.77538e+06	2372504	1.06154e+06		2.39942e+07	2.10185e+06	27665962	5638657	6604992	5617805	2112774		5.46364e+06	4605644	4514743	9529465	2313193	10029190	7.18825e+06	6.25752e+06	5.54784e+06	1.29917e+06	4.30404e+06	4052567	2.3726e+06	1.14337e+06	3372138	5419445	1.60243e+06	2.67319e+06	5560775	1108593	764208
ADRDESSPYAAMLAAQDVAQR	1	Unmodified	_ADRDESSPYAAMLAAQDVAQR_	RPS14|Rps14	9606|10090	P62263;P62264	40S ribosomal protein S14	3	755.69	2264.05	9.81e-05		28	88.3964639505682;15.9423747967183;13.8319925488491							7211477											12805735								6547630
ADRDQYELLCLDNTR	1	Unmodified	_ADRDQYELLCLDNTR_	TF|Tf	9606|10090	P02787;Q921I1	Serotransferrin	3	627.963	1880.87	2.5e-06		38	142.191191173243;9.9585498312599;8.94237195315936	1.16664e+07	1.07225e+07	1.08541e+07	2.29216e+07	9.15177e+07	1.41787e+07	5.3052e+07	14224392	7.10786e+07	1.45653e+07	1.62755e+07	8.59744e+06	1.90667e+07	1.00894e+07	8805223	51707021	688135181	10060699	25807311	1.14136e+07	1.39589e+07	5.72056e+08	13364473	31274737	1.61312e+07	1.7033e+07	1.49769e+07	1.45062e+07	2.14503e+07	4.66294e+08	1.81105e+08	1.65701e+07	4.27474e+07	8.07542e+06	12433883
ADRDQYELLCLDNTR	1	Deamidation (N)	_ADRDQYELLCLDN(Deamidation (N))TR_	TF|Tf	9606|10090	P02787;Q921I1	Serotransferrin	3	628.292	1881.85	0.030239	1	19	74.7717950737642;9.74916938746405;9.58020976984647	3.42376e+06																					8.09921e+06					3793579			5.78894e+06	1.33693e+07
ADRDQYELLCLDNTRKPVDQYEDCYLAR	2	Unmodified	_ADRDQYELLCLDNTRKPVDQYEDCYLAR_	NONE	NONE	Q921I1	Serotransferrin	4	880.662	3518.62	1.5e-23		34	126.361845242321;6.59574097992374;5.60657417181896																						20786036								11125813	41614984
ADRDQYELLCMDNTR	1	Unmodified	_ADRDQYELLCMDNTR_	Ica	10090	Q9DBD0	Inhibitor of carbonic anhydrase	3	633.949	1898.83	3.5e-05		33	120.542074279508;7.78059745058622;6.72872537854479	15307910		12400639	3366297	7.06175e+06									5.96455e+06		4365567		10922718				8.80978e+06					11047843	2.59861e+06	10920702	6.8123e+06	1.38447e+07	20105982	7.90213e+06
ADSFLLENTLPSK	0	Unmodified	_ADSFLLENTLPSK_	C5	10090	P06684	Complement C5;Complement C5 beta chain;Complement C5 alpha chain;C5a anaphylatoxin;Complement C5 alpha chain	2	717.877	1433.74	0.0011108		24	109.156278278774;35.9081044069329;13.3531887843173
ADTAWNAVLLR	0	Unmodified	_ADTAWNAVLLR_	Gale	10090	Q8R059	UDP-glucose 4-epimerase	3	410.559	1228.66	0.076915		8	21.5694807752576;20.2868575616065;16.1978878269456																																			3.59801e+06
ADTDDAPVPAPAGDQK	0	Unmodified	_ADTDDAPVPAPAGDQK_	Nucb1	10090	Q02819	Nucleobindin-1	2	784.365	1566.72	0.00068699		26	95.4172841864332;16.2535443752367;13.6626946583257	31953480	30959154	39294536	1.207e+07		9130294	9620573	50464612	41957300	15397845	4.84745e+06	4.06094e+06	46842098			25692992		14848300					48684928			3.42348e+06	3.36745e+06	1.81034e+07	4172909	10191581		15139277	19866244	7.80346e+06	17106158
ADSAILTDQTK	0	Unmodified	_ADSAILTDQTK_	UNC45B|Unc45b	9606|10090	Q8CGY6;Q8IWX7	Protein unc-45 homolog B	2	581.801	1161.59	0.0015068		17	109.663674477143;15.6619944655873;14.666501773225													3.79357e+06
ADTFQGLK	0	Unmodified	_ADTFQGLK_	Prelp	10090	Q9JK53	Prolargin	2	440.232	878.45	0.055216		13	70.669681833721;37.0937768070066;35.4936686048407							5828624
ADTIDTIEK	0	Unmodified	_ADTIDTIEK_	USP15|Usp15	9606|10090	Q8R5H1;Q9Y4E8	Ubiquitin carboxyl-terminal hydrolase 15	2	503.259	1004.5	0.039764		14	69.8116651781368;54.5493316251622;43.2463311871388							3317374						7.92039e+06
ADTLDPALLRPGR	0	Unmodified	_ADTLDPALLRPGR_	PSMC4|Psmc4	9606|10090	P43686;P54775	26S protease regulatory subunit 6B	3	465.597	1393.77	0.00021343		20	90.6970164537905;15.5864276752307;14.2575637882991							6.74426e+06		7.22306e+06	4893765		12257599	4933934																6.18048e+06
ADTLTDEINFLR	0	Unmodified	_ADTLTDEINFLR_	KRT6C|KRT6B|KRT6A	9606|9606|9606	P02538;CON__P02538;CON__P04259;P48668;CON__P48668	Keratin, type II cytoskeletal 6A;Keratin, type II cytoskeletal 6C	2	704.359	1406.7	0.000375		25	130.655708170081;23.3195462709757;19.7617232405033	22387706	24300838	7.74735e+06	27857520	3.20198e+06	39567376			10435447	11385413						27551682			23967338		51086520	110701472	7550424		9421097	4.98958e+06		21313484		19163008		13395957	13841442		6.22988e+06
ADTNTIYTNCWVTGWGYTK	0	Unmodified	_ADTNTIYTNCWVTGWGYTK_	Klkb1	10090	P26262	Plasma kallikrein;Plasma kallikrein heavy chain;Plasma kallikrein light chain	3	751.009	2250.01	0.0078134		21	41.5297296958493;8.81915660454465;4.43848184129219			4867869																	13057999		21808490					3.04764e+06				15759582		9476610
ADTVGLACEAINR	0	Unmodified	_ADTVGLACEAINR_	DNAJC13	9606	O75165	DnaJ homolog subfamily C member 13	2	695.343	1388.67	0.0013267		17	101.380786622166;24.0301015175742;21.992846031537									0				9723775
ADVFHAYLSLLK	0	Unmodified	_ADVFHAYLSLLK_	CAND1|Cand1	9606|10090	Q6ZQ38;Q86VP6	Cullin-associated NEDD8-dissociated protein 1	3	459.591	1375.75	0.02447		16	43.5942878460587;12.9216564832616;12.4968198913898							9513283						8687347							11312284
ADVLTTGAGNPVGDK	0	Unmodified	_ADVLTTGAGNPVGDK_	CAT	9606	P04040	Catalase	2	707.862	1413.71	0.00099336		13	87.3630168641364;14.937809759209;13.7696037558082
ADVQSIIGLQR	0	Unmodified	_ADVQSIIGLQR_	TRIM28|Trim28	9606|10090	Q62318;Q13263	Transcription intermediary factor 1-beta	2	600.341	1198.67	0.0049938		18	84.2125564067099;43.7342133588655;41.6523463095002							3.6868e+06	1.92387e+06	7.53638e+06
ADVVESWIGEK	0	Unmodified	_ADVVESWIGEK_	SPTAN1|Spta1|Sptan1	9606|10090|10090	P08032;P16546;Q13813	Spectrin alpha chain, erythrocytic 1;Spectrin alpha chain, non-erythrocytic 1	2	616.812	1231.61	0.040006		18	58.5920395378682;36.395170339887;20.6250396335438	8598128	4764336	1.61299e+07	3.08883e+06	3.17332e+07	5.34843e+06	9067125		7.90503e+06	6518011			22134032	1.03012e+08	10737909	16878957	0	3.56659e+07	18792288			5109392	5.03282e+07	18272986	5.44097e+06	1.9954e+07	9.50853e+06	2.31768e+06	33768826	27687073	5349869	7304384	19465085	3.43497e+06	7.18704e+06
ADVGFAMGIAGTDVAK	0	Unmodified	_ADVGFAMGIAGTDVAK_	ATP2B2|ATP2B4|ATP2B1|ATP2B3|Atp2b4|Atp2b2|Atp2b1	9606|9606|9606|9606|10090|10090|10090	Q6Q477;P23634;Q16720;G5E829;P20020	Calcium-transporting ATPase;Plasma membrane calcium-transporting ATPase 4;Plasma membrane calcium-transporting ATPase 3;Plasma membrane calcium-transporting ATPase 1	2	761.882	1521.75	0.002608		18	73.4663371038946;32.4147491782791;16.2243093605715														4.10429e+06
ADVVETLLQTDQSLTEAAK	0	Unmodified	_ADVVETLLQTDQSLTEAAK_	Gbp2	10090	Q9Z0E6	Interferon-induced guanylate-binding protein 2	3	678.02	2031.04	1.79e-05		33	96.152783235924;8.60052437497365;8.08897288850669							1.0094e+07		42488184	9273733		19906974	19922894								5.18277e+06
ADWSSLSR	0	Unmodified	_ADWSSLSR_	Cox4i1	10090	P19783	Cytochrome c oxidase subunit 4 isoform 1, mitochondrial	2	461.225	920.435	0.080469		15	82.240510458329;38.8061409684685;27.13723871998		7.77429e+06	3947070	2.80783e+06			14840813									6.21759e+06												3455946			2.19359e+06	4701279	9684989
ADYAQLLEDMQNAFR	0	Unmodified	_ADYAQLLEDMQNAFR_	Atp6v1a	10090	P50516	V-type proton ATPase catalytic subunit A	3	595.614	1783.82	0.00029187		18	72.1749228124665;11.2791990189147;10.8542539283553							11445590
ADYLALVFER	0	Unmodified	_ADYLALVFER_	Qsox1	10090	Q8BND5	Sulfhydryl oxidase 1	1	1196.63	1195.62	0.00054646		24	138.079512209243;60.1182616820294;30.1666633523194	14639608	16104076	73249264	15535071	11102875	15620429	18433744	15517636	80397031	22676159	1.10446e+07	20271017	2.50224e+07	2.88006e+06	20494648	24968496	25261026	24587458	21563948	14707828	1.71855e+07	15192211	5329174	10514521	4983615	14049183	9626178	17061312	29702796	31448250	45950608	24275646	23670290	17712662	8175835
ADYQAVDDEIEANLEEFDISEDDIDDGFR	0	Unmodified	_ADYQAVDDEIEANLEEFDISEDDIDDGFR_	CAPN2	9606	P17655	Calpain-2 catalytic subunit	3	1116.81	3347.41	1.4e-18		32	108.750933651787;4.03348519279547;2.08342410610534	7.78045e+06	4.3667e+06	6.78211e+06																	2.83345e+06						6.25359e+06
ADYQAVDDEIEANIEEIDANEEDIDDGFR	0	Unmodified	_ADYQAVDDEIEANIEEIDANEEDIDDGFR_	Capn2	10090	O08529	Calpain-2 catalytic subunit	3	1105.14	3312.41	4.1e-06		21	62.6828483498545;4.95524511271239;2.08342410610534
AEAEAASEVWCR	0	Unmodified	_AEAEAASEVWCR_	AGFG2|Agfg2	9606|10090	Q80WC7;O95081	Arf-GAP domain and FG repeat-containing protein 2	2	689.806	1377.6	0.0016313		20	109.418928714761;18.7799958167552
AEAEAGGDEAR	0	Acetyl (Protein N-term)	_(Acetyl (Protein N-term))AEAEAGGDEAR_	Pgp	10090	Q8CHP8	Phosphoglycolate phosphatase	2	559.241	1116.47	0.0024522		15	90.1082128695637;8.94525419567406;6.73554034741712							4266160			1.95916e+06	723320																		985431
AEAAEAANR	0	Unmodified	_AEAAEAANR_	Gbp2|Gbp1	10090|10090	Q9Z0E6;Q01514	Interferon-induced guanylate-binding protein 2;Interferon-induced guanylate-binding protein 1	2	451.72	901.425	0.017589		15	81.2962821281114;30.1850958910525;30.1850958910525											2.91846e+06
AEAESLYQSK	0	Unmodified	_AEAESLYQSK_	KRT1	9606	P04264;CON__P04264	Keratin, type II cytoskeletal 1	2	563.275	1124.54	0.00098933		17	108.977440675654;23.4285311505511;16.7760792397186	1.02618e+08	1.08867e+08	4.85651e+07	5.03651e+07	22356158	29731082	2.7947e+08	31174880	215638042	9.56205e+07	4.55186e+07	1.31734e+07	102290846	61301139	23677510	1.48195e+08	1.69216e+07	1.06577e+08	60995367	16218674	2.35842e+08	21869046	117991264	1.97796e+08	11433474	1.63094e+07	5.30154e+06	13008821	9.63168e+07	1.06284e+08	3.41138e+06	8.44688e+07	5.63264e+07	1.01038e+07	21527178
AEAEALYQTK	0	Unmodified	_AEAEALYQTK_	KRT3|KRT4|KRT71|KRT78|KRT73|KRT74|Krt76|Krt71	9606|9606|9606|9606|9606|9606|10090|10090	P12035;CON__P12035;Q86Y46;CON__Q32MB2;Q8N1N4;CON__Q7RTT2;CON__Q8N1N4-2;P19013;CON__P19013	Keratin, type II cytoskeletal 3;Keratin, type II cytoskeletal 73;Keratin, type II cytoskeletal 78;Keratin, type II cytoskeletal 4	2	562.285	1122.56	0.00065374		20	115.714359349168;22.7362833012801;17.5576748072994																			3.38452e+06					2.74729e+06
AEAESLYQSKYEELQITAGR	1	Unmodified	_AEAESLYQSKYEELQITAGR_	KRT1	9606	P04264;CON__P04264	Keratin, type II cytoskeletal 1	3	762.713	2285.12	5.16e-05		19	98.7586219253988;15.5919466496924;14.9283184552191									2.02294e+06	19117089									4378478
AEAESWYQTK	0	Unmodified	_AEAESWYQTK_	KRT75|KRT6C|KRT6B|KRT6A|Krt6a|Krt79|Krt75|Krt6b	9606|9606|9606|9606|10090|10090|10090|10090	O95678;CON__O95678;P02538;CON__P02538;Q8VED5;CON__Q8VED5;CON__P04259;P48668;CON__P48668	Keratin, type II cytoskeletal 75;Keratin, type II cytoskeletal 6A;Keratin, type II cytoskeletal 79;Keratin, type II cytoskeletal 6C	2	606.78	1211.55	0.0035874		18	92.8378971875077;24.020572477872;12.5272183215848	4.19262e+06	5201725	1.70091e+06	3.49365e+06	3921313	5808439				5.95266e+06						3.3019e+06					9966029	138939280	3.26364e+06	3639036	4836307	1.41171e+06		1625272		1.70428e+06	1140567	1.93484e+06	2354268		1.90035e+06
AEAETLPSLPITK	0	Unmodified	_AEAETLPSLPITK_	Papss2	10090	O88428	Bifunctional 3-phosphoadenosine 5-phosphosulfate synthase 2;Sulfate adenylyltransferase;Adenylyl-sulfate kinase	2	685.382	1368.75	0.0013012		16	95.5732262769811;27.7421580901248;11.4900630590111
AEAESWYR	0	Unmodified	_AEAESWYR_	KRT86|KRT87P|KRT83|KRT81|KRT85|Krt81|Krt87|Krt85|Krt86	9606|9606|9606|9606|9606|10090|10090|10090|10090	O43790;CON__O43790;CON__P78385;CON__Q14533;Q14533;P78385;CON__Q6NT21;Q6IMF0;Q9ERE2;Q9Z2T6;P78386;CON__P78386	Keratin, type II cuticular Hb6;Keratin, type II cuticular Hb1;Keratin, type II cuticular Hb3;Keratin, type II cuticular Hb5	2	506.23	1010.45	0.0011539		19	140.984040457485;18.8053684067273;15.2210288189666																									194182314									2.29703e+06
AEAETMYQIK	0	Unmodified	_AEAETMYQIK_	Krt8	10090	P11679	Keratin, type II cytoskeletal 8	2	592.287	1182.56	0.026754		14	67.8972121932282;35.4447997401707;22.8910268995218																					6157514
AEAGDNLGALVR	0	Unmodified	_AEAGDNLGALVR_	TUFM|Tufm	9606|10090	Q8BFR5;P49411	Elongation factor Tu, mitochondrial	2	593.315	1184.61	0.0043092		19	90.1503935841052;23.4285311505511;20.9469314243185							6829399						4.02954e+06			5303577					7.39516e+06
AEAGAGSATEFQFR	0	Unmodified	_AEAGAGSATEFQFR_	RPS10P5|RPS10|Rps10	9606|9606|10090	P63325;P46783;Q9NQ39	40S ribosomal protein S10;Putative 40S ribosomal protein S10-like	2	721.339	1440.66	0.00011203		20	103.909373002126;25.9384696440475;16.6318347984703							0
AEALMYPVYK	0	Unmodified	_AEALMYPVYK_	Mmp3	10090	P28862	Stromelysin-1	2	592.805	1183.59	0.024505		15	69.4234286433717;15.6619944655873;3.74637394567341	5132004	4.81642e+06	10518561	3.63397e+06	3.11407e+06	2.50242e+06		8762189	12217531	5.42195e+06	15014790	10714561	11452924	7.23346e+06	12590694	4537082		5394728	3.69208e+06	12308677	6.53878e+06			2.46569e+06	4.61698e+06		3.98103e+06	2.58682e+06				6340904	5.57362e+06	4.31321e+06	6835447
AEALPLQR	0	Unmodified	_AEALPLQR_	ITGA6|Itga6	9606|10090	Q61739;P23229	Integrin alpha-6;Integrin alpha-6 heavy chain;Integrin alpha-6 light chain;Integrin alpha-6;Integrin alpha-6 heavy chain;Integrin alpha-6 light chain;Processed integrin alpha-6	2	449.261	896.508	0.017065		13	111.278306110097;54.5251676910956;44.6108492762962				2.33148e+06
AEAQEAEDQQAR	0	Unmodified	_AEAQEAEDQQAR_	PCSK1N|Pcsk1n	9606|10090	Q9QXV0;Q9UHG2	ProSAAS;KEP;Big SAAS;Little SAAS;Big PEN-LEN;PEN;PEN-20;PEN-19;Little LEN;Big LEN;ProSAAS;KEP;Big SAAS;Little SAAS;Big PEN-LEN;PEN;Little LEN;Big LEN	2	673.303	1344.59	0.031486		12	59.425927050345;14.137123925751;4.45112097361039		313404	469606	505281			1.18536e+06		1.04412e+06	744111	1.89962e+06		1.31956e+06							947962				674919				388307				288624			749869
AEAQQLR	0	Unmodified	_AEAQQLR_	Cdc37	10090	Q61081	Hsp90 co-chaperone Cdc37;Hsp90 co-chaperone Cdc37, N-terminally processed	2	408.222	814.43	0.026546		15	118.056177724423;70.9124844358265;56.5101713937035
AEASQLGHK	0	Unmodified	_AEASQLGHK_	TLN1|Tln1	9606|10090	P26039;Q9Y490	Talin-1	2	470.746	939.477	0.0050844		17	98.0088804042518;35.8800508090524;27.5247954560371											6506997		6.70261e+06		1.09953e+06						1.70014e+06
AEATTLHAAPQGAAMAVSTFR	0	Unmodified	_AEATTLHAAPQGAAMAVSTFR_	C8g	10090	Q8VCG4	Complement component C8 gamma chain	2	1051.03	2100.04	0.024541		13	42.5683461164374;20.8402387492787;12.7672478687343	7.56666e+06	5.55062e+06	3.90636e+06	3.30892e+06	2.639e+06	5.92014e+06	6366777	5.00935e+06	25585614	4492266	8.13673e+06	7197152	17887417	4.08358e+06	6.44132e+06	6668961	4.99527e+06	8936139	4.19111e+06	8.57934e+06	7.96958e+06	7.14945e+06	9060770	4.36666e+06	2.78849e+06	4679508	3.63397e+06	5308904	5283205	7958619	9714912	5.94276e+06	4.18874e+06	1.27954e+06	3.09587e+06
AEAVGEQAR	0	Unmodified	_AEAVGEQAR_	Eif3b	10090	Q8JZQ9	Eukaryotic translation initiation factor 3 subunit B	2	465.736	929.457	0.0079849		18	91.8533520374943;38.7916662727741;35.4936686048407							3.81227e+06						1.98802e+06
AECLNPAQPGR	0	Unmodified	_AECLNPAQPGR_	Nid1	10090	P10493	Nidogen-1	2	606.793	1211.57	0.014246		12	71.3794298344517;15.1508026243353;9.35749516972129	2237675	2.45797e+06	2.488e+06				2.73952e+06						5692073																						963709
AECLEDLVSFIIEEPPQDMDEK	0	Unmodified	_AECLEDLVSFIIEEPPQDMDEK_	PPP6R3|Ppp6r3	9606|10090	Q922D4;Q5H9R7	Serine/threonine-protein phosphatase 6 regulatory subunit 3	3	869.733	2606.18	5.38e-05		20	66.6436567571851;3.3373314532762;3.09791286837985
AECMLQQAER	0	Unmodified	_AECMLQQAER_	LCP1|Lcp1	9606|10090	P13796;Q61233	Plastin-2	2	618.279	1234.54	0.0028105		14	96.3311440820862;17.3856041445371;10.52345256087	1.56009e+06	1.11566e+06		567068			1.21382e+06	0	4494562			1488230	5.69923e+06		0					2.63158e+06			1.75596e+06				515888	475775	1.39748e+06			1.01112e+06	500229	1.35496e+06	1.62432e+06
AECPELSADLRPR	0	Unmodified	_AECPELSADLRPR_	Ttpa	10090	Q8BWP5	Alpha-tocopherol transfer protein	3	505.252	1512.74	0.068934		8	26.6265014149628;6.63026164500891;6.61614176720941																														1.39655e+06
AEDEEELQR	0	Unmodified	_AEDEEELQR_	Inf2	10090	Q0GNC1	Inverted formin-2	2	559.752	1117.49	0.075805		9	60.4363372970283;23.4285311505511;21.3000968416955		2224158	2.63692e+06						724628	912909			2.84359e+06		1.22078e+06	3.96834e+06					731016		2242376			762144						1.58825e+06	1.65756e+06
AEDAAEGR	0	Unmodified	_AEDAAEGR_	MAN1A1|Man1a1	9606|10090	P45700;P33908	Mannosyl-oligosaccharide 1,2-alpha-mannosidase IA	2	409.686	817.357	0.01368		15	104.365605518184;74.7171129562723;69.3833661576342
AEDEHLGILGPPIHANVGDK	0	Unmodified	_AEDEHLGILGPPIHANVGDK_	Cp	10090	Q61147	Ceruloplasmin	3	694.692	2081.05	3.49e-05		31	86.7482599875065;15.0898071539973;9.65772187185906	36918866	1.60731e+07	2.1408e+07	8.80615e+06	1.34125e+07	6679394	1.75809e+07	4.76523e+07	20165523	34875328	18379592	1.66083e+07	1.44203e+07	4.46639e+07	19874330	1.02025e+07	22842892	9.4787e+06	38522222	60371316	1.96324e+07	1.60914e+07	7.1623e+06	1.54641e+07	5.61981e+06	2.52071e+07	2.12278e+07	1.33878e+07	1.78084e+07	3.63839e+07	5.97303e+07	1.67636e+07	2.64233e+07	8687090	14508751
AEDEEEINAELTAK	0	Unmodified	_AEDEEEINAELTAK_	MYH1|MYH4|MYH3|MYH2|Myh3|Myh4|Myh1|Myh8	9606|9606|9606|9606|10090|10090|10090|10090	P13541;P11055;P13542;Q5SX39;Q5SX40;P12882;Q9UKX2;Q9Y623	Myosin-3;Myosin-8;Myosin-4;Myosin-1;Myosin-2	2	781.365	1560.72	0.00023981		15	98.3534830035653;25.9384696440475;18.7799958167552													5229906
AEDGSVIDYELIDQDAR	0	Unmodified	_AEDGSVIDYELIDQDAR_	ANXA2|Anxa2	9606|10090	P07355;P07356	Annexin A2	3	636.966	1907.87	0.027616		15	38.8891188972201;15.3923666296408;9.40554539207241			3.27545e+06				5.63965e+06	5.70068e+06	7.74988e+06	5.63559e+06	4.26444e+06	5803989	3.11601e+06		2484915			9231604		6019200	7.95938e+06	4964852	5.31567e+06	1.98071e+06	1.87426e+06	4924239	7.04148e+06	2.08161e+06	2.74055e+06	7933685
AEDQELESLSAIEAELEK	0	Unmodified	_AEDQELESLSAIEAELEK_	Chga	10090	P26339	Chromogranin-A;Pancreastatin;Beta-granin;WE-14;Catestatin;GE-25;Serpinin-RRG;Serpinin;p-Glu serpinin precursor	2	1002.49	2002.96	0.00197		22	72.8978730759607;20.952976525231;15.9428485673832			32096058	10107135	31364207	1.88526e+07	11974362	11450489				26867927			20242960									6008221				7219892	6.23133e+06				21143686	2702433
AEDIANDALSPEEQEECK	0	Unmodified	_AEDIANDALSPEEQEECK_	RGPD3|RGPD4	9606|9606	A6NKT7;Q7Z3J3	RanBP2-like and GRIP domain-containing protein 3;RanBP2-like and GRIP domain-containing protein 4	3	683.297	2046.87	0.060998		6	24.0411553637761;16.8795447108714;15.7655274564385					4.1866e+06
AEDSDAIPEWK	0	Unmodified	_AEDSDAIPEWK_	Ank1	10090	Q02357	Ankyrin-1	2	630.791	1259.57	0.018896		18	68.6257863454742;17.5124912014613;14.2067784129224	6106339	4654053	1.24845e+07	7.39984e+06	1.06333e+07	5.0065e+06	13515714			16648020			18641894	3.72751e+06	7.29556e+06	8783957	3.79124e+06	18841099				14013762	22483734	3.63389e+06	16258027	2.27808e+07	5.86489e+06	3.00967e+06	38497503	16745270	2.95349e+06	6.40196e+06	11470974	2.45975e+06	4.74264e+06
AEDSGEYHCVYHFVSAPK	0	Unmodified	_AEDSGEYHCVYHFVSAPK_	NPTN|Nptn	9606|10090	P97300;Q9Y639	Neuroplastin	3	699.311	2094.91	0.0011709		15	58.8298331270863;14.6947850970309;9.1637817584376	2.34108e+06	1.44973e+06	2.79415e+06	1.30259e+06	2.3256e+06	982182	10537448							8769948		1.9342e+06	3.10129e+06	3069352								1.68786e+06	2943638	1.0769e+06	6937683	6.0923e+06	2.39484e+06	1356314	2.97061e+06
AEDTEHVVIPVCLR	0	Unmodified	_AEDTEHVVIPVCLR_	Usp15	10090	Q8R5H1	Ubiquitin carboxyl-terminal hydrolase 15	3	546.615	1636.82	0.00075909		16	69.0300906347827;13.1185204893239;12.0231756516211							6873378			10058613	8988183		14457183	3.97513e+06																				974999	1.56074e+06
AEDTAIYYCAR	0	Unmodified	_AEDTAIYYCAR_	P01788|P01792|P01787|P01791|P01790|P01789|P01794|P01793	10090|10090|10090|10090|10090|10090|10090|10090	P01790;P01794;P01791;P01788;P01787;P01789;P01793;P01792	Ig heavy chain V region M511;Ig heavy chain V region HPCG14;Ig heavy chain V region HPCM6;Ig heavy chain V region H8;Ig heavy chain V regions TEPC 15/S107/HPCM1/HPCM2/HPCM3;Ig heavy chain V region M603;Ig heavy chain V region HPCG13;Ig heavy chain V region HPCG8	2	666.798	1331.58	0.009216		16	76.099756084943;15.6619944655873;11.1512425283974
AEEAMATYR	0	Unmodified	_AEEAMATYR_	ARHGAP45|Arhgap45	9606|10090	Q3TBD2;Q92619	Minor histocompatibility protein HA-1;Minor histocompatibility protein HA-1;Minor histocompatibility antigen HA-1	2	521.237	1040.46	0.002362		15	105.567690031615;27.5247954560371;25.7367896737907							1.18763e+06						2.28976e+06
AEEDEILNR	0	Unmodified	_AEEDEILNR_	CANX|Canx	9606|10090	P35564;P27824	Calnexin	2	544.765	1087.51	0.00032903		17	139.279721141384;45.0813702357973;36.975033213608	1951387	3.03682e+06		4.77261e+06	1.19645e+06	967696										4613343		3.22463e+06										2.80901e+06	4.58985e+06				4.71969e+06
AEEDFSK	0	Unmodified	_AEEDFSK_	Bin2	10090	D3Z6Q9	Bridging integrator 2	2	413.185	824.355	0.07374		13	82.3050293462338;44.5310659830586;32.9289827662057		1.65968e+06					15882662		4.51123e+06				2256270			1.77828e+06					5.02526e+06		2.25074e+06						1.38262e+06
AEEDSEEAR	0	Unmodified	_AEEDSEEAR_	Cdc37	10090	Q61081	Hsp90 co-chaperone Cdc37;Hsp90 co-chaperone Cdc37, N-terminally processed	2	518.215	1034.42	0.067942		9	61.9623063165278;43.2463311871388;3.3921643866591							10844007		1238492	4444739			8.10704e+06								657693
AEEDIDPNSVHSVPR	0	Unmodified	_AEEDIDPNSVHSVPR_	Fbln2	10090	P37889	Fibulin-2	3	555.601	1663.78	0.00086068		16	65.1724470118561;12.165493673673;11.4397693462271									1.86734e+06
AEEEQQGTGPGAGTAASK	0	Unmodified	_AEEEQQGTGPGAGTAASK_	Arhgap45	10090	Q3TBD2	Minor histocompatibility protein HA-1	3	563.596	1687.76	0.037199		9	31.5144690227685;6.43721177063944;4.0340957511859							1.30113e+06		1.56087e+06
AEELFMEFAHK	0	Unmodified	_AEELFMEFAHK_	Spta1	10090	P08032	Spectrin alpha chain, erythrocytic 1	3	451.217	1350.63	0.001949		16	73.781294493197;8.5129973289898;8.304816011741			8480006	3.63965e+06			8.69505e+06			7438886			9113273	1.27217e+07	6478948	6.42239e+06			7135423			9.20936e+06	10185977	5.74704e+06	4.49902e+06	6.81606e+06	5.8725e+06	4.00588e+06	2.11954e+07	1.00886e+07	11121517	9883682	1.08032e+07
AEEEFNIEK	0	Unmodified	_AEEEFNIEK_	ATP6V1E2|ATP6V1E1|Atp6v1e1|Atp6v1e2	9606|9606|10090|10090	P50518;P36543;Q96A05;Q9D593	V-type proton ATPase subunit E 1;V-type proton ATPase subunit E 2	2	554.761	1107.51	0.043427		12	68.2235357401295;12.2068479667607							3.20192e+06		4663146				4.5893e+06								4196124
AEELGLPILGVLR	0	Unmodified	_AEELGLPILGVLR_	ACAA1|Acaa1a|Acaa1b	9606|10090|10090	Q8VCH0;Q921H8;P09110	3-ketoacyl-CoA thiolase B, peroxisomal;3-ketoacyl-CoA thiolase A, peroxisomal;3-ketoacyl-CoA thiolase, peroxisomal	2	690.416	1378.82	0.00041184		18	125.563048537943;12.6158873966735;5.54074372338833		7.38408e+06					19031492		13700095				14268389								35238472					0				9525321
AEELLDGIQDK	0	Unmodified	_AEELLDGIQDK_	Npl	10090	Q9DCJ9	N-acetylneuraminate lyase	2	615.814	1229.61	0.0073665		16	96.3418747906125;37.4755618028138;27.7421580901248										13096910			8235229	4.21991e+06						2.62262e+06	7396667									1611313
AEELLLER	0	Acetyl (Protein N-term)	_(Acetyl (Protein N-term))AEELLLER_	Tgm2	10090	P21981	Protein-glutamine gamma-glutamyltransferase 2	2	507.777	1013.54	0.0015544		17	119.274480524262;37.0206647301665;28.5122055709983																										1.63107e+06			1.73281e+06
AEEQPQVELFVK	0	Acetyl (Protein N-term)	_(Acetyl (Protein N-term))AEEQPQVELFVK_	CLIC1|Clic1	9606|10090	Q9Z1Q5;O00299	Chloride intracellular channel protein 1	2	729.877	1457.74	0.0021471		17	88.6805634199515;21.6857500208688;13.4540441287028							24752044						13362822					24381784					8258261			5.01031e+06	5.32572e+06
AEEVAFWTELLAK	0	Unmodified	_AEEVAFWTELLAK_	Ces1c	10090	P23953	Carboxylesterase 1C	2	753.896	1505.78	0.0025895		13	82.9999293651651;10.3085123018831;10.3085123018831	4.43642e+06	2.36448e+06	5552828	3.30728e+06	5.10935e+06	2498174	6.46055e+06	6.08206e+06		4.01044e+06	7.86624e+06	10779743		1.03412e+07		1.55074e+06	4025826			17976840					2.58046e+06	1.78108e+06	1.85586e+06	2.1709e+06	3523137	13740254	11431348	3884268	3.9104e+06	629274	1.10765e+06
AEEYEFLTPMEEAPK	0	Unmodified	_AEEYEFLTPMEEAPK_	Arhgdia	10090	Q99PT1	Rho GDP-dissociation inhibitor 1	2	892.408	1782.8	0.0050937		15	65.231735645604;5.49336096191892			9214392	2.53903e+06			5.07658e+06	9199899	1.28477e+07	1.58736e+07	5.0296e+06	10071507	1.3601e+07	3546086	3887166			6756955		3734015	6.36075e+06	3.62374e+06	3144397			4402808	1.63794e+06		5545384	4302778		934898
AEFAEVSK	0	Unmodified	_AEFAEVSK_	ALB	9606	P02768;CON__P02768-1	Serum albumin	2	440.724	879.434	0.049744		12	73.2600530946584;31.2894094935746;18.3786476598937						1.87022e+06																	2.82863e+06	3549083
AEFDTSEIDSEIAALR	0	Unmodified	_AEFDTSEIDSEIAALR_	Mbl2	10090	P41317	Mannose-binding protein C	3	589.62	1765.84	0.00042419		19	73.8340582712169;17.4887885777119;14.3529245862596	5.92762e+07	7.35106e+07	85002007	3.99514e+07	1.04414e+08	4.2313e+07	8.75816e+07	2.38253e+08	6.43116e+08	1.13258e+08	1.16519e+08	2.02792e+08	3.76798e+08	5.49802e+07	1.42058e+08	3.68537e+07	7.17892e+07	5.63793e+07	117950066	1.02387e+08	2.48102e+08	1.20154e+08	2.06821e+08	4.94316e+07	1.27093e+07	2.38629e+07	2.17823e+07	7.58072e+07	1.26429e+08	107678534	8.00653e+07	70306974	5.75578e+07	7.59838e+07	2.63468e+08
AEFDTSEIDSEIAALRSELR	1	Unmodified	_AEFDTSEIDSEIAALRSELR_	Mbl2	10090	P41317	Mannose-binding protein C	3	751.373	2251.1	0.041063		13	45.6081930209403;8.10227768425793;8.08897288850669																						25852916		24306548
AEFQSLDSR	0	Unmodified	_AEFQSLDSR_	Clec10a	10090	P49300	C-type lectin domain family 10 member A	2	526.754	1051.49	0.019349		16	79.4740135853696;33.7383272116569;23.9722133211215							3090657		5.65292e+06
AEFTVETR	0	Unmodified	_AEFTVETR_	FLNA|Flna	9606|10090	Q8BTM8;P21333	Filamin-A	2	476.74	951.466	0.047702		11	75.1091909340772;24.6317330890118;24.1987165768414	11227904	1.4198e+06	8.2284e+06	366822		1772050			2.71145e+06					1.6028e+06		2.13279e+06			2.00415e+06					2.04578e+06	5771964	999092	2.74608e+06	7.62892e+06	4.58632e+06	5.54219e+06	5640938	4.15033e+06	6.05948e+06
AEGAGTEEEGTPK	0	Unmodified	_AEGAGTEEEGTPK_	Basp1	10090	Q91XV3	Brain acid soluble protein 1	2	638.289	1274.56	0.013399		8	64.297278775436;18.7799958167552;8.86293732558101							1.26552e+06		1.19101e+06
AEGDAAALNR	0	Unmodified	_AEGDAAALNR_	Tpm4	10090	Q6IRU2	Tropomyosin alpha-4 chain	2	494.246	986.478	0.041312		11	62.5462345873112;28.1066702840194;20.520307864193	1245955		851851		692239	440829	1.6533e+06		1.95238e+06	1.00387e+06						2.22116e+06			1.92049e+06				1517462	1067446		511366			741909
AEGDGVYTLNDEK	0	Unmodified	_AEGDGVYTLNDEK_	Hp	10090	Q61646	Haptoglobin;Haptoglobin alpha chain;Haptoglobin beta chain	2	705.823	1409.63	0.0013041		19	96.2294442773449;14.2067784129224;12.6158873966735	3.62643e+06	4.48312e+06	4.70772e+07	18755976		22153480										4950490			3.9842e+06						4.09868e+08	9.25838e+07	8.47568e+07			1.6876e+06	7.89837e+07	1.07521e+07	3.22672e+07	3.29833e+06	5332509
AEGDGVYTLNDEK	0	Deamidation (N)	_AEGDGVYTLN(Deamidation (N))DEK_	Hp	10090	Q61646	Haptoglobin;Haptoglobin alpha chain;Haptoglobin beta chain	2	706.315	1410.62	0.0080584	1	12	82.9999293651651;18.7799958167552;18.7799958167552																									6.0967e+06	1.51032e+06	2.17831e+06				2.37899e+06	1.89555e+06	1.14101e+06
AEGESEAPNPEPR	0	Unmodified	_AEGESEAPNPEPR_	Srsf4	10090	Q8VE97	Serine/arginine-rich splicing factor 4	2	691.813	1381.61	0.0029722		13	80.7633067287285;27.114756624323;9.39406386729954							3.83513e+06
AEGGAADLDTQR	0	Acetyl (Protein N-term)	_(Acetyl (Protein N-term))AEGGAADLDTQR_	USP15|Usp15	9606|10090	Q8R5H1;Q9Y4E8	Ubiquitin carboxyl-terminal hydrolase 15	2	623.289	1244.56	0.0016847		15	96.0149404118443;14.2067784129224;8.8985776541491							3.16725e+06						5.56845e+06
AEGIPEFYDYDVALVK	0	Unmodified	_AEGIPEFYDYDVALVK_	Cfb	10090	P04186	Complement factor B;Complement factor B Ba fragment;Complement factor B Bb fragment	2	914.954	1827.89	0.0012835		18	85.5215589422127;12.9803837765229;8.88947208506572	3.89243e+07	63145216	31615613	21491999	5.38359e+06	6.49873e+06	27416355	36289311	41500436	14471566	18162070	46169468	24406172	9.88863e+06	10697089	4.13678e+07	1.05364e+07	19452812	35143968	120485896	24853764	38957893	6257793	6.35487e+06	1937635	6.07581e+06	11387098	1.1315e+07	2.41668e+07	22774109	48205900	44321047	5.48616e+07	9547605	1.85919e+06
AEGPEVDVNLPK	0	Unmodified	_AEGPEVDVNLPK_	AHNAK	9606	Q09666	Neuroblast differentiation-associated protein AHNAK	2	634.33	1266.65	0.012565		14	68.8930779038818;14.2067784129224;14.2067784129224									1.69517e+07	5.56366e+06	7679928	17526080	15526160					8831919			4756186					5137443			6.56565e+06	19296580
AEGPGLNR	0	Unmodified	_AEGPGLNR_	FLNC|Flna	9606|10090	Q8BTM8;Q14315	Filamin-A;Filamin-C	2	407.214	812.414	0.071278		9	64.8032765923203;40.9205398491376;40.9205398491376		5.82709e+06		2.76398e+06					2.11817e+06				1572177			7.742e+06												1209947
AEGQVLVLDGR	0	Acetyl (Protein N-term)	_(Acetyl (Protein N-term))AEGQVLVLDGR_	Rpl13a	10090	P19253	60S ribosomal protein L13a	2	599.825	1197.64	0.0087402		14	74.8410902919263;11.5934202148368;8.0431867769591							6171817		7579224	3408664			4.79613e+06					1.67025e+06			5.32298e+06													400448	528254
AEGSDVANAVLDGADCIMLSGETAK	0	Unmodified	_AEGSDVANAVLDGADCIMLSGETAK_	PKM|Pkm	9606|10090	P14618;P52480	Pyruvate kinase PKM	3	832.053	2493.14	0.0021631		32	44.5919404918086;7.99219851607367;7.80376595616884	14453216	0					31073856	40727196	14669018	1.56111e+07	16903864	22353561	32657725	30590350	1.208e+07				1.17028e+07	15838498	1.45253e+07	15912357	14338961		6737846	20580224				11866575	14462704
AEGSEIR	0	Unmodified	_AEGSEIR_	P4HB|P4hb	9606|10090	P07237;P09103	Protein disulfide-isomerase	2	381.193	760.372	0.044624		14	100.741932056267;74.7171129562723;71.9492873041863		1.0882e+06		515684			2.94069e+06						2.62962e+06			1.10643e+06
AEHCVNTPGSFQCYK	0	Unmodified	_AEHCVNTPGSFQCYK_	Fbln2	10090	P37889	Fibulin-2	2	899.388	1796.76	0.0045184		11	66.5954911952615;5.31358704898737;4.89420962455732		962638																		3116512												1.40916e+06
AEGTTYR	0	Unmodified	_AEGTTYR_	AP3D1|Ap3d1	9606|10090	O54774;O14617	AP-3 complex subunit delta-1	2	399.193	796.372	0.044624		14	100.741932056267;17.7667590446565;17.7667590446565																					858042
AEHFATPAVGDSVQPSLVWSSQK	0	Unmodified	_AEHFATPAVGDSVQPSLVWSSQK_	Relch	10090	Q148V7	LisH domain and HEAT repeat-containing protein KIAA1468	3	814.408	2440.2	6.05e-07		27	88.951326524576;4.44928598363927;4.26842927897956
AEIDNVK	0	Unmodified	_AEIDNVK_	KRT5	9606	P13647;CON__P13647	Keratin, type II cytoskeletal 5	2	394.711	787.408	0.032845		14	111.278306110097;76.8466326651107;66.9935322237189
AEHQVGEDGFLLK	0	Unmodified	_AEHQVGEDGFLLK_	STAT5A|STAT5B|Stat5b|Stat5a	9606|9606|10090|10090	P42230;P42229;P42232	Signal transducer and activator of transcription 5A;Signal transducer and activator of transcription 5B	3	481.581	1441.72	0.0016239		17	67.0193377205208;15.4665091147048;8.74497876340192													7.3212e+06								7776185
AEISCTDNQDGTCSVSYLPVLPGDYSILVK	0	Unmodified	_AEISCTDNQDGTCSVSYLPVLPGDYSILVK_	FLNA|Flna	9606|10090	Q8BTM8;P21333	Filamin-A	3	1101.19	3300.55	7e-06		29	55.9975486213834;6.03011884766427;4.61958708490665	10196023	2.37783e+07	19791368	9.15892e+06	9241799	11794580								6345002		8.90742e+06	12977998	16697115				14106380	12745856	8123307		11261614	3.94635e+06	4.16138e+06	22334922	11266596	14810946	12226340	19158777
AEIGIAMGSGTAVAK	0	Unmodified	_AEIGIAMGSGTAVAK_	ATP2A1|ATP2A3|ATP2A2|Atp2a3|Atp2a1	9606|9606|9606|10090|10090	Q64518;Q93084;Q8R429;O14983	Sarcoplasmic/endoplasmic reticulum calcium ATPase 3;Sarcoplasmic/endoplasmic reticulum calcium ATPase 1	2	688.366	1374.72	0.0010151		22	77.5969182321106;22.6876818101582;21.8502974867479																															11555661		4201901
AEITDAEGLGLK	0	Unmodified	_AEITDAEGLGLK_	DCTN1|Dctn1	9606|10090	O08788;Q14203	Dynactin subunit 1	2	608.825	1215.63	0.039904		12	63.2832379746623;29.0868023050543;19.2709884724631
AEISFEDR	0	Unmodified	_AEISFEDR_	FLNA|Flna	9606|10090	Q8BTM8;P21333	Filamin-A	2	483.73	965.445	0.048276		13	96.252898341246;68.4215257508005;43.2463311871388																	10968551
AEITSQESQISSYEEELLK	0	Unmodified	_AEITSQESQISSYEEELLK_	Eps15	10090	P42567	Epidermal growth factor receptor substrate 15	3	728.69	2183.05	0.00013142		20	79.4886959507529;4.84454192930804;4.02802503145226							14023394						1.60724e+07										8.1788e+06												2.20487e+06
AEITFDDHK	0	Unmodified	_AEITFDDHK_	FLNB|Flnb	9606|10090	Q80X90	Filamin-B	3	359.173	1074.5	0.061876		9	33.9606702843685;7.6456655703698;4.64727281103749
AEIVASVTAK	0	Unmodified	_AEIVASVTAK_	Apob	10090	E9Q414	Apolipoprotein B-100;Apolipoprotein B-48	2	494.787	987.56	0.013594		12	76.8266680906325;32.8405601941561;32.8405601941561	1.36705e+07	1.22962e+07	20035910	1.29124e+07	12876995	1.15575e+07	48335794	1.78584e+08	83317056	2.85594e+08	284751712	4.1399e+08	202396938	57376815	2.97841e+08	1.18516e+07	1.26714e+07	1.46202e+07	99592324	1.12772e+08	2.46584e+08	2.53377e+08	1.43477e+07	0	17734038	1.71795e+07	13954598	16095941	42604926	16528263	2.15652e+07	6.52985e+07	1.00661e+07	1.3314e+06	3537865
AEIVPVTTTVLDDK	0	Unmodified	_AEIVPVTTTVLDDK_	Acaa1a	10090	Q921H8	3-ketoacyl-CoA thiolase A, peroxisomal	2	750.911	1499.81	0.00080865		18	84.2892927879103;24.8545645101422;17.4359451428962									8444079
AELDREDFEHVK	1	Unmodified	_AELDREDFEHVK_	CDH1	9606	P12830	Cadherin-1;E-Cad/CTF1;E-Cad/CTF2;E-Cad/CTF3	4	372.684	1486.71	0.034434		14	43.5013094617712;10.5618858894849;10.1214442542189																				17902980
AELEASR	0	Unmodified	_AELEASR_	SPTBN4	9606	Q9H254	Spectrin beta chain, non-erythrocytic 4	2	388.201	774.387	0.026129		15	118.686467558305;99.3838329668523;64.5473082861383		1.21312e+06	1.73875e+06				4.43966e+06		3148774				2.08077e+06	1182710		1.32022e+06
AELFTQSCADLDK	0	Unmodified	_AELFTQSCADLDK_	SPTBN1|Sptbn1	9606|10090	Q62261;Q01082	Spectrin beta chain, non-erythrocytic 1	2	749.348	1496.68	0.0039454		17	104.794950259971;27.114756624323;25.9384696440475		0
AELIVQPELK	0	Unmodified	_AELIVQPELK_	DSP	9606	P15924	Desmoplakin	2	570.337	1138.66	0.0070789		16	85.7306022630269;16.5398995168002;15.2603889462315																					15425490	7.62916e+06
AELGIPLEEVDLNEMDYLTR	0	Unmodified	_AELGIPLEEVDLNEMDYLTR_	Idi1	10090	P58044	Isopentenyl-diphosphate Delta-isomerase 1	3	774.051	2319.13	0.0012531		20	54.6366053076757;4.52664261139612;4.26842927897956
AELEQHLEQEQEFQVNK	0	Unmodified	_AELEQHLEQEQEFQVNK_	CCDC6|Ccdc6	9606|10090	Q16204;D3YZP9	Coiled-coil domain-containing protein 6	3	700.34	2098	0.051452		10	27.850439438595;9.78795305428813;9.65772187185906							11863784
AELGEYIR	0	Unmodified	_AELGEYIR_	DYNC1H1|Dync1h1	9606|10090	Q9JHU4;Q14204	Cytoplasmic dynein 1 heavy chain 1	2	475.751	949.487	0.011796		17	107.593601261285;75.3106474585412;54.5251676910956
AELNEFLTR	0	Unmodified	_AELNEFLTR_	RPS3|Rps3	9606|10090	P62908;P23396	40S ribosomal protein S3	2	546.788	1091.56	0.0077088		18	92.4392984487448;24.9227679487439;19.7865005456298			7269824		2345473		17282628		8.36141e+06	10673325	18034926	18948618	9094550					3554124			4.72914e+06	5.85638e+06			5.323e+06	4105768		1913086		4205773		2327658			2.24345e+06
AEMDAAVESCK	0	Unmodified	_AEMDAAVESCK_	Aldh6a1	10090	Q9EQ20	Methylmalonate-semialdehyde dehydrogenase [acylating], mitochondrial	2	605.758	1209.5	0.0020691		13	99.6529173045596;19.7866556960211;7.1933521742783													10507298								8323843									965042
AELVVIEDAATPR	0	Unmodified	_AELVVIEDAATPR_	Palm	10090	Q9Z0P4	Paralemmin-1	2	692.378	1382.74	0.001291		15	93.2576314487192;18.4396678718277;14.6736533618169							4371602
AELRDDPIISTHLAK	1	Unmodified	_AELRDDPIISTHLAK_	PSMD11|Psmd11	9606|10090	Q8BG32;O00231	26S proteasome non-ATPase regulatory subunit 11	4	420.484	1677.9	0.081459		14	28.2116855566923;8.76449233179876;6.68157381005283
AEMDLSGR	0	Unmodified	_AEMDLSGR_	F13a1	10090	Q8BH61	Coagulation factor XIII A chain	2	439.705	877.396	0.00018111		19	170.725525403129;69.3833661576342;65.2627880773588	10786025	27672478	6.03505e+06	7.93582e+06	3.36576e+06	3402710	22689962	8.27748e+06		4643355	1.84234e+07	7845223	21836934	27966500	1.72869e+06	28535148	6536911	7411293	14432162	7836077			24811590	26501208	1.03155e+06	3.59355e+06		5.58618e+06	13692038			9700047	9510319	7.44785e+06	4684870
AEMDLSGR	0	Oxidation (M)	_AEM(Oxidation (M))DLSGR_	F13a1	10090	Q8BH61	Coagulation factor XIII A chain	2	447.703	893.391	0.048769	1	10	54.1571748691797;25.2986733958166;23.9722133211215		2.10317e+06												1.50538e+06									867395
AEMDREDAEHVK	1	Unmodified	_AEMDREDAEHVK_	Cdh1	10090	P09803	Cadherin-1;E-Cad/CTF1;E-Cad/CTF2;E-Cad/CTF3	4	358.165	1428.63	0.040021		13	41.2177144448558;3.98272265112528;3.28813143380058							4.98094e+06		3.29824e+06	2.79589e+06																		1.93018e+06							3011504
AEMQQILQGLDK	0	Unmodified	_AEMQQILQGLDK_	Asl	10090	Q91YI0	Argininosuccinate lyase	2	687.358	1372.7	0.0014061		21	113.926308789618;22.7130629220035;18.3116494734055							5.65134e+06		3.00445e+06				11045169							4.10755e+06	3.68709e+06	7.29518e+06	5301625						5.1906e+06	7576991
AEMTGEHNANLNGK	0	Unmodified	_AEMTGEHNANLNGK_	Apob	10090	E9Q414	Apolipoprotein B-100;Apolipoprotein B-48	3	495.897	1484.67	0.0038518		15	55.2611565452846;5.72357095497016;5.17717141375708	2.15013e+06	2559303	4.16789e+06	1.87491e+06			2.15235e+07	27482743	5.68746e+06	1.8935e+07	28648707	7.52392e+06	16688887	10023583	1.20472e+07	2.05587e+06			14797216	656082	5.98114e+06		2.9945e+06					2.02703e+06	1.89582e+06	2.18933e+06		1.10952e+07		1.37279e+06	998243
AEMTGEHNANLNGK	0	Deamidation (N)	_AEMTGEHNANLN(Deamidation (N))GK_	Apob	10090	E9Q414	Apolipoprotein B-100;Apolipoprotein B-48	3	496.225	1485.65	0.002449	0.98573	13	62.923835441485;3.12832784170464;2.06826323997334							2.76663e+06	7750318	5.48719e+06	9.72251e+06	4.13467e+06	3.78598e+06	1.88645e+07	6.37672e+06	4.41e+06				4879541	2.65012e+06	1.85712e+06											4.64421e+06
AEMTGEHNANLNGK	0	Oxidation (M)	_AEM(Oxidation (M))TGEHNANLNGK_	Apob	10090	E9Q414	Apolipoprotein B-100;Apolipoprotein B-48	3	501.228	1500.66	1.03e-06	1	20	137.587263178191;5.49336096191892									3412503	1.72239e+06	6.83104e+06		6.82832e+06							1.63344e+06	3.62266e+06											789328
AEMTGEHNANLNGK	0	Oxidation (M),Deamidation (N)	_AEM(Oxidation (M))TGEHNANLN(Deamidation (N))GK_	Apob	10090	E9Q414	Apolipoprotein B-100;Apolipoprotein B-48	3	501.556	1501.65	0.00023158	1	16	82.339761301878;2.68804797796278									2868853				6.07298e+06
AENCAALSGAANGK	0	Deamidation (N)	_AENCAALSGAAN(Deamidation (N))GK_	Clec3b	10090	P43025	Tetranectin	2	667.804	1333.59	0.040977	0.99999	9	60.4336443040746;5.20210738982723;4.61245112099163							2.7703e+06		5989776		3.15471e+06			2.63346e+06					2.89686e+06															716209
AENCAALSGAANGK	0	Unmodified	_AENCAALSGAANGK_	Clec3b	10090	P43025	Tetranectin	2	667.312	1332.61	8.08e-06		26	149.958810455869;24.7755959191673;20.3293104532429														3.59761e+06
AENEALAMQK	0	Unmodified	_AENEALAMQK_	Bcap31	10090	Q61335	B-cell receptor-associated protein 31	2	552.771	1103.53	0.011594		16	78.3344731983738;20.6250396335438;17.5576748072994		1.54489e+06		1.35409e+06												973713
AENPGLENHR	0	Acetyl (Protein N-term)	_(Acetyl (Protein N-term))AENPGLENHR_	Kpna3	10090	O35344	Importin subunit alpha-4	2	589.781	1177.55	0.0064244		16	84.6146279305757;11.2214697088926;8.95832254655138												3289643	18890696										5964174
AENPGLENHR	0	Acetyl (Protein N-term),Deamidation (N)	_(Acetyl (Protein N-term))AENPGLEN(Deamidation (N))HR_	Kpna3	10090	O35344	Importin subunit alpha-4	2	590.273	1178.53	0.071259	0.99874	9	56.2580665283835;13.377616385938;11.7687574955409													5110978
AENPTNPGPGGSGYWRPGNSGSGSDGNR	0	Unmodified	_AENPTNPGPGGSGYWRPGNSGSGSDGNR_	Fga	10090	E9PV24	Fibrinogen alpha chain;Fibrinopeptide A;Fibrinogen alpha chain	3	915.738	2744.19	2.6e-05		18	53.4807506348502;7.71201258444522;2.76205104567091	18554646	2.34569e+07	3.32218e+07	1.11901e+07	1.4583e+07	15520394	4.6088e+06	11133182		8752090	6.38902e+06	16413331		4374640	6.36495e+06	22055794	6.55061e+07	2.58233e+07	30928870	5.05847e+06	4.79916e+06	1.79902e+07	4.05517e+06	9690691	8745881	8474001	6139272	2.78283e+06	13582325	1.93854e+06	12035491	12734536	22434953	5.64908e+06	1.16515e+07
AENPTNPGPGGSGYWRPGNSGSGSDGNR	0	Deamidation (N)	_AENPTNPGPGGSGYWRPGN(Deamidation (N))SGSGSDGNR_	Fga	10090	E9PV24	Fibrinogen alpha chain;Fibrinopeptide A;Fibrinogen alpha chain	3	916.066	2745.18	8.82e-08	0.95332	20	70.5328352415356;3.64640177130163;2.74875148430451	32843044		2.82734e+07	4.0005e+06	2.20292e+07	1.34137e+07				7777873		7055761			12524684	1.03471e+07	7.27662e+07	3.80949e+07	1.50311e+07	3.07455e+06		10522125		1.77608e+07		2.71058e+06	5139906	6106960	6.70761e+06		9575405	3.57807e+06	10763323
AENSLSDGGPADSVEAAK	0	Acetyl (Protein N-term)	_(Acetyl (Protein N-term))AENSLSDGGPADSVEAAK_	Nap1l4	10090	Q78ZA7	Nucleosome assembly protein 1-like 4	2	880.403	1758.79	0.00017529		18	96.7337419012956;16.9135238096966;14.4456076965573			5.01041e+06	3.25505e+06	2.33732e+06		16590786		23962638	12631088	13813003					8901158		15743474								9880356	5115745	3026700	7.63411e+06	5348265		5437904		1.91005e+06	1.34837e+06
AENSLSDGGPADSVEAAK	0	Acetyl (Protein N-term),Deamidation (N)	_(Acetyl (Protein N-term))AEN(Deamidation (N))SLSDGGPADSVEAAK_	Nap1l4	10090	Q78ZA7	Nucleosome assembly protein 1-like 4	2	880.895	1759.77	0.00037184	1	18	86.4671223687677;13.8089698072693;9.65507130000511																							3.32939e+06
AENSSLNLIGK	0	Unmodified	_AENSSLNLIGK_	NSF|Nsf	9606|10090	P46460;P46459	Vesicle-fusing ATPase	2	573.312	1144.61	0.018505		10	76.8266680906325;32.8405601941561;16.5398995168002			5.80686e+06				19879540		62388696	4.57992e+06	9882660		30155020	5994400	2.77791e+06			3618101	7338392	13638997	8233509		11375664		4.8611e+06	15593416	4.90431e+06		8740321	6.12477e+06			3.09732e+06	3.89655e+06	5.18457e+06
AENSQLTER	0	Unmodified	_AENSQLTER_	RRBP1|Rrbp1	9606|10090	Q99PL5;Q9P2E9	Ribosome-binding protein 1	2	524.257	1046.5	0.00013471		17	148.382124414696;43.2463311871388;37.0206647301665							1.19945e+06
AENYDISPADR	0	Unmodified	_AENYDISPADR_	Uba1	10090	Q02053	Ubiquitin-like modifier-activating enzyme 1	2	625.786	1249.56	0.0081869		11	87.9132736644633;65.3468985199027;18.4027432792502							3.69845e+06						4270300													3.11984e+06
AEPDESNAR	0	Unmodified	_AEPDESNAR_	UBE2NL|UBE2N|Ube2n	9606|9606|10090	P61088;P61089;Q5JXB2	Ubiquitin-conjugating enzyme E2 N;Putative ubiquitin-conjugating enzyme E2 N-like	2	494.72	987.426	0.033598		11	72.4847055315181;7.15057797307103;4.82472915555244							3.83301e+06		2.25753e+06	2.0287e+06	3.60052e+06		13452426		1.13035e+06						2.66349e+06
AEPDLGAEPAAALGLLAER	0	Unmodified	_AEPDLGAEPAAALGLLAER_	Angptl6	10090	Q8R0Z6	Angiopoietin-related protein 6	2	932.494	1862.97	2e-05		24	107.60860464391;16.9422258720678;11.5326025973079	17323591	1.751e+07	7.74122e+06	1.34186e+07	1.14672e+07	6687234	17663376	2.1426e+07	39760240	29858031	82156686	26562982	2.96498e+07	27878329	34871155	18866790	1.58353e+07	1.74522e+07	2.53654e+07	24813317	30893121	17451863	21045218	7.68035e+06	3.14047e+06	1.39234e+07	9.21053e+06	6351337	1.93785e+07	17328472	19849716	20332430	23402273	4.43228e+06	1.36214e+07
AEPEDHYFLLTEPPLNTPENR	0	Unmodified	_AEPEDHYFLLTEPPLNTPENR_	ACTR3|Actr3	9606|10090	P61158;Q99JY9	Actin-related protein 3	3	828.068	2481.18	0.0015597		21	50.9157186754753;7.36039532447559;4.02802503145226		7538776		3.5737e+06					9415418												5.72222e+06		1701358
AEPLALIVSHDYK	0	Unmodified	_AEPLALIVSHDYK_	Apob	10090	E9Q414	Apolipoprotein B-100;Apolipoprotein B-48	2	728.396	1454.78	0.00079308		22	117.250616700405;13.1196667535225;10.52345256087	2.20041e+07	24375194	23267425	8.25503e+06	1.60339e+07	8.30735e+06	1.1264e+08	3.90342e+07	1.52925e+08	6.38953e+07	3.47183e+08	275138174	4.14954e+08	18689057	367761350	12409101	10393725	17242298	4.50471e+07	3.42437e+07	111284330	75373388	1.302e+07	7690315		1.24422e+07	11648825	9410777	22123774	21447080	2.99877e+07	2.64536e+07	18201302	2.38877e+06	3.98293e+06
AEPIQEPPTCVPK	0	Unmodified	_AEPIQEPPTCVPK_	Fhod1	10090	Q6P9Q4	FH1/FH2 domain-containing protein 1	2	733.371	1464.73	0.049612		11	51.9266730069997;17.0255905426181;12.9559478492561																1.84867e+06
AEPLYELVTATDFAYSSTVK	0	Unmodified	_AEPLYELVTATDFAYSSTVK_	C8b	10090	Q8BH35	Complement component C8 beta chain	3	735.704	2204.09	0.023986		15	34.6887630328988;4.52664261139612;3.77958499919108	6365190	4.34363e+06	3.31602e+06	3.21472e+06	1993131	2.08475e+06	3.70211e+06	6396151	2.48412e+07	1.45268e+07	11045556	2.73683e+07	2.22064e+07	3.1757e+06	8757507		4.53023e+06	4.26916e+06	7707102	1.39103e+07	1.40447e+07	8210779	2.92289e+06	5.58199e+06	2.29942e+06	735778	1.74888e+06	1.64813e+06	3.40123e+06	6.86449e+06	6.3219e+06	4.89091e+06	3.23309e+06	2.22416e+06	919761
AEPSGAETRPQIR	0	Acetyl (Protein N-term)	_(Acetyl (Protein N-term))AEPSGAETRPQIR_	Ubqln4	10090	Q99NB8	Ubiquilin-4	2	727.373	1452.73	0.031363		9	53.7563545977133;25.55905140244;25.55905140244											7187171		8235233																	2073860
AEPVGPWSQVEGMEDWEK	0	Unmodified	_AEPVGPWSQVEGMEDWEK_	Azgp1	10090	Q64726	Zinc-alpha-2-glycoprotein	2	1037.46	2072.91	3.33e-13		29	150.164899810521;14.2575637882991;13.4036679704244	1.25472e+07	17795316	16491283	4.00861e+06	8494799	2.4566e+06	11658482	40062035	1.99974e+07	22732848	17564690	34886558	18652793	23776940	13496029	1.13112e+07	29422286	20188582	1.32549e+07	21983793	32896674	22376681	10809475	10489506	11766354	1.64958e+07	4659693	8105818	19810652	20909047	38705062	27171588	14549910	2.45499e+06	2273171
AEQEPTAEQLAQIAAENEEDEHSVNYKPPAQK	0	Acetyl (Protein N-term)	_(Acetyl (Protein N-term))AEQEPTAEQLAQIAAENEEDEHSVNYKPPAQK_	ARHGDIA|Arhgdia	9606|10090	Q99PT1;P52565	Rho GDP-dissociation inhibitor 1	4	902.426	3605.68	0.00019225		20	41.4831252119637;5.43013164235935;4.48778536398952							14878829		35859928	12898844	14631178	19807132	32717042							20015400		16859746
AEQFYCGDTEGK	0	Unmodified	_AEQFYCGDTEGK_	OGDH|Ogdh	9606|10090	Q60597;Q02218	2-oxoglutarate dehydrogenase, mitochondrial	2	702.79	1403.57	0.013499		11	67.7256610499423;5.9612900711578;4.45112097361039		1.34583e+06	967357	867426												756711										468819							1.76523e+06
AEQLSAAR	0	Unmodified	_AEQLSAAR_	Sptb	10090	P15508	Spectrin beta chain, erythrocytic	2	423.227	844.44	0.015445		17	101.643191620597;92.4666349454638;66.9935322237189				1.2266e+06									4.05063e+06	5.04823e+06	1.66816e+06	4.45956e+06							16531925	1.60793e+06					4932660
AEQSLHDLQER	0	Unmodified	_AEQSLHDLQER_	STIM1|Stim1	9606|10090	Q13586;P70302	Stromal interaction molecule 1	3	442.553	1324.64	0.0055065		11	69.01020944851;22.04584282397;16.2535443752367																1.59538e+06																2338463	1.17064e+06
AEQVDGVINLGNSLIER	0	Unmodified	_AEQVDGVINLGNSLIER_	Spta1	10090	P08032	Spectrin alpha chain, erythrocytic 1	3	609.658	1825.95	0.0026468		25	78.1659279797106;15.3923666296408;11.105243612021	1.25048e+07	3.20585e+06	11322066	4.96025e+06	9.77015e+06	6.23528e+06	17453288			4612765				3.82248e+07	21178223	23407603	2.17987e+07	15699338	12961593			21815206	1.48571e+07	3.86416e+06	1.28211e+07	12576374	7.6107e+06	7.32245e+06	25511284	19967552	9183352	14004037	1.63923e+07		4.95678e+06
AEQVALSR	0	Acetyl (Protein N-term)	_(Acetyl (Protein N-term))AEQVALSR_	G6PD|G6pdx	9606|10090	P11413;Q00612	Glucose-6-phosphate 1-dehydrogenase;Glucose-6-phosphate 1-dehydrogenase X	2	458.248	914.482	0.013376		16	103.832997222063;22.8910268995218;24.8941214970323													4.29419e+06
AERPDGLILGMGGQTALNCGVELFK	0	Unmodified	_AERPDGLILGMGGQTALNCGVELFK_	Cps1	10090	Q8C196	Carbamoyl-phosphate synthase [ammonia], mitochondrial	3	882.784	2645.33	0.0029246		23	39.3708399678968;13.0573979449717;12.8021633064609																					21589812
AESAESGGPPGAQDSAADGGPAEPK	0	Acetyl (Protein N-term)	_(Acetyl (Protein N-term))AESAESGGPPGAQDSAADGGPAEPK_	Ubqln1	10090	Q8R317	Ubiquilin-1	3	765.672	2293.99	7.36e-09		23	80.060616205689;4.61698934292364;4.26842927897956													6.43596e+06					0					5519352		3477475								1.21057e+06
AERPDVDEK	0	Unmodified	_AERPDVDEK_	DYNC1H1|Dync1h1	9606|10090	Q9JHU4;Q14204	Cytoplasmic dynein 1 heavy chain 1	2	529.759	1057.5	0.075015		8	60.5897775404663;47.066952305565;45.7178979427427									3.74098e+06				1.39264e+06
AESGESGGPPGSQDSAAGAEGAGAPAAAASAEPK	0	Acetyl (Protein N-term)	_(Acetyl (Protein N-term))AESGESGGPPGSQDSAAGAEGAGAPAAAASAEPK_	UBQLN1	9606	Q9UMX0	Ubiquilin-1	3	984.774	2951.3	0.00016572		15	40.3277868673813;11.6317068680154;6.57608995156303
AESLQVTR	0	Unmodified	_AESLQVTR_	NSF|Nsf	9606|10090	P46460;P46459	Vesicle-fusing ATPase	2	452.248	902.482	0.0008322		20	147.518717429801;97.0709687033979;83.6142922755378			2.78814e+06				9414778		13921732	3.90261e+06	7.35595e+06	3.36532e+06	13279749					4159187			1.67849e+06					1.63714e+06	684985	819203	3.82997e+06
AESPEEVACR	0	Unmodified	_AESPEEVACR_	HUWE1|Huwe1	9606|10090	Q7TMY8;Q7Z6Z7	E3 ubiquitin-protein ligase HUWE1	2	574.256	1146.5	0.026613		9	67.9925780615534;24.1548294952151;22.740042804288							3808491		2402770	917285		791448	6181762										1.34924e+06						427172
AESPVFVQTDKPIYKPGQIVK	0	Unmodified	_AESPVFVQTDKPIYKPGQIVK_	Pzp	10090	Q61838	Alpha-2-macroglobulin;Alpha-2-macroglobulin 165 kDa subunit;Alpha-2-macroglobulin 35 kDa subunit	4	586.828	2343.28	3.09e-06		30	94.3578687544924;7.53320803002284;4.26842927897956	3.86282e+07	5.17717e+06	1.88052e+07	5.09287e+06	2.89113e+07	2.63596e+07	51376019	73230737	22628538	32875771	21755978	3.82988e+07	3.61208e+07	3.33671e+07	25445950	3.27642e+07	9.1897e+07	5.1105e+07	6977659	4.46481e+07	2.84705e+07	159274873	3.33697e+07	3.94833e+07	1.51175e+08	4.48091e+07	46455962	3.21815e+07	4.14361e+07	77235880	2.72781e+08	41227916	38286917	6.00273e+06	5271646
AESSAATQSPSVSSSSSGAEPSALGGGGGSPGACPALGAK	0	Acetyl (Protein N-term)	_(Acetyl (Protein N-term))AESSAATQSPSVSSSSSGAEPSALGGGGGSPGACPALGAK_	Rtn3	10090	Q9ES97	Reticulon-3	3	1177.88	3530.61	6.42e-09		24	54.7453020042887;2.05343351345223;2.03054164319212		3.68995e+06	9862831	5.17832e+06	2.66921e+06	2.73541e+06										9294218		6.38725e+06			0							4.15807e+06			4.12618e+06		7257506
AESSGSPHR	0	Acetyl (Protein N-term)	_(Acetyl (Protein N-term))AESSGSPHR_	Rpain	10090	Q9CWY9	RPA-interacting protein	2	485.223	968.431	0.006382		12	92.4392984487448;8.77254139803784;7.56757848217314							1089539
AESSPNAEPSDEGNSR	0	Unmodified	_AESSPNAEPSDEGNSR_	Sparcl1	10090	P70663	SPARC-like protein 1	3	549.568	1645.68	0.023594		14	42.3144207802314;4.98330954939704;0.824143962126249	1.12542e+06	1.9724e+06	708769			552028	3.10015e+07	6.86324e+06	1.62507e+07	1.635e+07	17461036	5400889	9.05527e+06	1.37111e+06	1.03253e+06	1.28385e+06		1.52915e+06	2070272	709611	8.59861e+06	1.96788e+06	5.72429e+07	7.36783e+06	6.73946e+06	1.14467e+06	664964	975521	3.14119e+06	2.88155e+06	706157	901676		2.50872e+06	1.96148e+06
AESSPNAEPSDEGNSR	0	Deamidation (N)	_AESSPN(Deamidation (N))AEPSDEGNSR_	Sparcl1	10090	P70663	SPARC-like protein 1	2	824.34	1646.67	0.014699	0.99993	10	64.5503871397708;3.88696785858236;0									2.02134e+06				2.0807e+06
AESSPNAEPSDEGNSR	0	Deamidation (N)	_AESSPNAEPSDEGN(Deamidation (N))SR_	Sparcl1	10090	P70663	SPARC-like protein 1	2	824.34	1646.67	0.020378	0.99556	14	62.1402371480842;6.10336600408461;3.88696785858236			1.44201e+06						8.34076e+06																				2.73658e+06
AESTPEIAEQR	0	Unmodified	_AESTPEIAEQR_	GPS1|Gps1	9606|10090	Q99LD4;Q13098	COP9 signalosome complex subunit 1	2	615.802	1229.59	0.023907		12	64.297278775436;26.5141949932915;20.3293104532429							3.99406e+06		8326612	5937714			6.50255e+06										4.67171e+06
AETAPLPTSVDDTPEVLNR	0	Unmodified	_AETAPLPTSVDDTPEVLNR_	Cds2	10090	Q99L43	Phosphatidate cytidylyltransferase 2	3	675.676	2024.01	2.58e-07		27	119.233070188446;8.49433470822952;4.24264313574294		3.53621e+06		1.87607e+06												2.9604e+06												1213173	2.38296e+06				5397300
AESVQGGETR	0	Unmodified	_AESVQGGETR_	RNF14|Rnf14	9606|10090	Q9JI90;Q9UBS8	E3 ubiquitin-protein ligase RNF14	2	517.249	1032.48	0.012716		12	78.3344731983738;24.9227679487439;19.0942308700781
AETECQNTEYQQLLDIK	0	Unmodified	_AETECQNTEYQQLLDIK_	KRT10	9606	P13645;CON__P13645	Keratin, type I cytoskeletal 10	2	1041.99	2081.96	4.11e-05		19	113.648816059715;12.3601333244331;7.54425711690026	2.30875e+07	2.42211e+07	2.14691e+07	2.29817e+07	1.63607e+07	2.39649e+07	68263597	34626221	40472039	1.22536e+07	1.59731e+07	3.09319e+07	4.39155e+07	2.55256e+07	2.20264e+07	25592809	4.0032e+07	2.64151e+07	1.72215e+07	1.54556e+07	1.05494e+08	6.06051e+07	9.60578e+07	5.56295e+07	2.91031e+06	1.07894e+07	1.26877e+07	2.02196e+07	33639902	3.4197e+07	2.22315e+07	2.79941e+07	2.58677e+07	5.48237e+06	6.37759e+06
AETECQNTEYQQLLDIK	0	Deamidation (N)	_AETECQN(Deamidation (N))TEYQQLLDIK_	KRT10	9606	P13645;CON__P13645	Keratin, type I cytoskeletal 10	2	1042.48	2082.94	3.71e-05	1	17	118.483258285875;15.7559082524291;13.905914514592
AETFTFHSDICTLPEK	0	Unmodified	_AETFTFHSDICTLPEK_	Alb	10090	P07724	Serum albumin	3	632.633	1894.88	3.17e-06		30	120.542074279508;10.4849096828761	9.7409e+09	1.00212e+09	6.65867e+09	1.91658e+09	6.01295e+09	1.47814e+09	2.01133e+09	1.13805e+10	5.52392e+09	3.92481e+09	1.32482e+09	7.16454e+09	1.41934e+09	6.62346e+09	2.43806e+09	4.99562e+09	9.85739e+09	6.53632e+09	2.70515e+09	5.07658e+09	3.1576e+09	3.36117e+10	6.34419e+09	1.21146e+10	1.21109e+09	3.27917e+09	5.13924e+09	5.01095e+09	5.42924e+09	2.07229e+10	2.95256e+10	6.2809e+09	7.22419e+09	5.0858e+08	5.51974e+08
AETEQGEQQR	0	Unmodified	_AETEQGEQQR_	PLEC|Plec	9606|10090	Q15149;Q9QXS1	Plectin	2	588.268	1174.52	0.065715		8	59.2450759914261;16.7760792397186;14.666501773225							4.01765e+06														1.1313e+06
AETFTFHSDICTLPEKEK	1	Unmodified	_AETFTFHSDICTLPEKEK_	Alb	10090	P07724	Serum albumin	4	539.011	2152.01	0.079305		21	25.3575957792447;9.58020976984647;7.89714573541754																						5630397									8595728
AETLAGATVDDTDGSSGTR	0	Unmodified	_AETLAGATVDDTDGSSGTR_	Fhod1	10090	Q6P9Q4	FH1/FH2 domain-containing protein 1	2	912.416	1822.82	0.0089721		11	54.5244481580171;6.18612363743303;5.8423028446759				564437	275349				4092353	5.79006e+06			4.84462e+06		4530733	1.56142e+06				3.55517e+06						653254		642300					2.60472e+06
AETSDVANAVLDGADCIMLSGETAK	0	Unmodified	_AETSDVANAVLDGADCIMLSGETAK_	PKLR|Pklr	9606|10090	P53657;P30613	Pyruvate kinase PKLR	3	846.728	2537.16	4.05e-05		21	55.8812596014897;7.53320803002284;4.07084702583102			3.2531e+06				20259928		22448814	7791159			10470290	6529556				7029205		10940992	8702261		7833889		2.14095e+06	3.44687e+06			7142397	11921285				878540	1256343
AETSLGIPSPTEISAEVK	0	Unmodified	_AETSLGIPSPTEISAEVK_	Fam114a2	10090	Q8VE88	Protein FAM114A2	2	914.981	1827.95	0.0017492		16	74.4601931666204;10.3256748184293;6.10336600408461
AEVDDVIQVR	0	Unmodified	_AEVDDVIQVR_	F5|F5	9606|10090	O88783;CON__Q28107;P12259	Coagulation factor V;Coagulation factor V heavy chain;Coagulation factor V light chain	2	572.304	1142.59	5.28e-05		23	142.079581569663;41.9555534224873;30.6365398908141	28323606	43613208	64053836	2.16459e+06	54197564	1.17449e+07	6275276	6543967	16926178	12008886			5.59914e+06	10068530	7.14639e+06	57424902	42596582	46377614	3.48173e+06	13492040	3.88199e+07	5.03327e+06	1.93357e+07	4.77618e+06	2.70055e+07	27927781	29681026	2.54159e+07	98425944	31941016	2.31792e+07	27723820	1.78449e+07	4.91164e+06	3.91599e+06
AETVADTR	0	Acetyl (Protein N-term)	_(Acetyl (Protein N-term))AETVADTR_	SNX3|Snx3	9606|10090	O60493;O70492	Sorting nexin-3	2	452.722	903.43	0.044471		13	71.3794298344517;40.0981056979144;27.1671448505906													2.57299e+06
AEVDVADELLENLAK	0	Unmodified	_AEVDVADELLENLAK_	Get4	10090	Q9D1H7	Golgi to ER traffic protein 4 homolog	2	814.923	1627.83	0.0010932		20	86.0276135804486;14.6904111209194;14.2575637882991													3.95845e+06								9340793
AEVDMDTDAPQVSHKPGGEPK	0	Unmodified	_AEVDMDTDAPQVSHKPGGEPK_	DYNC1H1|Dync1h1	9606|10090	Q9JHU4;Q14204	Cytoplasmic dynein 1 heavy chain 1	4	552.761	2207.02	0.015457		13	35.7475599150553;4.35243395019258;4.26842927897956																						2419553
AEVLNQYQR	0	Unmodified	_AEVLNQYQR_	Spta1	10090	P08032	Spectrin alpha chain, erythrocytic 1	2	560.791	1119.57	0.0010974		15	117.933861198749;57.5591725326339;32.8405601941561	2214993		2.30047e+06	1.3733e+06	1.4344e+06	2.51934e+06	1.86455e+06							13506136		2.03103e+06	3.77915e+06	7028444					7718795	12123791	3.8315e+06	4.66039e+06	2170705	264926	5304490	1.18839e+06	1717305	3293951	1.86096e+06	517291	251879
AEVSSGSER	0	Unmodified	_AEVSSGSER_	Ak1	10090	Q9R0Y5	Adenylate kinase isoenzyme 1	2	461.217	920.42	0.00044179		17	132.566897922274;77.2824667421046;44.692092783013							40810592		1.92192e+06		17606764		38800440								6.97605e+06
AEVLSEEPILK	0	Unmodified	_AEVLSEEPILK_	BZW1|Bzw1	9606|10090	Q7L1Q6;Q9CQC6	Basic leucine zipper and W2 domain-containing protein 1	2	614.345	1226.68	0.0049938		13	84.2125564067099;35.9437138239839;26.5141949932915
AEVTITQGTYK	0	Unmodified	_AEVTITQGTYK_	Cd84	10090	Q18PI6	SLAM family member 5	2	605.819	1209.62	0.0035178		16	88.4955015129393;31.9344044837477;31.9344044837477		2.45729e+06		2.32546e+06												4.38293e+06
AEWPSETPVLCQQCGGRPGVTFTSAK	0	Unmodified	_AEWPSETPVLCQQCGGRPGVTFTSAK_	Ube2o	10090	Q6ZPJ3	E2/E3 hybrid ubiquitin-protein ligase UBE2O	3	955.122	2862.34	2.81e-07		27	72.4253589989095;6.58895437615573;6.03011884766427
AEVVNGYEAK	0	Unmodified	_AEVVNGYEAK_	ANKRD13A|Ankrd13a	9606|10090	Q80UP5;Q8IZ07	Ankyrin repeat domain-containing protein 13A	2	540.272	1078.53	0.079484		12	57.5895851861476;19.3599758474552;17.3856041445371
AEWSPPGDNVFSYHVTYK	0	Unmodified	_AEWSPPGDNVFSYHVTYK_	Col12a1	10090	Q60847	Collagen alpha-1(XII) chain	3	699.662	2095.96	0.032108		16	33.1417597257612;3.66128950700464;3.49385059696819		4799671	3.37845e+06												4.77062e+06																				1.03399e+06
AEYEEHLGILGPVIR	0	Unmodified	_AEYEEHLGILGPVIR_	F5	10090	O88783	Coagulation factor V;Coagulation factor V heavy chain;Coagulation factor V light chain	3	565.974	1694.9	4.17e-05		27	104.167333937347;16.6657482284663;11.4736931133154	1.10359e+07	1.50328e+07	23773283	6.12848e+06	1.51173e+07	9.18593e+06	2.20376e+07	51262637	31830072	1.78354e+07	23596939	10048542	2.72618e+07	12810985	1.17372e+07	28571344	3.25724e+07	2.2591e+07	30968936	11098834	1.98942e+07	2.10665e+07	1.93532e+07	5.81784e+06	8.63785e+06	1.23529e+07	7.16773e+06	2.26714e+07	2.60614e+07	2.87246e+07	23815101	8.4021e+06	1.9564e+07	3831811	2.61022e+06
AEYEGDGIPTVFVSVAGR	0	Unmodified	_AEYEGDGIPTVFVSVAGR_	Paics	10090	Q9DCL9	Multifunctional protein ADE2;Phosphoribosylaminoimidazole-succinocarboxamide synthase;Phosphoribosylaminoimidazole carboxylase	2	933.965	1865.92	3.04e-07		29	127.756325801678;30.5501089119493;13.4276824907501							15987968		18767256	18682360	10855087	1.29399e+07			4.29275e+06						14025209		9470929		10732138					48044880
AEYLCQIGDK	0	Unmodified	_AEYLCQIGDK_	Psmd6	10090	Q99JI4	26S proteasome non-ATPase regulatory subunit 6	2	598.784	1195.55	0.044174		13	61.7795148531159;20.520307864193;15.6619944655873										11560551								3.33708e+06					3.46404e+06				3.08296e+06			2777362
AEYSPCR	0	Unmodified	_AEYSPCR_	ITGA2B|Itga2b	9606|10090	Q9QUM0;P08514	Integrin alpha-IIb;Integrin alpha-IIb heavy chain;Integrin alpha-IIb light chain;Integrin alpha-IIb;Integrin alpha-IIb heavy chain;Integrin alpha-IIb light chain, form 1;Integrin alpha-IIb light chain, form 2	2	441.692	881.37	0.019581		16	128.754925187238;40.9205398491376;30.6686127002559	1.14277e+06	12390186	652156	9.38892e+06	584236									2.06928e+06		1.01318e+07	1.44786e+06								2.69621e+06	1.72333e+06		2309660	5.05678e+06			4641098	5.60425e+06
AFAFVTFADDK	0	Unmodified	_AFAFVTFADDK_	Tardbp	10090	Q921F2	TAR DNA-binding protein 43	2	616.303	1230.59	0.0013332		17	113.621996050152;18.4396678718277;17.9086212391475							14761277					16467497	11582500							16889682	12124043	6533481				4.86485e+06			7928496
AEYVQLVTELR	0	Unmodified	_AEYVQLVTELR_	HACE1|Hace1	9606|10090	Q3U0D9;Q8IYU2	E3 ubiquitin-protein ligase HACE1	2	660.862	1319.71	0.0045387		17	85.5331670653751;41.8760603261188;27.114756624323													6685677
AFAHITGGGLLENIPR	0	Unmodified	_AFAHITGGGLLENIPR_	GART|Gart	9606|10090	Q64737;P22102	Trifunctional purine biosynthetic protein adenosine-3;Phosphoribosylamine--glycine ligase;Phosphoribosylformylglycinamidine cyclo-ligase;Phosphoribosylglycinamide formyltransferase	3	555.974	1664.9	0.00015821		21	95.2644659410302;18.0957802066158;9.28748300121443							9872982		12089027			14155217	11193649					5598791			12982086
AFAMTNQILVER	0	Unmodified	_AFAMTNQILVER_	Cps1	10090	Q8C196	Carbamoyl-phosphate synthase [ammonia], mitochondrial	2	696.869	1391.72	0.0020701		21	93.3246200685533;23.3726618593752;21.4478696307199									10356135												21775538
AFAQAQSHIFIEK	0	Unmodified	_AFAQAQSHIFIEK_	Pzp	10090	Q61838	Alpha-2-macroglobulin;Alpha-2-macroglobulin 165 kDa subunit;Alpha-2-macroglobulin 35 kDa subunit	3	497.265	1488.77	0.0013675		19	69.7159871731732;10.051813892428;9.53323578678178	136409713	24321071	1.06022e+08	2.10124e+07	4.24864e+07	8.31443e+06	7.93348e+07	8.57384e+07	28671940	91199788	22620434	7.84748e+07	25250747	1.09261e+08	3.29967e+07	1.25631e+08	7.88842e+07	1.28625e+08	4.71369e+06	1.28175e+08	43336287	1.30865e+08	5.87789e+07	8.5212e+07	79596155	8.50486e+07	6.16143e+07	5.61008e+07	9.98114e+07	3.16331e+08	3.15224e+08	6.05536e+07	6.43445e+07	9.09335e+06	5.87491e+06
AFAMIIDK	0	Unmodified	_AFAMIIDK_	PCBP2|PCBP1|Pcbp2|Pcbp1	9606|9606|10090|10090	Q15365;P60335;Q61990;Q15366	Poly(rC)-binding protein 1;Poly(rC)-binding protein 2	2	454.749	907.484	0.055522		14	70.5248032607064;36.5563930354674;36.5563930354674			4.73399e+06				6.75617e+06																			6.47417e+06
AFAVGVQQVLLK	0	Unmodified	_AFAVGVQQVLLK_	IPO7|Ipo7	9606|10090	O95373;Q9EPL8	Importin-7	2	636.887	1271.76	0.0019613		15	101.643534853809;7.82987465888767;7.2201920568795							28874814					18160284	16500875
AFDAIESAQSAR	0	Unmodified	_AFDAIESAQSAR_	Vps13c	10090	Q8BX70	Vacuolar protein sorting-associated protein 13C	2	633.31	1264.6	0.0031021		13	86.6242501046102;38.2927544516067;23.4285311505511							7499249						6.42316e+06	3.96003e+06							5410490				1.1175e+06	2.07701e+06
AFDCPETEYPAK	0	Unmodified	_AFDCPETEYPAK_	Nrdc	10090	Q8BHG1	Nardilysin	2	714.311	1426.61	0.011812		15	85.3773372228325;20.3035874306355;12.2842405733881
AFDQDGDGHITVDELR	0	Unmodified	_AFDQDGDGHITVDELR_	CALML5	9606	Q9NZT1	Calmodulin-like protein 5	2	894.413	1786.81	3.79e-09		28	142.573245642946;18.2677492188432;17.3673236079855																									4040145
AFDCPETEYPVK	0	Unmodified	_AFDCPETEYPVK_	NRDC	9606	O43847	Nardilysin	2	728.327	1454.64	0.01849		13	64.297278775436;7.38037432059894;7.38037432059894
AFDTGLNLSPDR	0	Unmodified	_AFDTGLNLSPDR_	Eef2k	10090	O08796	Eukaryotic elongation factor 2 kinase	2	653.325	1304.64	6.84e-06		20	161.634210930075;46.1581516064654;46.1581516064654							6.93471e+06		8967489
AFDYHQFVDK	0	Unmodified	_AFDYHQFVDK_	Apob	10090	E9Q414	Apolipoprotein B-100;Apolipoprotein B-48	3	423.868	1268.58	0.0064078		15	63.3201845774504;12.6158873966735;11.7312189574132	1.02073e+07	5.34651e+06	2.4382e+06	3.28922e+06	6.99245e+06	4.41734e+06	39791336	1.81518e+07	2.46761e+07	2.73106e+07	34006736	2.83849e+07	29234929	57127339	4.03287e+07	7.95776e+06	3.5141e+06	3.3234e+06	6.55355e+06	3.10415e+07	12766149	10394116	31422918	8529863	9986874	3980657	2.35413e+06	2.40591e+06	5.34377e+06	4199152	8.02917e+06	2.69671e+07	6.92801e+06	1.63718e+06	3.84023e+06
AFDSGIIPMEFVNK	0	Unmodified	_AFDSGIIPMEFVNK_	ACLY|Acly	9606|10090	Q91V92;P53396	ATP-citrate synthase	2	784.395	1566.78	4.19e-05		23	116.546255566572;22.6412545780486;19.2428363942539
AFEDELR	0	Unmodified	_AFEDELR_	SPTB|Sptb	9606|10090	P15508;P11277	Spectrin beta chain, erythrocytic	2	440.214	878.413	0.049387		12	97.0709687033979;44.9729758930135;43.0661777420378	2.25392e+06		1.94375e+06	7267252	4704383		4.20428e+06						6.30857e+06	6.83403e+06	7.887e+06	11328730	5.69375e+06	11016690	3.01245e+06			2391800	9265211	4.42981e+06	6820284	2.41245e+06	1.4266e+06	888114	6.92391e+06	7.37811e+06	2.09732e+06	3.58648e+06	20532792	726899	626790
AFEEEQALR	0	Unmodified	_AFEEEQALR_	Hpd	10090	P49429	4-hydroxyphenylpyruvate dioxygenase	2	546.77	1091.52	0.0049302		17	106.041854274406;53.1664039753246;34.2527332851036
AFEGQAHSGK	0	Unmodified	_AFEGQAHSGK_	Slc2a3	10090	P32037	Solute carrier family 2, facilitated glucose transporter member 3	3	344.502	1030.48	0.037601		13	38.8853397716797;6.5016234041172;5.78083565264955		2.00833e+06	892106	899974												4.41039e+06		612506										448156
AFEENHYK	0	Unmodified	_AFEENHYK_	Steap3	10090	Q8CI59	Metalloreductase STEAP3	3	346.494	1036.46	0.03257		11	50.6067606059216;19.7769071706996;8.76300802134582																							1.17925e+06
AFEEAEK	0	Unmodified	_AFEEAEK_	VCP|Vcp	9606|10090	P55072;Q01853	Transitional endoplasmic reticulum ATPase	2	412.195	822.376	0.070019		12	84.2436512108738;17.5615063331372;17.5615063331372																1.34878e+06
AFEEESVEK	0	Unmodified	_AFEEESVEK_	Chil3	10090	O35744	Chitinase-like protein 3	2	534.248	1066.48	0.060123		10	63.4795980053435;15.6320152342565;15.6320152342565																										685860
AFEPATGR	0	Unmodified	_AFEPATGR_	ALDH9A1|Aldh9a1	9606|10090	Q9JLJ2	4-trimethylaminobutyraldehyde dehydrogenase	2	424.717	847.419	0.005747		15	119.565853269827;75.3106474585412;64.7763934482023							11749688		14553329	4.91003e+06		1.52416e+06	6857728		1.28837e+06																				539508
AFFESHPAPSAER	0	Unmodified	_AFFESHPAPSAER_	NPEPPS|Npepps	9606|10090	Q11011	Puromycin-sensitive aminopeptidase	3	482.565	1444.67	0.019162		17	45.2797807041333;6.72872537854479;4.34047722466197	1.01495e+06						1.02826e+07	1.04373e+06		891924	11448867		4.16364e+06	2.05648e+06				2.042e+06		3.10268e+06	3283037	1717184	1.00276e+06		3.39914e+06		1.12742e+06		1.84065e+06		1.69975e+06	973218	1.35514e+06
AFGAPNVVEDEIDQYLSK	0	Unmodified	_AFGAPNVVEDEIDQYLSK_	Nploc4	10090	P60670	Nuclear protein localization protein 4 homolog	3	665.662	1993.96	5.05e-05		24	92.2638084864566;5.81418654246849;5.2095606741561							4.79836e+06		7.40527e+06		3.93197e+06		12309792
AFGENAVVQLISLQK	0	Unmodified	_AFGENAVVQLISLQK_	Vwa5a	10090	Q99KC8	von Willebrand factor A domain-containing protein 5A	2	808.954	1615.89	2e-06		22	143.169306937393;20.7000764365777;16.2535443752367									23147228			11252407	9935870								12177613					856732
AFGPGLQGGNAGSPAR	0	Unmodified	_AFGPGLQGGNAGSPAR_	Flna	10090	Q8BTM8	Filamin-A	2	728.868	1455.72	0.0086248		19	99.4998893405379;15.1437957006457;14.2067784129224	11493249	1.88995e+07	12320441	9.36737e+06	12976887	2.44228e+06	8908484	2.6238e+06	5343208	5.79844e+06		8010791		3099793		6.01938e+07	13219481	8715971	6301264	2.85761e+06	9728159	7.72146e+06	6.83902e+06	6.30744e+06	8.12834e+06	5856066	6080966	13660414	10245147	8186838	7.41584e+06	8460520
AFGPGLEGGLVNK	0	Unmodified	_AFGPGLEGGLVNK_	FLNC|Flnc	9606|10090	Q14315;Q8VHX6	Filamin-C	2	629.843	1257.67	0.014687		13	65.7194655109153;15.8813618386563;10.52345256087									0
AFGPGLQGGNAGSPAR	0	Deamidation (N)	_AFGPGLQGGN(Deamidation (N))AGSPAR_	Flna	10090	Q8BTM8	Filamin-A	2	729.36	1456.71	0.0021886	1	17	95.0938533217779;20.87021674483;9.65507130000511		5.03298e+06		1.81195e+06												4167562												887771
AFGYYGPLR	0	Unmodified	_AFGYYGPLR_	SRSF3|Srsf3	9606|10090	P84103;P84104	Serine/arginine-rich splicing factor 3	2	522.269	1042.52	0.00031834		17	139.91660232444;22.1310633409848;14.7756193352312							9531114																			3.52271e+06
AFHNEAQVNPER	0	Unmodified	_AFHNEAQVNPER_	TCP1|Tcp1	9606|10090	P11983;P17987	T-complex protein 1 subunit alpha	3	471.229	1410.66	0.0072021		12	55.0402041944283;21.6311772927516;15.8896975909416	615212	1.1829e+06		142828	601287	555159	4.3083e+06	2.95528e+06	2.03295e+06	2.18151e+06	2.15487e+06	5.03452e+06	1.11574e+07	3134206	1.50344e+06	1.24433e+06	1.13372e+06	1.00103e+06	3.12877e+06	2.77361e+06	2034185	967135	2.83757e+06	2.20775e+06	1.54365e+06	814864	787406	410890	624176	1.7344e+06		1.06582e+06	1213381	289795	257171
AFGSTIVINPEK	0	Unmodified	_AFGSTIVINPEK_	CUL4B|Cul4b	9606|10090	Q13620;A2A432	Cullin-4B	2	638.351	1274.69	0.0041815		17	82.2606718484671;25.55905140244;19.0942308700781
AFIDCCNHITK	0	Unmodified	_AFIDCCNHITK_	C3	10090	P01027	Complement C3;Complement C3 beta chain;C3-beta-c;Complement C3 alpha chain;C3a anaphylatoxin;Acylation stimulating protein;Complement C3b alpha chain;Complement C3c alpha chain fragment 1;Complement C3dg fragment;Complement C3g fragment;Complement C3d fragment;Complement C3f fragment;Complement C3c alpha chain fragment 2	2	689.816	1377.62	0.0039272		12	87.3075645706673;36.6934397988299;23.7683083574699	4.29844e+06	4.95467e+07	1.60993e+06	3.76907e+07	6.22556e+06	2.89818e+07	3.66754e+07	1.99548e+07	3.06624e+07	6.18819e+06	59749208	1.09225e+07	1.74257e+07	1.75614e+07	3.28899e+07	8.42776e+06	2.86123e+06	6.06158e+07	1.92638e+07	142866460	1.59662e+07	2.24188e+07	1.58927e+07	1.37958e+07	21042285	1.33982e+06	1.41175e+06	2.71562e+06	7174407	4.39356e+07	4.01442e+08	5.29066e+07	1.37332e+06	4.09222e+06	3.81642e+06
AFIDCCNHITK	0	Deamidation (N)	_AFIDCCN(Deamidation (N))HITK_	C3	10090	P01027	Complement C3;Complement C3 beta chain;C3-beta-c;Complement C3 alpha chain;C3a anaphylatoxin;Acylation stimulating protein;Complement C3b alpha chain;Complement C3c alpha chain fragment 1;Complement C3dg fragment;Complement C3g fragment;Complement C3d fragment;Complement C3f fragment;Complement C3c alpha chain fragment 2	3	460.541	1378.6	0.0008402	1	16	88.5961108687268;7.61031242452232;6.47725616449858	5.39855e+06	5842518	9240754	7192570	5520854	4026185	8.88532e+06	5.25102e+06	1.25038e+07	3620603	7858072	8.88473e+06	8790775	3.43279e+06	8294286	5.9168e+06	6.80622e+06	8039553		1.32515e+07	6.70896e+06	5.84413e+06	8936132		11198026	8.46771e+06	2.78876e+06	1.99759e+06	2.74783e+06	1.08931e+07	6.69258e+06	8.11296e+06	9.59347e+06	2.04946e+06
AFIGDIK	0	Unmodified	_AFIGDIK_	Itih1	10090	Q61702	Inter-alpha-trypsin inhibitor heavy chain H1	2	382.221	762.428	0.0455		13	100.066333438552;89.6734177633005;79.4535944631831	25158776	1.47689e+07	12421748	9833013	12378300	6005686	9839064	12342455	397770996	4.4671e+08	264807248	3.27064e+08	295045177	71671746	14442085	1.26898e+07		11141538		4.82515e+06	3.62272e+08	8365362		13771328	28996652	9979993	9146969	12633779	16334634	11644260		3.274e+07	12939374	24720032	6.11109e+07
AFIFIDESHITHAFTWLSQK	0	Unmodified	_AFIFIDESHITHAFTWLSQK_	Mug1	10090	P28665	Murinoglobulin-1	4	598.559	2390.21	2.11e-07		27	103.103595006628;8.60052437497365;8.28789145575898					0
AFIGLGFGDR	0	Unmodified	_AFIGLGFGDR_	NECAP2|Necap2	9606|10090	Q9D1J1	Adaptin ear-binding coat-associated protein 2	2	526.78	1051.55	0.05961		12	60.9102617242546;60.9102617242546;22.4917217455073							3836747		8732233	5.6278e+06
AFIITGQTYTR	0	Unmodified	_AFIITGQTYTR_	ADSL|Adsl	9606|10090	P54822;P30566	Adenylosuccinate lyase	2	635.843	1269.67	0.0087127		19	76.5720434678811;28.7268364824162;16.7760792397186									14697616		10472452		11076089
AFITNIPFDVK	0	Unmodified	_AFITNIPFDVK_	HNRNPM|Hnrnpm	9606|10090	Q9D0E1;P52272	Heterogeneous nuclear ribonucleoprotein M	2	632.85	1263.69	0.0039305		22	87.2980519351928;11.0280515874185;9.21405366890568									29994998												19951768									24530106
AFLADPSAFAAAAPAAAATTAAPAAAAAPAK	0	Unmodified	_AFLADPSAFAAAAPAAAATTAAPAAAAAPAK_	Rplp0	10090	P14869	60S acidic ribosomal protein P0	3	899.473	2695.4	8.61e-20		36	94.0190463509724;9.29476365843859;6.64906644810385	9749536	8284072	26434292	13978092			71727918	28325876	30933427	35279572	39679296	20716354	27578003	24335634	18190392	15819298	10195691	2.44939e+07			24648624		16048713	1790202		2.14132e+07	10822631	8759471	28982428	54682748	9932664	15740992	16373819		7.53721e+06
AFKAWAVAR	1	Unmodified	_AFKAWAVAR_	ALB|Alb	9606|10090	P07724;P02768;CON__P02768-1	Serum albumin	3	340.531	1018.57	0.012727		18	88.9206706220136;25.55905140244;22.740042804288			4795348																			4195197
AFLADPSAFVAAAPVAAATTAAPAAAAAPAK	0	Unmodified	_AFLADPSAFVAAAPVAAATTAAPAAAAAPAK_	RPLP0	9606	P05388	60S acidic ribosomal protein P0	3	918.16	2751.46	7.09e-20		37	95.6456357913264;6.95259336567666;3.46217384825136								13311630	21773974										8478057		4579303	11928525				4.16965e+06	4467645
AFLAGDCLDCFNPFLLSCPR	0	Unmodified	_AFLAGDCLDCFNPFLLSCPR_	Pla1a	10090	Q8VI78	Phospholipase A1 member A	3	791.699	2372.08	0.00077371		18	60.0343361537473;4.35243395019258;3.60419082319817												7.396e+06
AFLEVNEEGSEAAASTSVVITGR	0	Unmodified	_AFLEVNEEGSEAAASTSVVITGR_	Serpinc1	10090	P32261	Antithrombin-III	2	1169.08	2336.15	2.59e-09		19	107.976144287564;12.6265208282073;12.5606122976567	4.19545e+07	1.32419e+07	2.5707e+08	6.72819e+06	6.04066e+07	8.25125e+06	1.76209e+08	4.34473e+08	1.64564e+09	1.62451e+08	9.43475e+07	3.38334e+08	5.40525e+08	18970819	7.76726e+07	5.23313e+06	1.3058e+08	1.03166e+08	4.90785e+07	1.97096e+08	4.37927e+08	5.11036e+08	2.64947e+08	7.23952e+06	8.36104e+07	3.27758e+07	9.36944e+07	5.84431e+07	3.68222e+08	1.65923e+09	1.91136e+08	3.18312e+07	2.1968e+07	2628535	17223622
AFLEVLAK	0	Unmodified	_AFLEVLAK_	Col12a1	10090	Q60847	Collagen alpha-1(XII) chain	2	445.771	889.527	0.045133		13	79.1160240206897;33.3576632962211;31.9354906618364
AFLEVNEEGSEAAASTSVVITGR	0	Deamidation (N)	_AFLEVN(Deamidation (N))EEGSEAAASTSVVITGR_	Serpinc1	10090	P32261	Antithrombin-III	2	1169.57	2337.13	3.99e-06	1	19	76.1506402477736;12.1456796008635;11.9763998842102			11830286
AFLIEEQK	0	Unmodified	_AFLIEEQK_	RPL34|Rpl34	9606|10090	P49207;Q9D1R9	60S ribosomal protein L34	2	489.269	976.523	0.0076018		16	114.782967496631;44.692092783013;40.1030988772212							62860848		11497637	6039324	11302275		11618046							5884942	17726544					6964756		1220763	5.17465e+06
AFLLSGVDELEQR	0	Unmodified	_AFLLSGVDELEQR_	Vwf	10090	Q8CIZ8	von Willebrand factor;von Willebrand antigen 2	2	738.888	1475.76	0.00011983		24	146.106427430725;35.5110771729697;18.7799958167552	21583999	3.14416e+07	15101211	12495239	20371424	22101950								1.79481e+07		37935337	40766640	21172696		17500650				23771146	43639068	9975190	12318657	7.33816e+06	24277426		2.24404e+07	23423077	27842790	3.73051e+06	7.34879e+06
AFLIEPEHVNTVGYGK	0	Unmodified	_AFLIEPEHVNTVGYGK_	VCPIP1|Vcpip1	9606|10090	Q96JH7;Q8CDG3	Deubiquitinating protein VCIP135	3	591.977	1772.91	0.00052077		16	70.5287347083264;10.4849096828761;10.339009978648
AFLQGGQEATDIALLLR	0	Unmodified	_AFLQGGQEATDIALLLR_	DCTN1|Dctn1	9606|10090	O08788;Q14203	Dynactin subunit 1	2	908.502	1814.99	4.67e-29		31	218.012454257952;26.6729073538995;17.8088079622368
AFLSSPEHVNRPINGNGK	0	Deamidation (N)	_AFLSSPEHVN(Deamidation (N))RPINGNGK_	Gstp1|Gstp2	10090|10090	P19157;P46425	Glutathione S-transferase P 1;Glutathione S-transferase P 2	3	646.666	1936.98	0.011625	0.83932	10	42.8130797924351;10.0572244398772;9.74916938746405
AFLSSPEHVNRPINGNGK	0	Unmodified	_AFLSSPEHVNRPINGNGK_	Gstp1|Gstp2	10090|10090	P19157;P46425	Glutathione S-transferase P 1;Glutathione S-transferase P 2	4	485.005	1935.99	0.0021583		17	65.3743676854012;6.72817435221027;5.42855764857641							9034339		4331120	5799030		6789463	9570059					1.66977e+06							2.45185e+06
AFLTLAEDILR	0	Unmodified	_AFLTLAEDILR_	RAB10|Rab10	9606|10090	P61026;P61027	Ras-related protein Rab-10	2	631.361	1260.71	0.0037185		16	87.9132736644633;31.3036157785347;30.2543369040432		3.96492e+06	12721023	4.38836e+06	4225300	4885592	10025114		8854250	3.04079e+06	14433231		13305639			4.98901e+06	11286196	10897124			19482004			4146904		5.35417e+06	3.61979e+06	4274171	9799196	9983777		9044156	7.14205e+06
AFLVTPR	0	Unmodified	_AFLVTPR_	Apom	10090	Q9Z1R3	Apolipoprotein M	2	402.242	802.47	0.02113		15	126.243196075333;48.2418123350271;48.2418123350271	31044657	12717444	1.58334e+07	6.4071e+06	19713459	4.6168e+06	133947614	13693168	60633080	1.12687e+07	20486556	16991740	122452679	85775623	3287578	1.45089e+07	10262800	25200165	32828338	15728922	1.44266e+08	7142744	2.56668e+07	6564038	28027491	2.62864e+07	1.28915e+07	27535340	24286404	39571562	7065773	1.32675e+07	28700891	2.58894e+07	33197903
AFMAVCIETAK	0	Unmodified	_AFMAVCIETAK_	UBR4|Ubr4	9606|10090	A2AN08;Q5T4S7	E3 ubiquitin-protein ligase UBR4	2	620.807	1239.6	0.0076238		13	89.247195919179;20.9016064290024;20.520307864193																																		0	0
AFMEEFGAEPELAVSAPGR	0	Unmodified	_AFMEEFGAEPELAVSAPGR_	Galk1	10090	Q9R0N0	Galactokinase	2	1004.48	2006.94	0.0019883		15	68.8092085744074;11.9763998842102;7.03907067129807			1.4429e+06				14090949		28058956		3.30421e+06		16822762								14870883	6.77868e+06	4.863e+06
AFPAWADTSILSR	0	Unmodified	_AFPAWADTSILSR_	Aldh6a1	10090	Q9EQ20	Methylmalonate-semialdehyde dehydrogenase [acylating], mitochondrial	2	717.872	1433.73	0.036521		15	54.3433389499511;14.666501773225;14.2067784129224									19195808		14138108										19591710
AFNELGEALAECK	0	Unmodified	_AFNELGEALAECK_	Mybpc2	10090	Q5XKE0	Myosin-binding protein C, fast-type	2	726.345	1450.68	0.0013082		19	97.16269597928;11.7312189574132;11.1643274002507													3545784
AFNSNNEQR	0	Unmodified	_AFNSNNEQR_	ARFGEF1|Arfgef1	9606|10090	G3X9K3;Q9Y6D6	Brefeldin A-inhibited guanine nucleotide-exchange protein 1	2	540.247	1078.48	0.02759		10	86.953459296664;10.87322222608;10.87322222608
AFPEVCNETMMALWEECKPCLK	0	Unmodified	_AFPEVCNETMMALWEECKPCLK_	Clu	10090	Q06890	Clusterin;Clusterin beta chain;Clusterin alpha chain	3	915.073	2742.2	0.00019948		21	61.7674150486465;6.36370626282419;3.87683054260797
AFQAVQNLPTR	0	Unmodified	_AFQAVQNLPTR_	Arhgap18	10090	Q8K0Q5	Rho GTPase-activating protein 18	2	622.841	1243.67	0.00010112		21	147.199436178091;33.5504310237291;25.7367896737907							5586384		12797674	3754606	3.11009e+06	11447346	0	5186013						5393268	6753992		2.54236e+06		7.73689e+06
AFPCWDEPAIK	0	Unmodified	_AFPCWDEPAIK_	NPEPPS|Npepps	9606|10090	Q11011	Puromycin-sensitive aminopeptidase	2	667.316	1332.62	0.023885		13	65.3468985199027;19.2709884724631;14.2067784129224							6.32871e+06
AFQEAAEHFQPYIK	0	Unmodified	_AFQEAAEHFQPYIK_	Casq2	10090	O09161	Calsequestrin-2	3	560.279	1677.82	0.049663		12	31.7077124379294;11.6798792084147;11.4397693462271																					3357104
AFQGLLDSYSVR	0	Unmodified	_AFQGLLDSYSVR_	Naprt	10090	Q8CC86	Nicotinate phosphoribosyltransferase	2	678.351	1354.69	0.0020522		17	94.692114632472;40.3515937401786;36.395170339887							14414111		6.5465e+06
AFQHWEIIQEDILDNVNDK	0	Unmodified	_AFQHWEIIQEDILDNVNDK_	Nts	10090	Q9D3P9	Neurotensin/neuromedin N;Large neuromedin N;Neuromedin N;Neurotensin;Tail peptide	3	776.382	2326.12	2.3e-05		31	93.3707485357411;21.6760743010471;16.9303435189433	7.6084e+06	14492810	8973176	5094039	5757352	8402888																						11705305
AFRPFTPQIYK	0	Unmodified	_AFRPFTPQIYK_	Lbp	10090	Q61805	Lipopolysaccharide-binding protein	3	456.587	1366.74	0.0004128		22	94.4653184404425;11.1004136175561;10.9054746331694	1.30583e+07	1.15032e+07	9.69515e+06	8.07667e+06	6.43478e+06	1.86392e+06	1.27054e+08	1.22203e+08	2.84477e+08	1.08454e+08	1.50207e+08	1.41932e+08	187371158	173493580	7.98924e+07	7.39168e+06	9.8156e+06	7.61052e+06	15479214	128686325	2.17273e+08	1.1659e+08	4.73753e+07	17250084	8.54841e+07	2.93568e+07	3.44326e+07	16043995	31687752	1.01969e+08	5.67405e+07	8.19707e+07	1.52995e+07	5.26435e+07	3.94222e+07
AFSAVDTDGNGTINAQELGAALK	0	Unmodified	_AFSAVDTDGNGTINAQELGAALK_	CALML5	9606	Q9NZT1	Calmodulin-like protein 5	2	1132.06	2262.11	3.22e-52		42	220.758985720361;21.0596851436151;15.03114558149																					23518923
AFSAVDTDGNGTINAQELGAALK	0	Deamidation (N)	_AFSAVDTDGN(Deamidation (N))GTINAQELGAALK_	CALML5	9606	Q9NZT1	Calmodulin-like protein 5	3	755.373	2263.1	1.97e-16	0.99973	33	132.142134474364;9.56143541183872;7.80376595616884
AFSCSSFNSNTFLTR	0	Unmodified	_AFSCSSFNSNTFLTR_	Rangap1	10090	P46061	Ran GTPase-activating protein 1	2	869.896	1737.78	3.35e-05		21	117.792369283496;6.23265102032079;5.84526454865647							3.98125e+06						13147889
AFSCISACGPRPGR	0	Unmodified	_AFSCISACGPRPGR_	KRT86|KRT81	9606|9606	O43790;CON__O43790;CON__Q14533;Q14533	Keratin, type II cuticular Hb6;Keratin, type II cuticular Hb1	3	512.578	1534.71	0.00040212		18	75.0876824168386;19.7402210105298;11.9763998842102																									1.184e+07
AFSDNPGVLSELCSTLSR	0	Unmodified	_AFSDNPGVLSELCSTLSR_	Armc6	10090	Q8BNU0	Armadillo repeat-containing protein 6	2	976.973	1951.93	8.32e-09		28	134.042995694161;26.7066461347298;13.2003932516295							10770670						3144172								6875055
AFSGLTQNPESIELR	0	Unmodified	_AFSGLTQNPESIELR_	Thbs4	10090	Q9Z1T2	Thrombospondin-4	2	831.428	1660.84	2.81e-06		27	161.943489760334;15.8896975909416;14.6904111209194	3204619	5508004	2.55353e+06						35078020		45308340	10146250	16190241	10794955						4.19189e+06	13948278	7.60065e+06							1.9063e+06					2.08164e+06	677721
AFSDPFVEAEK	0	Unmodified	_AFSDPFVEAEK_	HSPA4|Hspa4	9606|10090	Q61316;P34932	Heat shock 70 kDa protein 4	2	620.298	1238.58	0.051249		11	54.6077898953868;29.8095033276675;24.9227679487439							4.6507e+06						2.64501e+06
AFSGYLGPDESK	0	Unmodified	_AFSGYLGPDESK_	Esd	10090	Q9R0P3	S-formylglutathione hydrolase	2	635.801	1269.59	0.036167		16	64.7297679532647;18.7799958167552;17.4359451428962			3.06857e+06	4.21006e+06
AFSPTTVNTGR	0	Unmodified	_AFSPTTVNTGR_	SEC61A1|Sec61a1	9606|10090	P61619;P61620	Protein transport protein Sec61 subunit alpha isoform 1	2	575.796	1149.58	0.062445		12	52.2783190870081;31.2291113737444;23.4285311505511		1.74093e+06		1.15655e+06												1.89186e+06		808181			5055969												2.8342e+06
AFSYYGPLR	0	Unmodified	_AFSYYGPLR_	SRSF7|Srsf7	9606|10090	Q8BL97;Q16629	Serine/arginine-rich splicing factor 7	2	537.274	1072.53	0.00051446		16	128.566077107771;31.2291113737444;31.2291113737444													10222514
AFTGFIVEADTPGIHIGK	0	Unmodified	_AFTGFIVEADTPGIHIGK_	Acadm	10090	P45952	Medium-chain specific acyl-CoA dehydrogenase, mitochondrial	3	625	1871.98	0.027181		22	38.0174450535764;14.5641562103801;9.92108375598304																																0
AFTNPEDACSFITSANFPALVVK	0	Unmodified	_AFTNPEDACSFITSANFPALVVK_	Gart	10090	Q64737	Trifunctional purine biosynthetic protein adenosine-3;Phosphoribosylamine--glycine ligase;Phosphoribosylformylglycinamidine cyclo-ligase;Phosphoribosylglycinamide formyltransferase	3	833.746	2498.22	1.34e-13		32	122.642707834543;4.65297425903321;3.89496710066126							16175265						17533706
AFTHTAQYDEAISDYFR	0	Unmodified	_AFTHTAQYDEAISDYFR_	ATIC|Atic	9606|10090	Q9CWJ9;P31939	Bifunctional purine biosynthesis protein PURH;Phosphoribosylaminoimidazolecarboxamide formyltransferase;IMP cyclohydrolase	3	678.978	2033.91	0.00013009		23	88.1328865331145;9.78795305428813;9.2786339359256
AFTYINLDK	0	Unmodified	_AFTYINLDK_	TFRC|Tfrc	9606|10090	Q62351;P02786	Transferrin receptor protein 1;Transferrin receptor protein 1;Transferrin receptor protein 1, serum form	2	542.787	1083.56	0.035427		16	71.6919971561937;16.5398995168002;14.8382741063044	5.77e+06			9025293	8.03572e+06	7.05757e+06		24518524	66033660	95719584	60764932			12443378	3739065		1.68706e+06	10639720			20115672	45876224				5.19559e+06	2.19631e+06	7.04616e+06	31355502	11119384	1.41343e+07	16395774	6963343	1736640	10688696
AFVAIGDYNGHVGLGVK	0	Unmodified	_AFVAIGDYNGHVGLGVK_	RPS2|Rps2	9606|10090	P25444;P15880	40S ribosomal protein S2	3	572.974	1715.9	0.00020709		16	82.1017180813468;10.339009978648;6.43721177063944							14275132			4684047		4570021								2.83088e+06		980891
AFVAIGDYNGHVGLGVK	0	Deamidation (N)	_AFVAIGDYN(Deamidation (N))GHVGLGVK_	RPS2|Rps2	9606|10090	P25444;P15880	40S ribosomal protein S2	3	573.302	1716.88	0.0048767	1	16	51.0301859889321;10.339009978648;7.20190447389106									1.94892e+06																	2891176
AFVDFLSDEIK	0	Unmodified	_AFVDFLSDEIK_	C1QBP	9606	Q07021	Complement component 1 Q subcomponent-binding protein, mitochondrial	2	642.33	1282.64	0.00074608		20	123.354883129549;32.8405601941561;23.8502569284933																			3.2189e+06	24580416	18563802
AFVDSCLQLHETK	0	Unmodified	_AFVDSCLQLHETK_	Acadl	10090	P51174	Long-chain specific acyl-CoA dehydrogenase, mitochondrial	3	516.589	1546.74	0.00047482		17	81.4939110004527;11.9763998842102;6.83282392638016		3.74201e+06		1.01379e+06												6196632
AFVEFLTDEIK	0	Unmodified	_AFVEFLTDEIK_	C1qbp	10090	O35658	Complement component 1 Q subcomponent-binding protein, mitochondrial	2	656.345	1310.68	0.0013996		20	112.107231067194;28.2181475142084;28.2181475142084		21225188		15615438		6094387	20920996	5.68795e+06	11840307	6011317	5.86165e+06	25431384	7684830	3.10015e+06	3.98815e+06	22691008			6.14457e+06		57084244	16896308	13226960	3.15344e+06		15682372	17662218						22511126
AFVHWYVGEGMEEGEFSEAR	0	Unmodified	_AFVHWYVGEGMEEGEFSEAR_	TUBA1B|TUBA1A|TUBA1C|TUBA3D|TUBA8|TUBA3C|TUBA4A|Tuba1c|Tuba1a|Tuba1b|Tuba8|Tuba3a|Tuba4a	9606|9606|9606|9606|9606|9606|9606|10090|10090|10090|10090|10090|10090	P68363;P05213;P68366;P68368;Q71U36;P68369;P68373;Q9BQE3;Q9JJZ2;Q9NY65	Tubulin alpha-1B chain;Tubulin alpha-4A chain;Tubulin alpha-1A chain;Tubulin alpha-1C chain;Tubulin alpha-8 chain	3	777.344	2329.01	2.86e-12		35	134.930012089565;4.02802503145226;3.73238390921047	22791420	3.56954e+07	48689697	2.36757e+07	30648739	15639445	2.25113e+07	26347587	36382930	22537202	13100472	3.7301e+07	8067060	2.28593e+06	44160055	2.87755e+07	6.40889e+07	5.60953e+07	20163169	4.6752e+07	11373018	1.02442e+07	2.16438e+06	3.83989e+06	12658746	1.72505e+07	2.60503e+07	2.05052e+07	30210053	1.45192e+07	1.4399e+07	2.79889e+07	5.44011e+07
AFVNCDENSR	0	Unmodified	_AFVNCDENSR_	PIGR	9606	P01833	Polymeric immunoglobulin receptor;Secretory component	2	606.259	1210.5	0.0096037		11	81.594384579272;4.96526132859811;4.45112097361039
AFVVGMMER	0	Unmodified	_AFVVGMMER_	Vwf	10090	Q8CIZ8	von Willebrand factor;von Willebrand antigen 2	2	520.257	1038.5	0.00065606		19	125.814019576441;46.6634165055452;29.1490144599425	21305316	12097926	5530558	5382070	0	8340210								29238584		37457660	13284999	15965651							18629880	3.38089e+06	4.19015e+06	4.94196e+06	6.52094e+06		14619414	12504656	10160541		2.57034e+06
AFVRPSGTEDIVR	0	Unmodified	_AFVRPSGTEDIVR_	Pgm3	10090	Q9CYR6	Phosphoacetylglucosamine mutase	3	482.928	1445.76	0.00096702		18	73.9271295822488;21.5496113059451;15.5448144665425							5.14807e+06
AFVHWYVGEGMEEGEFSEAR	0	Oxidation (M)	_AFVHWYVGEGM(Oxidation (M))EEGEFSEAR_	TUBA1B|TUBA1A|TUBA1C|TUBA3D|TUBA8|TUBA3C|TUBA4A|Tuba1c|Tuba1a|Tuba1b|Tuba8|Tuba3a|Tuba4a	9606|9606|9606|9606|9606|9606|9606|10090|10090|10090|10090|10090|10090	P68363;P05213;P68366;P68368;Q71U36;P68369;P68373;Q9BQE3;Q9JJZ2;Q9NY65	Tubulin alpha-1B chain;Tubulin alpha-4A chain;Tubulin alpha-1A chain;Tubulin alpha-1C chain;Tubulin alpha-8 chain	3	782.676	2345.01	8.11e-06	1	24	93.1522604117659;4.35117046151904;3.49385059696819																5.22123e+06	4174272																6.77686e+06
AFWLDLSHNR	0	Unmodified	_AFWLDLSHNR_	Igfals	10090	P70389	Insulin-like growth factor-binding protein complex acid labile subunit	3	420.216	1257.63	0.048831		13	42.7176414774104;11.5326025973079;11.0967618115814		1.72313e+06							5.07538e+06			5736484	13287673	3.97493e+06	2843394					4.75547e+06	4455043	1.75438e+07	2488571	2464337	1.15926e+06			3.11208e+06		7.99239e+06	10957109				1.90665e+06
AFVVGMMER	0	Oxidation (M)	_AFVVGM(Oxidation (M))MER_	Vwf	10090	Q8CIZ8	von Willebrand factor;von Willebrand antigen 2	2	528.254	1054.49	0.027127	0.91258	11	58.9806649986242;22.1310633409848;17.9856119579271																4.09423e+06
AFYAELYHIISSNLEK	0	Unmodified	_AFYAELYHIISSNLEK_	PSME2|Psme2	9606|10090	P97372;Q9UL46	Proteasome activator complex subunit 2	3	633.328	1896.96	0.00016793		24	89.5063891588774;12.3163854956878;10.0572244398772							8.22071e+06			10146881	10030581	39591444	10912601									9247294
AFYEHAPK	0	Unmodified	_AFYEHAPK_	C3	10090	P01027	Complement C3;Complement C3 beta chain;C3-beta-c;Complement C3 alpha chain;C3a anaphylatoxin;Acylation stimulating protein;Complement C3b alpha chain;Complement C3c alpha chain fragment 1;Complement C3dg fragment;Complement C3g fragment;Complement C3d fragment;Complement C3f fragment;Complement C3c alpha chain fragment 2	2	481.74	961.466	0.022217		16	91.9001085955006;12.9591814729431;11.3684085807327	25836442						57254904		60404328			71268096					14976389					34041716		39125144	13692336		1.16189e+07	12103262		42358608	7788157
AGAEGSSNVFSMFDQTQIQEFK	0	Oxidation (M)	_AGAEGSSNVFSM(Oxidation (M))FDQTQIQEFK_	Mylpf	10090	P97457	Myosin regulatory light chain 2, skeletal muscle isoform	3	813.037	2436.09	1.36e-16	1	33	135.811784130068;8.08897288850669;7.03152459134095							19110958
AFYVNVLNEEQR	0	Unmodified	_AFYVNVLNEEQR_	CAT	9606	P04040	Catalase	2	741.373	1480.73	0.01749		16	76.2819271600943;11.5934202148368;10.52345256087
AGACVTSESTVMR	0	Unmodified	_AGACVTSESTVMR_	Selenoo	10090	Q9DBC0	Selenoprotein O	2	684.816	1367.62	0.041135		9	52.7896818191119;11.8476212016472;11.8476212016472
AGAEGSSNVFSMFDQTQIQEFK	0	Unmodified	_AGAEGSSNVFSMFDQTQIQEFK_	Mylpf	10090	P97457	Myosin regulatory light chain 2, skeletal muscle isoform	3	807.706	2420.1	8.65e-75		47	247.610786548995;7.99219851607367;6.13653366059666							31667053		23083456				23734218									15056547							11234984	3.69659e+07
AGAAGTSEATSSVR	0	Unmodified	_AGAAGTSEATSSVR_	Bcam	10090	Q9R069	Basal cell adhesion molecule	2	632.81	1263.61	0.0002064		15	96.0149404118443;19.7866556960211;14.666501773225							3213258
AGAEQLDSWLTDEER	0	Unmodified	_AGAEQLDSWLTDEER_	Tradd	10090	Q3U0V2	Tumor necrosis factor receptor type 1-associated DEATH domain protein	2	860.395	1718.77	1.78e-06		22	141.725521511819;24.853479395246;16.5325393107878							8532129		10737968													6.25703e+06
AGAESDGQFQFTGIK	0	Unmodified	_AGAESDGQFQFTGIK_	Atp5md	10090	Q78IK2	Up-regulated during skeletal muscle growth protein 5	2	778.373	1554.73	0.0009808		16	82.1708475466646;12.1629960585679;9.68728878462341		8866265		5960432												11267395										10906967	1.67643e+06	6.91945e+06			3.5942e+06		10181148
AGAGGPGLAALVAFVR	0	Unmodified	_AGAGGPGLAALVAFVR_	Mri1	10090	Q9CQT1	Methylthioribose-1-phosphate isomerase	2	713.912	1425.81	0.027545		11	56.3591548495693;11.1643274002507;10.7576374231502
AGAHLQGGAK	0	Unmodified	_AGAHLQGGAK_	GAPDH	9606	P04406	Glyceraldehyde-3-phosphate dehydrogenase	2	455.249	908.483	7.27e-05		21	140.089311465453;50.1265337022393;46.7664332128243							10479846
AGAGSATLSMAYAGAR	0	Unmodified	_AGAGSATLSMAYAGAR_	MDH2|Mdh2	9606|10090	P08249;P40926	Malate dehydrogenase, mitochondrial	2	727.856	1453.7	0.00098493		23	87.000862079947;13.3531887843173;13.3531887843173		20234540																										6842272
AGAIAPCEVTVPAQNTGLGPEK	0	Unmodified	_AGAIAPCEVTVPAQNTGLGPEK_	RPLP0|RPLP0P6|Rplp0	9606|9606|10090	P05388;Q8NHW5;P14869	60S acidic ribosomal protein P0;60S acidic ribosomal protein P0-like	3	727.372	2179.09	2.44e-07		31	95.4997269027536;5.57988408775389;5.00183067993508		6846461	5.82366e+06	3922966			1.42825e+07	3.82399e+06	3.79421e+07	7.42971e+06	3.58726e+07	18525360	8.51984e+06	3.74175e+06	14698292	7.32797e+06	12752740	28038852	8.20124e+06	5522810	3.91158e+07	6157484	1221934	2.81939e+06	4443883	5.82724e+06	6100032	4.30948e+06	7531040	4.90936e+06			8.12342e+06	2.08684e+06	3.82582e+06
AGALNSNDAFVLK	0	Unmodified	_AGALNSNDAFVLK_	GSN	9606	P06396	Gelsolin	2	660.351	1318.69	0.0010737		17	110.135497961662;25.3857932251584;21.4636151640385	12647643	7937297	0						18577876				9090258	10032500	5.05415e+06	10241074	5019679	6.31347e+06	4.87749e+06											3664609		2.91098e+06	4.18563e+06
AGALQCSPSDVYTK	0	Unmodified	_AGALQCSPSDVYTK_	Tln1	10090	P26039	Talin-1	2	748.856	1495.7	0.0010217		14	81.8650104960361;10.3715602481931;7.59871831654122	13539218	2.71027e+07	2.50366e+07	16491522	12131221	5.43605e+06	4.91879e+06	10319650	13832840	22551217	28567020	38113973	38851616	11549943	1.97861e+07	2.05656e+07	13178376	24918409		12711894	22690855	2.10152e+07	8177028		1.96997e+07	2765953	7.69346e+06	8.03026e+06	22124484	21828065	2.47282e+06	6.86483e+06	1.6044e+07	1.82799e+06	3.3173e+06
AGAPPGLFNVVQGGAATGQFLCHHR	0	Unmodified	_AGAPPGLFNVVQGGAATGQFLCHHR_	Aldh9a1	10090	Q9JLJ2	4-trimethylaminobutyraldehyde dehydrogenase	4	641.325	2561.27	0.00052968		26	46.4026010427619;13.1879429896723;7.62184091490873							5997097			2.9508e+06
AGALQLLLVGDK	0	Unmodified	_AGALQLLLVGDK_	PLTP	9606	P55058	Phospholipid transfer protein	2	599.364	1196.71	0.0020944		23	91.4690964883186;24.990960013464;18.7756673740086									20134442
AGAQGDPDVPECLK	0	Unmodified	_AGAQGDPDVPECLK_	Ubr4	10090	A2AN08	E3 ubiquitin-protein ligase UBR4	2	728.84	1455.67	0.00099486		15	82.1708475466646;10.3715602481931;9.68728878462341							7.5941e+06		5343208				3829628		3714648																			615731
AGASIVGVNCHFDPSVSLQTVK	0	Unmodified	_AGASIVGVNCHFDPSVSLQTVK_	Bhmt	10090	O35490	Betaine--homocysteine S-methyltransferase 1	3	762.723	2285.15	5.18e-08		31	101.622404098987;10.8683560167169;4.2554395854014																														2963207
AGAQTAVTR	0	Unmodified	_AGAQTAVTR_	Ltbp1	10090	Q8CG19	Latent-transforming growth factor beta-binding protein 1	2	437.741	873.467	0.00055801		18	127.564696004893;54.2049440688497;44.692092783013																0
AGCPPGNPTAGR	0	Unmodified	_AGCPPGNPTAGR_	Wars1	10090	P32921	Tryptophan--tRNA ligase, cytoplasmic;T1-TrpRS;T2-TrpRS	2	577.772	1153.53	0.041828		9	55.5494347950839;33.7966039594783;23.4285311505511							1.80819e+06
AGDAFQILQLPQALPVQMNSEDGLLSTSSR	0	Unmodified	_AGDAFQILQLPQALPVQMNSEDGLLSTSSR_	Pcdh12	10090	O55134	Protocadherin-12	3	1062.87	3185.6	7.38e-19		35	106.806659254939;10.5158990119636;9.08743185786671	9023023	6.08979e+06	20642730	8000602	10455582	15343683	4.75801e+06	1.64831e+07	8.32273e+06	16562023	9675984	8579994	10021709	7.30275e+06	8627991			20321054	4.075e+06	7474631	6.49208e+06	2.12903e+07	16483217	1.27307e+07	1.2554e+06	3.88497e+06		11865398	12264833	33516478	31831353	6705982		8.58257e+06	2.01267e+06
AGCQVVAPSDMMDGR	0	Unmodified	_AGCQVVAPSDMMDGR_	ALAD|Alad	9606|10090	P10518;P13716	Delta-aminolevulinic acid dehydratase	2	797.345	1592.67	0.001567		12	79.6930374841683;8.72930547679587;6.53297694787066																										1.43845e+06
AGCECLNESDEHGFDNCLR	0	Unmodified	_AGCECLNESDEHGFDNCLR_	TXNL1|Txnl1	9606|10090	O43396;Q8CDN6	Thioredoxin-like protein 1	3	761.634	2281.88	0.0002018		19	75.2390066993956;1.14487489993186;0							5164321
AGDEIYK	0	Unmodified	_AGDEIYK_	Igfbp1	10090	P47876	Insulin-like growth factor-binding protein 1	2	398.198	794.381	0.078904		14	97.4726941047183;68.484700416344;59.6091581495487
AGDLGVDLTSK	0	Unmodified	_AGDLGVDLTSK_	Etfb	10090	Q9DCW4	Electron transfer flavoprotein subunit beta	2	538.285	1074.56	0.0040683		17	86.8980958291805;29.3761504522943;28.1740254032923		4.98854e+06	3995721		2.85593e+06											5894028		3.03594e+06			19207088		4236809			2.54468e+06		4.77831e+06	7.51392e+06		2114634	6170046	3.1281e+06
AGDLSNELVR	0	Unmodified	_AGDLSNELVR_	Tns3	10090	Q5SSZ5	Tensin-3	2	537.283	1072.55	0.00065374		22	115.714359349168;81.2962821281114;53.9678367998568							13316053						2.79999e+06
AGDPEKPETAGPCR	0	Unmodified	_AGDPEKPETAGPCR_	Adamts13	10090	Q769J6	A disintegrin and metalloproteinase with thrombospondin motifs 13	3	495.565	1483.67	0.00075909		15	69.0300906347827;5.72357095497016;5.38431288363939									6.44112e+06																										950039
AGDTVGEGDLLVELE	0	Unmodified	_AGDTVGEGDLLVELE_	Pcca	10090	Q91ZA3	Propionyl-CoA carboxylase alpha chain, mitochondrial	2	758.872	1515.73	1.97e-06		21	142.922811797582;28.0129387145348;20.87021674483
AGDTLSGTCLLIANK	0	Unmodified	_AGDTLSGTCLLIANK_	CARM1|Carm1	9606|10090	Q86X55;Q9WVG6	Histone-arginine methyltransferase CARM1	2	767.401	1532.79	3.22e-05		24	118.278461341113;30.3921900802239;24.8545645101422													22694114
AGDTVIPLYIPQCGECK	0	Unmodified	_AGDTVIPLYIPQCGECK_	ADH5|Adh5	9606|10090	P28474;P11766	Alcohol dehydrogenase class-3	2	960.963	1919.91	0.011076		15	53.966518547722;15.2017241150006;13.4276824907501							7.49038e+06																			8295585				4.8677e+06
AGDVLWLR	0	Unmodified	_AGDVLWLR_	Fermt3	10090	Q8K1B8	Fermitin family homolog 3	2	465.264	928.513	0.0053861		17	120.645017826399;54.5251676910956;43.0001541544104	1456813	12762618	6.80915e+06	5.50422e+06		1.37749e+06	6.99541e+06		13386198	9189794	7783360	14146743	20215082		7794895	7.07346e+06	3.40569e+06	6830784			13337552		2.99301e+06			0	2662088	3465052	6153728	13432719		6768200	4002564
AGEASAESTGAADGAAPEEGEAK	0	Unmodified	_AGEASAESTGAADGAAPEEGEAK_	Basp1	10090	Q91XV3	Brain acid soluble protein 1	3	692.638	2074.89	0.031309		7	27.6098816943319;3.66128950700464;3.3373314532762							3.265e+06
AGEEEHVYSFPNK	0	Unmodified	_AGEEEHVYSFPNK_	Pxn	10090	Q8VI36	Paxillin	3	502.9	1505.68	0.051901		15	32.4776145196934;9.5492076177714;8.0343522182114							2.83665e+06		5085994			4.31217e+06	5.1909e+06								3579135									1.53088e+06
AGDVVLVIPFQNPEEQDEGWLMGVK	0	Unmodified	_AGDVVLVIPFQNPEEQDEGWLMGVK_	BIN1|Bin1	9606|10090	O08539;O00499	Myc box-dependent-interacting protein 1	3	924.13	2769.37	7.55e-07		17	68.3690186085824;11.1432792360232;7.62184091490873							9268050																							14775370
AGEITFAEK	0	Unmodified	_AGEITFAEK_	Tfrc	10090	Q62351	Transferrin receptor protein 1	2	483.251	964.487	0.00084075		21	122.516375879511;55.603534142448;31.2894094935746	37385560		18205870	21240476	15913581		81479840			14194003		16743821	73822877		22010816		32452622	14053824	31599802	20451530	36100520			4151805		3.95763e+06	28401410	13629424	64687004		25493966	59222808	45741944	12730006	27429456
AGEIITVLDDSDPNWWK	0	Unmodified	_AGEIITVLDDSDPNWWK_	STAM|Stam	9606|10090	Q92783;P70297	Signal transducing adapter molecule 1	2	979.978	1957.94	0.019377		12	51.2180899351333;13.9636375472212;6.44118579599172							6862740
AGELEVFNGYFVHFFAPENLDPIPK	0	Deamidation (N)	_AGELEVFN(Deamidation (N))GYFVHFFAPENLDPIPK_	Itih2	10090	Q61703	Inter-alpha-trypsin inhibitor heavy chain H2	3	951.137	2850.39	1.3e-06	0.99755	26	66.501427087507;11.9656070386552;6.95259336567666					14544614				13912280	15403646		3.22906e+07								6.40123e+06		3.73522e+07	4345049							9383700	10428467	8992266
AGELEVFNGYFVHFFAPENLDPIPK	0	Unmodified	_AGELEVFNGYFVHFFAPENLDPIPK_	Itih2	10090	Q61703	Inter-alpha-trypsin inhibitor heavy chain H2	3	950.809	2849.41	0.00035729		28	49.2501993692808;7.27613779080288;7.03152459134095										67119808	17328432	10361275								8305586		2.27046e+07			13645777					23349550	13199605
AGELTEDEVER	0	Unmodified	_AGELTEDEVER_	RPS18|Rps18	9606|10090	P62269;P62270	40S ribosomal protein S18	2	624.291	1246.57	0.00010112		24	147.199436178091;43.4484203129176;31.0736357616875			5.09093e+06				3745913		4.48027e+06	3162137	1.93229e+06	2.44193e+06	21043198								9769956
AGELTPEEEAQYK	0	Acetyl (Protein N-term)	_(Acetyl (Protein N-term))AGELTPEEEAQYK_	CALML5	9606	Q9NZT1	Calmodulin-like protein 5	2	753.852	1505.69	9.79e-05		23	145.886497633608;39.147751598485;16.2535443752367
AGELTPEEEAQYKK	1	Acetyl (Protein N-term)	_(Acetyl (Protein N-term))AGELTPEEEAQYKK_	CALML5	9606	Q9NZT1	Calmodulin-like protein 5	2	817.899	1633.78	0.00056274		13	79.6930374841683;14.4191574666712;14.1578737915333
AGEQINNHVK	0	Unmodified	_AGEQINNHVK_	Serpina6	10090	Q06770	Corticosteroid-binding globulin	2	555.289	1108.56	0.00014279		16	136.113249753625;21.3000968416955;17.8480993695222			808085				1649763						2.44858e+06	2.30189e+06										880243				207891
AGEMTEVLPNQR	0	Unmodified	_AGEMTEVLPNQR_	SEC14L2|Sec14l2	9606|10090	Q99J08;O76054	SEC14-like protein 2	2	672.832	1343.65	0.0043092		22	90.1503935841052;18.9783440302063;16.3331454520895																														4356676
AGEVQEPELR	0	Unmodified	_AGEVQEPELR_	AZGP1	9606	P25311	Zinc-alpha-2-glycoprotein	2	564.288	1126.56	0.00027372		17	128.686369546288;30.2543369040432;20.1383106038702
AGEYSVTYDGFNTFTIPK	0	Unmodified	_AGEYSVTYDGFNTFTIPK_	Mup17|Mup6|Mup1|Mup11|Mup2|Mup18	10090|10090|10090|10090|10090|10090	A2BIM8;P02762;P04938;P11588;P11589;B5X0G2	Major urinary protein 6;Major urinary proteins 11 and 8;Major urinary protein 1;Major urinary protein 2;Major urinary protein 17	2	1005.48	2008.94	0.0091325		16	55.313728806523;11.212749020584;8.5129973289898
AGFAGDDAPR	0	Unmodified	_AGFAGDDAPR_	ACTA2|ACTB|ACTA1|ACTG1|ACTG2|ACTC1|POTEJ|POTEF|POTEE|POTEI|Actg1|Acta1|Actg2|Actb|Actc1|Acta2	9606|9606|9606|9606|9606|9606|9606|9606|9606|9606|10090|10090|10090|10090|10090|10090	P60709;P60710;Q6S8J3;A5A3E0;P0CG38;P62736;P62737;P63267;P63268;P63261;P63260;P68032;P68033;P68133;P68134;P0CG39	Actin, cytoplasmic 1;Actin, cytoplasmic 1, N-terminally processed;POTE ankyrin domain family member E;POTE ankyrin domain family member F;POTE ankyrin domain family member I;Actin, aortic smooth muscle;Actin, gamma-enteric smooth muscle;Actin, cytoplasmic 2;Actin, cytoplasmic 2, N-terminally processed;Actin, alpha cardiac muscle 1;Actin, alpha skeletal muscle;POTE ankyrin domain family member J	2	488.728	975.441	0.0020384		16	99.8021176218559;24.9227679487439;19.4771177679162	62648380	5.2834e+08	2.90101e+08	1.87895e+08	25746251	2.9386e+07	128363532	127299594	4.29982e+08	111181529	43638355	5.62079e+07	255760512	178413802	1.05285e+07	5.83703e+08	1.95646e+07	94775734	58193083	69758322	136554936	1.87885e+07	298358741	109571432	17808216	47079088	3.06366e+07	4.45699e+07	160489144	1.38524e+08	7.78077e+06	1.31925e+08	1.4999e+08	1.4552e+07	27275115
AGFAVNFFK	0	Unmodified	_AGFAVNFFK_	BMP1|Bmp1	9606|10090	P98063;P13497	Bone morphogenetic protein 1	2	500.766	999.518	0.000988		16	119.887285291293;73.0388048424892	6907933	10606926		4.38365e+06			5.40651e+06	13313628	6.65347e+06	6473582	15932931		8324632	13428567	8402718	9899204			8691659	11110570	7501171		1.92128e+06			4.28376e+06	4227896	2.69856e+06	7965424	5276047		7070221	12945855	2999759	3.65623e+06
AGFGRPEGEYWLGLEPVHQVTSR	0	Unmodified	_AGFGRPEGEYWLGLEPVHQVTSR_	Angptl6	10090	Q8R0Z6	Angiopoietin-related protein 6	4	647.078	2584.28	5.71e-07		36	88.7904056078401;13.0573979449717;7.03152459134095	15160101	26924136	12986621	2820366	19585012	4.49338e+06	1.08028e+07	3.01196e+07	1.00286e+07	6.61017e+06	34139332	1.42323e+07	18025286	14742363	28131763		24244957	23677390	3.79571e+06	1.89217e+07	1.34492e+07		1.05763e+07	1.54452e+07	2.28583e+06	7698642	6.71555e+06	7.50887e+06	1.98129e+07	1.23593e+07	9470321	2.08575e+07	1.56467e+07	1.66684e+07	1.68458e+07
AGFLDLK	0	Unmodified	_AGFLDLK_	TLN1|Tln1	9606|10090	P26039;Q9Y490	Talin-1	2	382.221	762.428	0.052851		15	94.4013766051941;81.0997858450089;62.9784234688384		5173014							10925924							3763656		5475614										8.36009e+06		4830760		5404877
AGFSETFLNEMIAPVMK	0	Unmodified	_AGFSETFLNEMIAPVMK_	Pcyox1	10090	Q9CQF9	Prenylcysteine oxidase	3	628.979	1883.92	0.073694		10	20.3886456370872;11.0444079132147;10.1964919433831										4.38763e+06	9812198		12740904		5.23512e+06						10124175
AGFYFDGISR	0	Unmodified	_AGFYFDGISR_	Fbln1	10090	Q08879	Fibulin-1	2	566.775	1131.53	0.044503		16	61.691277971878;29.5731103355202;17.9856119579271	7.36411e+06	5549101	2930238	4.28277e+06	4757627	2.68502e+06	1.25466e+07	3.83001e+06	1.9606e+07	1.17998e+07	42749921	82032787	49717543	15975391	8562189	3.89881e+06	3.12004e+06	5380594		11382312	10348351	14606076	4.42954e+06	3.47539e+06		3713222	3.93847e+06	3060440	4.35174e+06	6.70221e+06	5.21449e+06	4203629	7.79613e+06	3.14521e+06	2.50323e+06
AGGAAGLFAK	0	Unmodified	_AGGAAGLFAK_	BIN2|Bin2	9606|10090	D3Z6Q9;Q9UBW5	Bridging integrator 2	2	431.743	861.471	0.0022176		16	98.9965920795299;38.7916662727741;28.1066702840194	2.77683e+06	4.55797e+06		2.34066e+06			5.71678e+06						8734668			9031828												4.79421e+06
AGGAGVPAFYTSTGYGTLVQEGGSPIK	0	Unmodified	_AGGAGVPAFYTSTGYGTLVQEGGSPIK_	Oxct1	10090	Q9D0K2	Succinyl-CoA:3-ketoacid coenzyme A transferase 1, mitochondrial	3	862.434	2584.28	8.02e-10		32	83.0902882305343;7.71201258444522;7.44607270593471																23289203
AGGEGGVTLGQPHLSR	0	Acetyl (Protein N-term)	_(Acetyl (Protein N-term))AGGEGGVTLGQPHLSR_	Eif2s3x	10090	Q9Z0N1	Eukaryotic translation initiation factor 2 subunit 3, X-linked	2	789.405	1576.8	4.66e-09		28	158.417304942327;30.6123081857399;14.9723496134301
AGGPEGPPWLPR	0	Unmodified	_AGGPEGPPWLPR_	TTLL12|Ttll12	9606|10090	Q3UDE2;Q14166	Tubulin--tyrosine ligase-like protein 12	2	617.322	1232.63	0.05693		12	56.5630575420607;22.2369475734675;18.2248456028033							9193347						12966763
AGGPGLER	0	Unmodified	_AGGPGLER_	FLNB|FLNA|Flna|Flnb	9606|9606|10090|10090	Q8BTM8;P21333;Q80X90	Filamin-A;Filamin-B	2	378.704	755.393	0.062611		12	67.169409045566;44.6108492762962;36.5563930354674		4.73158e+06	1.29974e+06													5.74169e+06
AGGSASAMLQPLLDNQVGFK	0	Unmodified	_AGGSASAMLQPLLDNQVGFK_	PSMB1|Psmb1	9606|10090	O09061;P20618	Proteasome subunit beta type-1	3	668.679	2003.01	0.0020347		19	51.4871750504299;6.77377079834268;6.43578766187292							4922408																7.33038e+06		3696549	3.12177e+06	4.81532e+06
AGGSNGGSGNKPQGPEAPAEGLNPYGLVAPR	0	Unmodified	_AGGSNGGSGNKPQGPEAPAEGLNPYGLVAPR_	Fermt3	10090	Q8K1B8	Fermitin family homolog 3	3	973.816	2918.43	0.0079258		10	35.8753511154093;2.80122079856223;2.50741131170206				3.16186e+06									6443990																	4.13792e+06
AGGSNGGSGNKPQGPEAPAEGLNPYGLVAPR	0	Deamidation (N)	_AGGSN(Deamidation (N))GGSGNKPQGPEAPAEGLNPYGLVAPR_	Fermt3	10090	Q8K1B8	Fermitin family homolog 3	3	974.144	2919.41	2.44e-06	0.57869	24	57.8452739510911;5.66232047372692;2.98718281381557		9365123		3722109					12642073	11317127				3805232								7.96873e+06										3.33849e+06
AGGSNGGSGNKPQGPEAPAEGLNPYGLVAPR	0	Deamidation (N)	_AGGSNGGSGN(Deamidation (N))KPQGPEAPAEGLNPYGLVAPR_	Fermt3	10090	Q8K1B8	Fermitin family homolog 3	3	974.144	2919.41	2.97e-06	0.54245	19	56.1561158306024;3.3357070188012;3.04225465106946							10274948	15943871			11252657					4.35204e+06		1.36448e+07		3968939	14105418									16790734
AGGTESIVAAMTR	0	Unmodified	_AGGTESIVAAMTR_	Armc6	10090	Q8BNU0	Armadillo repeat-containing protein 6	2	632.322	1262.63	0.0025216		21	83.39657919001;19.1035232394073;17.9856119579271							11071907							6131532							8964159				2453249
AGHYAASVIIR	0	Unmodified	_AGHYAASVIIR_	Adk	10090	P55264	Adenosine kinase	3	386.552	1156.64	0.0030252		18	67.7256610499423;14.937809759209;14.7625425339191							4.81271e+06
AGHPFMWNQHLGYVLTCPSNLGTGLR	0	Deamidation (N)	_AGHPFMWN(Deamidation (N))QHLGYVLTCPSNLGTGLR_	CKM	9606	P06732	Creatine kinase M-type;Creatine kinase M-type, N-terminally processed	4	732.607	2926.4	5.09e-18	1	37	121.245557625538;111.579814817474;11.5234268158464							31510302
AGIIASAR	0	Unmodified	_AGIIASAR_	EEF2|Eef2	9606|10090	P58252;P13639	Elongation factor 2	2	379.73	757.445	0.012018		17	117.160019454099;90.9856066044151;71.0667037637582									4.00262e+06		4.92894e+06		24330018								8579510
AGIISTVEVLK	0	Unmodified	_AGIISTVEVLK_	NPEPPS|Npepps	9606|10090	Q11011	Puromycin-sensitive aminopeptidase	2	565.345	1128.68	0.04884		14	55.461446372604;28.9177635364955;23.0530322193262							11909857	3.36114e+06		6.23383e+06	6.54043e+06	4.55956e+06								5.63273e+06
AGILDLGHPIYQGPNQALEDNK	0	Unmodified	_AGILDLGHPIYQGPNQALEDNK_	Oas3	10090	Q8VI93	2-5-oligoadenylate synthase 3	3	788.405	2362.19	2.03e-10		36	113.634474581629;14.1613146623976;8.75888774281517
AGIPEVVAMDCEMVGLGPQR	0	Acetyl (Protein N-term)	_(Acetyl (Protein N-term))AGIPEVVAMDCEMVGLGPQR_	Isg20	10090	Q9JL16	Interferon-stimulated gene 20 kDa protein	2	1086.02	2170.02	0.029021		8	42.7886469669395;12.5606122976567;5.17717141375708							3235304						4.06648e+06
AGIPVFAWK	0	Unmodified	_AGIPVFAWK_	Ahcy	10090	P50247	Adenosylhomocysteinase	2	494.784	987.554	0.061041		12	63.301470211751;33.6424658729878;20.6989683401267
AGKPVICATQMLESMIK	0	Unmodified	_AGKPVICATQMLESMIK_	PKM|Pkm	9606|10090	P14618;P52480	Pyruvate kinase PKM	3	626.328	1875.96	0.00019937		26	82.7065666210998;10.8157905146958;5.54256189132706							34466700	29252568	30700370																	7.16018e+06				6320011	3.87641e+06	10808614
AGLEAIGNQK	0	Unmodified	_AGLEAIGNQK_	Sparcl1	10090	P70663	SPARC-like protein 1	2	500.775	999.535	0.00025825		20	129.563808244265;65.037798472005;52.7160797305871	7.76415e+06	12063984	14881073	9155083					3.16885e+06	3.32502e+06	5.95167e+06		15337800		26598244				4.13455e+06	2.26528e+06				9618028				2.64082e+06					8153012	2.14938e+07	1.19845e+07
AGLEAIGNQK	0	Deamidation (N)	_AGLEAIGN(Deamidation (N))QK_	Sparcl1	10090	P70663	SPARC-like protein 1	2	501.267	1000.52	0.077888	1	12	67.0320359435338;32.4704303817092;26.6929126951037																																			877915
AGLEDLQVAFR	0	Unmodified	_AGLEDLQVAFR_	CALML5	9606	Q9NZT1	Calmodulin-like protein 5	3	406.887	1217.64	0.00079901		18	92.5384804252893;40.727398489386;28.7080831885132
AGLENTVAETECR	0	Unmodified	_AGLENTVAETECR_	KRT13	9606	CON__P13646-1		2	725.336	1448.66	9.55e-05		19	140.164162137969;132.010260247274;30.2543369040432		2329414																	5.03218e+06					5.00069e+06				959278	1.41908e+06			1.77031e+06
AGLENSLAETECR	0	Unmodified	_AGLENSLAETECR_	KRT15	9606	P19012;CON__P19012	Keratin, type I cytoskeletal 15	2	725.336	1448.66	0.00010772		14	112.748255485961;103.700141626698;29.4730775663599
AGLEQGSDAGYLAESQK	0	Unmodified	_AGLEQGSDAGYLAESQK_	Hadha	10090	Q8BMS1	Trifunctional enzyme subunit alpha, mitochondrial;Long-chain enoyl-CoA hydratase;Long chain 3-hydroxyacyl-CoA dehydrogenase	2	862.41	1722.81	0.010831		15	54.3425012524836;16.1373724189768;9.43258361600477																					9.38982e+06					2.97817e+06				3.69413e+06
AGLLEPEVFHLNPAR	0	Unmodified	_AGLLEPEVFHLNPAR_	Cpt2	10090	P52825	Carnitine O-palmitoyltransferase 2, mitochondrial	3	554.97	1661.89	0.00057247		15	67.2753186394468;7.03907067129807;6.72817435221027		4273607	3.72935e+06	1.74135e+06		2.01793e+06										5.85861e+06										1.66543e+06		1.41164e+06				5215867	6237380
AGLILFGNDDR	0	Unmodified	_AGLILFGNDDR_	Aldh1l1	10090	Q8R0Y6	Cytosolic 10-formyltetrahydrofolate dehydrogenase	2	595.812	1189.61	0.0016885		17	105.520560157761;36.395170339887;17.3954743397351
AGLLGLLEEMR	0	Unmodified	_AGLLGLLEEMR_	MYH1|MYH13|MYH6|MYH7|MYH8|MYH2|Myh6|Myh1|Myh8|Myh7	9606|9606|9606|9606|9606|9606|10090|10090|10090|10090	P13542;Q5SX40;P12882;Q9UKX3;Q91Z83;P12883;Q02566;P13533;Q9UKX2	Myosin-8;Myosin-1;Myosin-13;Myosin-7;Myosin-6;Myosin-2	2	601.334	1200.65	0.0017479		16	104.167099717401;22.740042804288;22.1478827869761							4.16862e+06		5188923	2.16416e+06	0	12693409	15537361								3932929
AGLLRPDYK	0	Unmodified	_AGLLRPDYK_	Pglyrp2	10090	Q8VCS0	N-acetylmuramoyl-L-alanine amidase	3	344.866	1031.58	0.015828		11	56.7293278945328;24.9227679487439;22.740042804288	9691242	3.73772e+06	3.74585e+06				6068916	3.33919e+06	5748869	4.61562e+06	3.13744e+06	2.91994e+06	5.00466e+06	5372028	5.93021e+06			4.90756e+06		5366625		6.25107e+06	3.97923e+06			5016298	2.82215e+06	3.34936e+06	6979867	6077679		5688874		2.50906e+06	3.76923e+06
AGLNCSTETMPIK	0	Unmodified	_AGLNCSTETMPIK_	Eif2s1	10090	Q6ZWX6	Eukaryotic translation initiation factor 2 subunit 1	2	711.342	1420.67	0.002442		16	83.8617777401499;18.7799958167552;17.8641609554931							0						3390621
AGLNSLEAVK	0	Acetyl (Protein N-term)	_(Acetyl (Protein N-term))AGLNSLEAVK_	TPM4|Tpm4	9606|10090	Q6IRU2	Tropomyosin alpha-4 chain	1	1043.57	1042.57	0.0019157		11	88.947902423598;60.5897775404663;32.8405601941561		1.43137e+07		8.27646e+06		4481233										6.96929e+06		7.14214e+06						2131618			1.38448e+06	7.74535e+06				3.88754e+06	9198503
AGLPLPAALAFVPR	0	Unmodified	_AGLPLPAALAFVPR_	Hectd3	10090	Q3U487	E3 ubiquitin-protein ligase HECTD3	2	696.922	1391.83	0.00037287		12	89.247195919179;5.78083565264955;4.96526132859811							11971459						6532107
AGLQAFFQVR	0	Unmodified	_AGLQAFFQVR_	Cp	10090	Q61147	Ceruloplasmin	2	568.814	1135.61	6.23e-06		20	153.726234570215;32.4704303817092;26.6020896820368	16225738	18102924	23621128	13658941	18487206	15470647	6687113	23681052	7966324	8823822		8.01389e+06		7.61603e+06		9055149	26345058	15748530	9790845	24799280	9822216	19661036	5.3226e+06		753032	4719253	17191434	5.91617e+06	9846337	26954646	19729232	17248740	19011608	3.96326e+06	4568634
AGLQFPVGR	0	Unmodified	_AGLQFPVGR_	H2AC7|HIST3H2A|H2AC11|H2AC14|HIST2H2AC|H2AZ1|H2AFV|HIST2H2AB|HIST1H2AC|H2AFJ|HIST1H2AA|H2AX|HIST2H2AA3|HIST1H2AH|H2AC4|Hist1h2ao|Hist1h2ah|Hist3h2a|H2ac11|Hist1h2ac|Hist2h2aa1|Hist2h2ac|H2ac7|Hist1h2ap|Hist1h2an|H2ac8|H2ac13|H2afj|H2az1|H2ac4|H2ac15|Hist2h2ab|H2afv|H2ax|Hist1h2af	9606|9606|9606|9606|9606|9606|9606|9606|9606|9606|9606|9606|9606|9606|9606|10090|10090|10090|10090|10090|10090|10090|10090|10090|10090|10090|10090|10090|10090|10090|10090|10090|10090|10090|10090	C0HKE7;P0C0S8;C0HKE2;C0HKE3;C0HKE6;C0HKE8;C0HKE5;C0HKE9;C0HKE1;C0HKE4;Q8CGP6;P20671;Q8BFU2;Q8CGP7;Q8R1M2;Q64523;Q6GSS7;Q96KK5;Q8CGP5;Q7L7L0;P04908;Q93077;Q99878;Q9BTM1;Q16777;Q6FI13;Q96QV6;P27661;P16104;Q64522;Q8IUE6;Q71UI9;P0C0S5;Q3THW5;P0C0S6	Histone H2A type 1;Histone H2A type 1-H;Histone H2A type 1-D;Histone H2A type 3;Histone H2A type 1-K;Histone H2A.J;Histone H2A type 2-C;Histone H2A type 2-A;Histone H2A type 1-F;Histone H2A type 1-B/E;Histone H2A type 1-C;Histone H2A type 1-J;Histone H2A type 1-A;Histone H2AX;Histone H2A type 2-B;Histone H2A.V;Histone H2A.Z	2	472.769	943.524	0.0021663		17	107.317263294434;38.238059844995;24.9227679487439							8.34398e+06	22291126	25416354	4.31455e+06	10622289	8528303							109418503	29376856			8835097	6.83183e+06	12119529							7707489
AGLSQSQTSGWR	0	Unmodified	_AGLSQSQTSGWR_	Lrrn4	10090	P59383	Leucine-rich repeat neuronal protein 4	2	639.315	1276.62	0.00059565		19	126.06748138605;25.55905140244;16.2027315166807							21758652				4.9396e+06				3.55052e+06			14773409			13054601	18808428			3623205	21991394
AGMSTAQAQHFLEK	0	Unmodified	_AGMSTAQAQHFLEK_	Gstk1	10090	Q9DCM2	Glutathione S-transferase kappa 1	3	506.917	1517.73	0.0058331		17	51.9386233691461;13.3259869469773;10.051813892428							6335655														5.93822e+06									1.65351e+06
AGMNIAR	0	Unmodified	_AGMNIAR_	PKLR|Pklr	9606|10090	P53657;P30613	Pyruvate kinase PKLR	2	366.695	731.375	0.046221		13	99.5105681634568;52.2311195234003;36.5870119880271
AGNFYVPAEPK	0	Unmodified	_AGNFYVPAEPK_	RPL7|Rpl7	9606|10090	P14148;P18124	60S ribosomal protein L7	2	596.803	1191.59	0.069938		13	51.5277560199487;9.39406386729954;8.91276771842637			9291670				6640898		12168680	15108828	11738561	15635136	24671758					5.91668e+06		11551269		9257537				8748389			10453240	12208346				1.45685e+06	1.18293e+06
AGNILLNTEGHAK	0	Unmodified	_AGNILLNTEGHAK_	STK4|STK3|Stk4|Stk3	9606|9606|10090|10090	Q13043;Q9JI11;Q13188;Q9JI10	Serine/threonine-protein kinase 4;Serine/threonine-protein kinase 4 37kDa subunit;Serine/threonine-protein kinase 4 18kDa subunit;Serine/threonine-protein kinase 3;Serine/threonine-protein kinase 3 36kDa subunit;Serine/threonine-protein kinase 3 20kDa subunit	3	446.577	1336.71	0.071284		13	25.448426889552;4.0460984856104;3.85428216564368							3.43981e+06
AGNLGGGVVTIER	0	Unmodified	_AGNLGGGVVTIER_	RPL22|Rpl22	9606|10090	P35268;P67984	60S ribosomal protein L22	2	621.844	1241.67	0.001291		18	93.2576314487192;27.2540563969658;25.1373201241181			2768584				10654926			9096694	12223790		12989741	4.79181e+06				8.13571e+06			12371755				16633397	2.93033e+06				4.51602e+06
AGNNMLLVGVHGPR	0	Unmodified	_AGNNMLLVGVHGPR_	FLNA|Flna	9606|10090	Q8BTM8;P21333	Filamin-A	3	478.926	1433.76	0.032529		16	36.9444254924921;13.1366698071072;7.91093571525253	15593947	25796792	7942645	3.82577e+06	6.76878e+06	7.28199e+06	5.57604e+06							10970417		3.92126e+07	1.0951e+07	19151648				10826451	4535164	5.43169e+06	6.26426e+06	6.3868e+06	5.69239e+06	1.10137e+07	6.60896e+06	3825811	1.31876e+07	9.06653e+06	2.74017e+07
AGPAVPQEAIPLQK	0	Unmodified	_AGPAVPQEAIPLQK_	Ecm1	10090	Q61508	Extracellular matrix protein 1	2	709.904	1417.79	0.00068077		19	85.7441840708721;15.3331113005716;10.8295177454332	5824842	21766550	1.83439e+07	1.29037e+07	4.07801e+06	3.89528e+06	1.34476e+07	7.83852e+06	1.38744e+07	1.73715e+07	12504902	6.74698e+07	2.23805e+07	32252439	2.65421e+07	1.6007e+07	1.06262e+07	2.74899e+07	5.21025e+07	1.92517e+07	1.52279e+07	24520028	4390062	3.85759e+07	30563704		30876318	9.96787e+06	3.11935e+06	18240546	14269904	1.54738e+07	25407976	6.33991e+06	9.34567e+06
AGNNMLLVGVHGPR	0	Oxidation (M)	_AGNNM(Oxidation (M))LLVGVHGPR_	FLNA|Flna	9606|10090	Q8BTM8;P21333	Filamin-A	3	484.258	1449.75	0.015011	1	17	45.2797807041333;12.8065032122421;11.1044202549999		1.84398e+06
AGPFDEFQIATMLK	0	Unmodified	_AGPFDEFQIATMLK_	STK26|Stk26	9606|10090	Q99JT2;Q9P289	Serine/threonine-protein kinase 26	2	784.395	1566.78	5.47e-06		26	138.762549317938;24.7755959191673;22.086039292024
AGPWTPEAAVEHPEAVR	0	Unmodified	_AGPWTPEAAVEHPEAVR_	BHMT|Bhmt	9606|10090	O35490;Q93088	Betaine--homocysteine S-methyltransferase 1	3	606.304	1815.89	0.0020066		17	52.8619090428266;10.1964919433831;5.00183067993508
AGPIWDLR	0	Unmodified	_AGPIWDLR_	SYNCRIP|HNRNPR|Syncrip	9606|9606|10090	O60506;Q7TMK9;O43390	Heterogeneous nuclear ribonucleoprotein Q;Heterogeneous nuclear ribonucleoprotein R	2	464.256	926.497	0.046308		14	77.2824667421046;34.8241575439641;34.8241575439641							4.17711e+06						1.31382e+06
AGQAVDDFIEK	0	Unmodified	_AGQAVDDFIEK_	PGD|Pgd	9606|10090	Q9DCD0;P52209	6-phosphogluconate dehydrogenase, decarboxylating	2	596.796	1191.58	0.0068113		16	78.9388530651094;31.8418553224021;22.086039292024							15543392
AGQCVIGLQMGTNK	0	Unmodified	_AGQCVIGLQMGTNK_	CNN2|Cnn2	9606|10090	Q08093;Q99439	Calponin-2	2	738.869	1475.72	2.56e-06		23	119.274144045418;21.3721934099653;17.0255905426181	12010910	15350848	7496923	11271071	4.80075e+06	4290102								10303837	6149387	4.57964e+06	5.65992e+06	4464085							2.02577e+06	6.73827e+06		7408422	8215644			4914424	7617568
AGQFTLGNMHR	0	Unmodified	_AGQFTLGNMHR_	Lcn2	10090	P11672	Neutrophil gelatinase-associated lipocalin	3	411.205	1230.59	0.07529		8	22.4742861204974;9.00410814127113;8.304816011741									4217808																		408834
AGQGIPAPPEASPTAVPEPSTPFPPVLASGMSHPPPTSR	0	Unmodified	_AGQGIPAPPEASPTAVPEPSTPFPPVLASGMSHPPPTSR_	Rad23a	10090	P54726	UV excision repair protein RAD23 homolog A	4	958.236	3828.91	1.7e-09		36	62.4335582197513;13.6410402839545;7.99860310383757													29341684
AGQGVNYAAGQAEK	0	Unmodified	_AGQGVNYAAGQAEK_	Sbsn	10090	Q8CIT9	Suprabasin	2	682.334	1362.65	0.014359		10	60.4336443040746;8.22479566910644			1.91269e+06																															469946	1.3825e+06
AGQPLESDNVK	0	Unmodified	_AGQPLESDNVK_	Tbc1d24	10090	Q3UUG6	TBC1 domain family member 24	2	579.293	1156.57	0.0069569		13	78.5161100248856;12.0469456787414;10.4141417387287									3.9707e+06				5.58129e+06
AGQYDGLVELATICALCNDSSLDFNETK	0	Unmodified	_AGQYDGLVELATICALCNDSSLDFNETK_	Atp2a1	10090	Q8R429	Sarcoplasmic/endoplasmic reticulum calcium ATPase 1	3	1035.48	3103.41	1.55e-05		20	58.3488475382787;6.09490217249479;5.66018678412628							7264859						11436093
AGQYTDK	0	Unmodified	_AGQYTDK_	C3	10090	P01027	Complement C3;Complement C3 beta chain;C3-beta-c;Complement C3 alpha chain;C3a anaphylatoxin;Acylation stimulating protein;Complement C3b alpha chain;Complement C3c alpha chain fragment 1;Complement C3dg fragment;Complement C3g fragment;Complement C3d fragment;Complement C3f fragment;Complement C3c alpha chain fragment 2	2	391.688	781.361	0.033531		17	110.633158948869;56.0259799737078;30.6686127002559							20125076		9.61628e+06	7704214	55028736		18027844	10775683							7.28725e+06		1.53864e+06
AGQTLVLLDTEGLEDVEK	0	Unmodified	_AGQTLVLLDTEGLEDVEK_	Gbp2|Gbp1	10090|10090	Q9Z0E6;Q01514	Interferon-induced guanylate-binding protein 2;Interferon-induced guanylate-binding protein 1	2	965.504	1928.99	0.015026		14	51.7258145401768;11.5326025973079;8.95427236683898									35513384
AGSPNPQSSSGELPR	0	Unmodified	_AGSPNPQSSSGELPR_	Arhgap45	10090	Q3TBD2	Minor histocompatibility protein HA-1	2	742.36	1482.71	0.013108		13	58.1721175731903;8.220283313122;7.59871831654122													2.18897e+06
AGSISTLDSLDFAR	0	Unmodified	_AGSISTLDSLDFAR_	RELCH|Relch	9606|10090	Q148V7;Q9P260	LisH domain and HEAT repeat-containing protein KIAA1468	2	726.87	1451.73	0.010925		14	62.4661783430099;12.5272183215848;11.4900630590111													3448573
AGSPQLDDIR	0	Unmodified	_AGSPQLDDIR_	Eif2b5	10090	Q8CHW4	Translation initiation factor eIF-2B subunit epsilon	2	536.275	1070.54	0.035737		14	64.040225962676;30.2543369040432;22.740042804288
AGSSESMR	0	Unmodified	_AGSSESMR_	C1ra|C1rb	10090|10090	Q8CFG9;Q8CG16	Complement C1r-B subcomponent;Complement C1r-B subcomponent heavy chain;Complement C1r-B subcomponent light chain;Complement C1r-A subcomponent;Complement C1r-A subcomponent heavy chain;Complement C1r-A subcomponent light chain	2	412.682	823.349	0.008236		13	113.695948218557;35.1054503959456;26.1088799656375	405405	1240040	821787	276541			15563863		3.3369e+06	12854076	11945632		13365736	5062034		4.98295e+06							4575599	1.83364e+06										3.87046e+06	7.25376e+06
AGSSESMR	0	Oxidation (M)	_AGSSESM(Oxidation (M))R_	C1ra|C1rb	10090|10090	Q8CFG9;Q8CG16	Complement C1r-B subcomponent;Complement C1r-B subcomponent heavy chain;Complement C1r-B subcomponent light chain;Complement C1r-A subcomponent;Complement C1r-A subcomponent heavy chain;Complement C1r-A subcomponent light chain	2	420.679	839.344	0.045472	1	11	55.5305342395852;9.24053114497903;8.34046173216828													1.04507e+06
AGTEEEEEEEEQSR	0	Unmodified	_AGTEEEEEEEEQSR_	Psmg1	10090	Q9JK23	Proteasome assembly chaperone 1	2	826.332	1650.65	0.0016277		12	77.3050990127061;5.72357095497016;3.11889059061455									1.20868e+06	1.06978e+06
AGTGVDNVDLEAATR	0	Unmodified	_AGTGVDNVDLEAATR_	PHGDH|Phgdh	9606|10090	Q61753;O43175	D-3-phosphoglycerate dehydrogenase	2	744.868	1487.72	1.84e-06		29	142.096535839861;25.9384696440475;25.9384696440475				3.43236e+06				23135332	69961280	47668100	67823512	76843608	7.76064e+07	46848496	14476583	4402584		35904460		23892258	80907760	19467108	62039328		61831176	14302782	9694395	3.67668e+06	9264098	25403926	9703869	5.64915e+06	9100210	3.34434e+06	7510449
AGTGGSSGYHYLR	0	Unmodified	_AGTGGSSGYHYLR_	TDO2|Tdo2	9606|10090	P48776;P48775	Tryptophan 2,3-dioxygenase	3	442.546	1324.62	0.00025204		19	89.3005459380323;19.7617232405033;11.212749020584
AGTICDCGR	0	Unmodified	_AGTICDCGR_	Colec10	10090	Q8CF98	Collectin-10	2	505.213	1008.41	0.031837		14	73.2481797105699;14.9365082979241;14.9365082979241	2.80225e+06	1.64013e+06	15849260	751146		4.00796e+06	28441445	1.56026e+07	32276384	20567338	20324358	936863	5.45231e+07	15211457		19119804		8398315	1.2606e+07	7.07992e+06	1.32284e+06		18485320	7.95367e+06		1.61002e+06		4892120	774156	3.22555e+06		1940497	1.23177e+06	9941494	1.0433e+07
AGTLDLSLSLPGK	0	Unmodified	_AGTLDLSLSLPGK_	Thbs1	10090	P35441	Thrombospondin-1	2	636.364	1270.71	0.001286		21	104.522902587264;28.2086183250573;17.8641609554931	30447658	7212415	81814922	8382433	93252612	13028618	5.11777e+07	1.77795e+08	2.77428e+08	49247822	5.29647e+07	2.03404e+08	1.52428e+08	5073874	42878594	21460968	103736652	52983382	7.855e+07	8.64915e+07	276667290	43743724	6.96285e+07	18786526	7520004	27247240	33374336	4.74268e+07	2.5775e+07	2.90522e+07	37516336	19249462	17302235	3721132	6.84422e+06
AGTPVCAMNGR	0	Unmodified	_AGTPVCAMNGR_	Cfi	10090	Q61129	Complement factor I;Complement factor I heavy chain;Complement factor I light chain	2	567.263	1132.51	0.011811		16	73.6646353084277;10.6343092919151;5.74785414563661	9193050	2947476	4593390	2.65005e+06				12086872	8.16066e+06	8291842				3.54714e+06				4.16195e+06		5.1992e+06			7.85569e+06	9474426	6756034			892706		6661407		3.75961e+06	4.08715e+06
AGTPVCAMNGR	0	Deamidation (N)	_AGTPVCAMN(Deamidation (N))GR_	Cfi	10090	Q61129	Complement factor I;Complement factor I heavy chain;Complement factor I light chain	2	567.755	1133.5	0.044334	1	16	71.3794298344517;13.377616385938;10.4676420659972			4.01958e+06
AGTQELDDQIQANLPDEK	0	Unmodified	_AGTQELDDQIQANLPDEK_	Capn1	10090	O35350	Calpain-1 catalytic subunit	3	662.32	1983.94	0.00036376		25	71.4019788929782;5.54256189132706;5.2095606741561	3.79799e+06		3.56395e+06	2176954	5.73354e+06		27068196		7.6854e+06	1.03347e+07	8.56327e+06	7.02092e+06	1.55155e+07	8886344	1.69091e+06			4.73131e+06			3.86106e+06	6.15981e+06	7.33643e+06		3.33157e+06	5341244	2.21554e+06		3.6494e+06	5.24807e+06			3537452	1.3983e+06	2.82585e+06
AGTQIENIDEDFR	0	Unmodified	_AGTQIENIDEDFR_	ACTN4|Actn4	9606|10090	P57780;O43707	Alpha-actinin-4	2	754.355	1506.7	0.00010721		18	113.926308789618;16.2243093605715;15.5715506364621							7167957
AGTQIENIEEDFR	0	Unmodified	_AGTQIENIEEDFR_	ACTN2|ACTN1|ACTN3|Actn3|Actn1|Actn2	9606|9606|9606|10090|10090|10090	Q7TPR4;P12814;P35609;Q9JI91;O88990	Alpha-actinin-1;Alpha-actinin-2;Alpha-actinin-3	2	761.363	1520.71	0.00029249		22	128.165523755604;35.5110771729697;28.0129387145348		6861736		3.11312e+06		2.29132e+06										7496496																3270617	6.19098e+06
AGVAPLQVK	0	Unmodified	_AGVAPLQVK_	FLNA|Flna	9606|10090	Q8BTM8;P21333	Filamin-A	2	441.774	881.533	0.036697		13	71.1411083821912;49.5898638897136;37.6455689185236	4.6603e+06	11160752		10778017										1.93033e+06		28432140							4.79768e+06	2.98019e+06		11380700		875378	42670236			24144504	7.90828e+06
AGTYLPQSYLIHEHMVITDR	0	Unmodified	_AGTYLPQSYLIHEHMVITDR_	ITM2B|Itm2b	9606|10090	O89051;Q9Y287	Integral membrane protein 2B;BRI2, membrane form;BRI2 intracellular domain;BRI2C, soluble form;Bri23 peptide	4	586.799	2343.17	0.0060133		20	40.7560203730063;11.3000591980968;10.8683560167169
AGVGAVSR	0	Unmodified	_AGVGAVSR_	Sdha	10090	Q8K2B3	Succinate dehydrogenase [ubiquinone] flavoprotein subunit, mitochondrial	2	358.706	715.398	0.01431		15	103.2859013		12857434		5.15386e+06										7.74857e+06	32221588	4841814			8021337					1.16081e+06				1.7399e+06	3.30853e+06			1.14028e+06		13727660	1.33337e+07
AGVIYIYPDEAAANR	0	Unmodified	_AGVIYIYPDEAAANR_	Ampd1	10090	Q3V1D3	AMP deaminase 1	2	811.912	1621.81	0.00079238		17	90.0503094850936;23.6047978270924;15.5393703557407							5.49253e+06		7.88907e+06		6.36362e+06	25649630	32061240							4.09854e+06	4.07998e+06
AGVIFPVGR	0	Unmodified	_AGVIFPVGR_	MACROH2A1|H2AFY2|H2afy2|Macroh2a1	9606|9606|10090|10090	O75367;Q9QZQ8;Q9P0M6;Q8CCK0	Core histone macro-H2A.1;Core histone macro-H2A.2	2	458.274	914.534	0.0075284		18	92.8221339359638;52.6831422120693;23.9722133211215
AGVLAGHDNR	0	Unmodified	_AGVLAGHDNR_	GNB2|GNB4|GNB1|Gnb1|Gnb2	9606|9606|9606|10090|10090	P62879;P62880;Q9HAV0;P62873;P62874	Guanine nucleotide-binding protein G(I)/G(S)/G(T) subunit beta-2;Guanine nucleotide-binding protein subunit beta-4;Guanine nucleotide-binding protein G(I)/G(S)/G(T) subunit beta-1	3	337.177	1008.51	0.020272		10	48.4399562743701;14.666501773225;9.21405366890568	767396	1.43641e+06	797400	1920653			3.42376e+06			1311135						1.56445e+06		763840			1.80133e+06		461241			905133		783962	703001				614997
AGVLAHLEEER	0	Unmodified	_AGVLAHLEEER_	MYH9|MYH10|Myh10|Myh9	9606|9606|10090|10090	Q8VDD5;P35579;Q61879;P35580	Myosin-9;Myosin-10	3	408.551	1222.63	0.0081493		13	55.4521948315776;16.5771038506484;16.1978878269456	10896441	2.65023e+06	1.09927e+07	6.93775e+06	26847829	8.69297e+06	28549222		1.7293e+07		238225552	5.0885e+06	7.06467e+06	2.34404e+06		51995595	3.89089e+06	4.19925e+07		6.37714e+06	25522344	5467990	3.1857e+07		34394741	3.27084e+06	1.64387e+06	2.74168e+06	4.67438e+06	1.31695e+06	2.93024e+06	8.94395e+06	7.83647e+06	601105	1.14761e+06
AGVLPLLTAAITQHGQHADVVR	0	Unmodified	_AGVLPLLTAAITQHGQHADVVR_	Armc6	10090	Q8BNU0	Armadillo repeat-containing protein 6	4	567.571	2266.25	2.72e-06		32	83.3952827455289;8.81915660454465;8.81915660454465													12973544
AGVNFSEFTGVWK	0	Unmodified	_AGVNFSEFTGVWK_	PDCD6|Pdcd6	9606|10090	O75340;P12815	Programmed cell death protein 6	2	721.359	1440.7	0.035495		14	60.4336443040746;24.0301015175742;16.1378635132544		8463300	16538172		8721793		20869274	27795272	36624348			13829382	19228024	10596302				17498590	23640238									6.16737e+06	9323379	6.85536e+06		15281793	8853024	4.76547e+06	4525015
AGVNTVTTLVENK	0	Unmodified	_AGVNTVTTLVENK_	RPL7A|Rpl7a	9606|10090	P62424;P12970	60S ribosomal protein L7a	2	673.37	1344.72	0.001469		23	89.5479106727797;26.384779862916;20.0304745359489	5.26342e+06		4.26279e+06	2.89382e+06	6740836	2.57656e+06	37412749	6221493	24596012	12000406	8466621	19287054	12788336	9833791	7.3768e+06			25021858	4.50431e+06	14950540	13412191	14122188	9922235		10417104	1.34705e+07	4.91922e+06	3.73015e+06	8540457	16782030		8816608	11601752	3.65454e+06	6531234
AGWADIR	0	Unmodified	_AGWADIR_	Mmp19	10090	Q9JHI0	Matrix metalloproteinase-19	2	394.706	787.398	0.080823		15	78.6155244610518;71.9492873041863;26.962039435717																										3.46025e+06									4.54639e+06
AGVSPAVFGCPDVTLGR	0	Acetyl (Protein N-term)	_(Acetyl (Protein N-term))AGVSPAVFGCPDVTLGR_	Serpina3g|Serpina3f	10090|10090	Q5I2A0	Serine protease inhibitor A3G	2	872.938	1743.86	0.0097301		9	52.9283460534438;15.8896975909416;15.2017241150006															3.29638e+06
AGVYPEK	0	Unmodified	_AGVYPEK_	DNM2|Dnm2	9606|10090	P39054;P50570	Dynamin-2	2	382.203	762.391	0.075514		12	81.381206758214;33.7383272116569
AGWNLQVSK	0	Unmodified	_AGWNLQVSK_	Cd5l	10090	Q9QWK4	CD5 antigen-like	2	501.772	1001.53	0.00050697		20	128.686369546288;47.066952305565;27.7046396065														4.61659e+06													1.10349e+06
AGYTDQVVIGMDVAASEFYR	0	Unmodified	_AGYTDQVVIGMDVAASEFYR_	Eno1	10090	P17182	Alpha-enolase	2	1096.52	2191.03	0.022241		8	47.6659275648492;7.91093571525253;7.54425711690026			1.51832e+06				3.95405e+07	5019331	6.83424e+06		10185851	3.4824e+07		5369675				8842228		6985936			6.45724e+06		7247479	2.1747e+06	1.88406e+06		6123454	0				505445
AGYPTGTGVGSQAAAAAAK	0	Unmodified	_AGYPTGTGVGSQAAAAAAK_	Eln	10090	P54320	Elastin	2	824.918	1647.82	0.0022682		11	66.4975332159137;9.18848315836236;8.5129973289898
AHAGQVTCVAASPHK	0	Unmodified	_AHAGQVTCVAASPHK_	Wdr77	10090	Q99J09	Methylosome protein 50	3	511.925	1532.75	0.069126		6	23.8314444573177;5.27898695993051;2.86688527480472							844680
AHAHLDTGR	0	Unmodified	_AHAHLDTGR_	GANAB|Ganab	9606|10090	Q8BHN3;Q14697	Neutral alpha-glucosidase AB	3	326.502	976.484	0.014363		14	58.4332902162386;13.6715967025197;11.2214697088926		502080		404322			5166564		886866							559591		515407																	1.14174e+06
AHATGAGPAGR	0	Unmodified	_AHATGAGPAGR_	TLN1|Tln1	9606|10090	P26039;Q9Y490	Talin-1	2	483.249	964.484	0.066677		7	51.8543705855884;4.59465663460819;4.35631285626958		595135	562950	672997									22214188			1.07401e+06					1.92779e+06
AHATTSNTVSK	0	Unmodified	_AHATTSNTVSK_	CAVIN1|Cavin1	9606|10090	O54724;Q6NZI2	Polymerase I and transcript release factor	2	558.786	1115.56	8.27e-05		23	142.826718220015;41.8760603261188;27.3290045222366							3.39611e+06		3.13177e+06				3.35567e+06
AHCLSEVEHDTMPADLPAIAADFVEDQEVCK	0	Oxidation (M)	_AHCLSEVEHDTM(Oxidation (M))PADLPAIAADFVEDQEVCK_	Alb	10090	P07724	Serum albumin	4	879.146	3512.55	3.19e-62	1	42	173.353062259202;7.66544861347061;5.37453914506544	357606346	213757507	5.00672e+08	1.17892e+08	1.20013e+08	2.13633e+08	94921476	6.56126e+08	1.29105e+08	206599089	5.37267e+07	2.48376e+08	3.38328e+07	3.97338e+08	7.43905e+07	2.1316e+08	1.88491e+08	1.67799e+08	1.10686e+08	530065560	8.32695e+07	1.08894e+09	1.88325e+08	4.06158e+07	8.02484e+06	2.6007e+08	3.54797e+08	3.54511e+08	249451356	646277301	5.85269e+08	1.61764e+08	3.59779e+08	1.50563e+07	2.1155e+07
AHCLSEVEHDTMPADLPAIAADFVEDQEVCK	0	Unmodified	_AHCLSEVEHDTMPADLPAIAADFVEDQEVCK_	Alb	10090	P07724	Serum albumin	4	875.147	3496.56	1.42e-82		54	211.721718701812;5.24664078816747;4.55145958251044	4.04533e+09	2.29304e+09	3.35776e+09	1.33528e+09	4.06544e+08	1.26443e+09	741345610	4.6438e+09	1991166078	1.64587e+09	4.54541e+08	4.42958e+09	9.06327e+08	2.40855e+09	9.25246e+08	2.40079e+09	3.08456e+09	2830800676	3.20078e+09	3.06998e+09	1679319249	9.80708e+09	2.5771e+09	3.87554e+08	1.30686e+09	6.30609e+08	9.6738e+08	6.02107e+08	1.17191e+08	7.17969e+09	6.744e+09	4.53732e+09	9.49915e+08	2.17448e+08	4.40759e+08
AHCLSEVEHDTMPADLPAIAADFVEDQEVCKNYAEAK	1	Deamidation (N)	_AHCLSEVEHDTMPADLPAIAADFVEDQEVCKN(Deamidation (N))YAEAK_	Alb	10090	P07724	Serum albumin	5	835.779	4173.86	2.59e-33	1	51	115.37028463573;7.6791602158683;4.1527277494945	8841285	11446299	21409646		14279237	17286444						23410812		9014549		9383904	27326468	10484497				13640859						16396391		20569645	16397855		1.51874e+07
AHCLSEVEHDTMPADLPAIAADFVEDQEVCKNYAEAK	1	Unmodified	_AHCLSEVEHDTMPADLPAIAADFVEDQEVCKNYAEAK_	Alb	10090	P07724	Serum albumin	4	1044.23	4172.88	1.1e-08		27	63.5163401997906;8.26642109949977;4.40099562712569																											18979190					8795853
AHDADLGSNGK	0	Unmodified	_AHDADLGSNGK_	Pcdh12	10090	O55134	Protocadherin-12	3	362.172	1083.49	0.081292		7	19.1316650775203;8.220283313122;7.6456655703698									834671		7.18293e+06		1.57846e+06		1.68294e+06						865057													210826	843392
AHDGGIYAISWSPDSTHLLSASGDK	0	Unmodified	_AHDGGIYAISWSPDSTHLLSASGDK_	WDR1|Wdr1	9606|10090	O75083;O88342	WD repeat-containing protein 1	4	647.062	2584.22	2.41e-10		32	91.733412075927;10.9892593759641;10.6892195836966	3.54707e+06	4.99873e+06	4.28856e+06	2.53806e+06			5.90633e+06									3.63416e+06		3.92794e+06									1.98526e+06	2.69602e+06		3435449		2697503
AHEILPELVCCSAK	0	Unmodified	_AHEILPELVCCSAK_	Cct8	10090	P42932	T-complex protein 1 subunit theta	3	542.937	1625.79	3.49e-05		23	95.6505182271377;10.9443347448737;10.6445551781184							9189782			17616806	24944840	25841296	13920894	16072114	14593452					12603002			2162389		5471137	4212321	2.93704e+06			2.68884e+06
AHEAQDAGYR	0	Unmodified	_AHEAQDAGYR_	PPP3CA|PPP3CB|PPP3CC|Ppp3cc|Ppp3cb|Ppp3ca	9606|9606|9606|10090|10090|10090	P63328;Q08209	Serine/threonine-protein phosphatase 2B catalytic subunit alpha isoform	3	373.172	1116.49	0.050684		13	34.0865010926505;11.2195524895476;2.85181910059736													9387534										2.65903e+06
AHEPTYFTVDCTEAGQGDVSIGIK	0	Unmodified	_AHEPTYFTVDCTEAGQGDVSIGIK_	Flna	10090	Q8BTM8	Filamin-A	3	865.739	2594.2	2.07e-05		14	61.7030962331806;4.65297425903321;4.65297425903321	3.31093e+06	9.2122e+06		13051107	11097953	1.48963e+06										1.30365e+07	18623920	5989407							400452			1.97359e+06				4.946e+06	8.49992e+06
AHFGLPSVEAEDK	0	Unmodified	_AHFGLPSVEAEDK_	AP1M1|Ap1m1	9606|10090	P35585;Q9BXS5	AP-1 complex subunit mu-1	3	467.233	1398.68	0.0050329		16	65.5625185935674;17.3673236079855;15.0116063229175							5871511
AHFSPANIVIDSSASR	0	Unmodified	_AHFSPANIVIDSSASR_	Qsox1	10090	Q8BND5	Sulfhydryl oxidase 1	3	557.953	1670.84	3.54e-10		38	169.052120742166;11.6137814383239;10.9443347448737	47894540	1.51339e+07	4.14145e+07	10761215	1.9822e+07	1.28036e+07	4.18541e+07	6.53156e+07	995633381	1.53821e+08	3.24946e+08	9.96482e+08	3.97818e+08	119005419	57560233	1.91372e+07	14297042	2.56207e+07	1.40048e+07	2.27953e+08	536707270	1.32278e+08	4.53327e+07	12484927	1.68134e+07	1.54772e+07	2.04838e+07	1.92458e+07	38001188	4.41986e+07	5.16853e+07	5.93457e+07	29342508	1.12466e+07	2.43651e+07
AHFSISNSAEDPFIAIHAESK	0	Unmodified	_AHFSISNSAEDPFIAIHAESK_	AMY1A|AMY2A|AMY2B|Amy1	9606|9606|9606|10090	P00687;P04746;P19961;P04745	Alpha-amylase 1;Pancreatic alpha-amylase;Alpha-amylase 2B	4	568.531	2270.1	6.39e-05		28	75.3580187408988;4.43848184129219;4.10628682882672																	5.14464e+06					7.8532e+06
AHFSPSNIILDFPAAGSAAR	0	Unmodified	_AHFSPSNIILDFPAAGSAAR_	QSOX1	9606	O00391	Sulfhydryl oxidase 1	3	681.353	2041.04	2.36e-07		25	103.103595006628;13.8319925488491;13.4246534658815
AHFSVMGDILSSAIR	0	Oxidation (M)	_AHFSVM(Oxidation (M))GDILSSAIR_	Mug1	10090	P28665	Murinoglobulin-1	3	540.612	1618.81	0.00014167	1	27	89.4664859940472;17.9169669969441;7.20190447389106		3.18919e+06	5.71114e+06	1.93038e+06					6.25112e+06	6046235	8.3213e+06		8.18447e+06						3.81776e+06												4840205			2.7238e+06	2.31398e+06
AHFSVMGDILSSAIR	0	Unmodified	_AHFSVMGDILSSAIR_	Mug1	10090	P28665	Murinoglobulin-1	3	535.28	1602.82	2.02e-08		34	178.219659608867;15.7980004916681;13.4036679704244	2.14102e+07	14540987	28151105	1.58841e+07	29898806	16478298	20747620	23265722	48749310	16206099	41928914	27780756	7.58484e+07	23529634	2.59046e+07	14695978	23869508	25632136	24937224	17320295	2.86153e+07	25778420	11311828	2.46327e+07	26488374	9.15616e+06	19772199	1.67712e+07	24454511	34457514	46023106	30822338	19392089	4.29069e+06	12015057
AHGGTNINNAVLLAVELLDR	0	Deamidation (N)	_AHGGTNIN(Deamidation (N))NAVLLAVELLDR_	Itih4	10090	A6X935	Inter alpha-trypsin inhibitor, heavy chain 4	3	697.711	2090.11	7.79e-06	0.45863	20	96.4870671745;13.9040966561244;10.3761507024145	2.54873e+06								11239977	2.7424e+06	11427985		6532107					3.87286e+06			19127040	4.17934e+06					1669799			6.97124e+06				409085
AHGGTNINNAVLLAVELLDR	0	Deamidation (N)	_AHGGTNINN(Deamidation (N))AVLLAVELLDR_	Itih4	10090	A6X935	Inter alpha-trypsin inhibitor, heavy chain 4	3	697.711	2090.11	0.00029399	0.59156	29	70.8974139633536;9.65772187185906;9.53028566467873																				2.9814e+06											5487938	1.80371e+06			795706
AHGGTNINNAVLLAVELLDR	0	Unmodified	_AHGGTNINNAVLLAVELLDR_	Itih4	10090	A6X935	Inter alpha-trypsin inhibitor, heavy chain 4	2	1045.57	2089.13	2.84e-11		23	130.980964112284;14.2575637882991;13.4276824907501	7.26736e+06	4.37575e+06	3.6625e+06	2.11251e+06	9.78168e+06	2.98716e+06	27631309	2.39647e+07	9.93257e+07	5.64871e+07	2.53408e+07	2.64192e+07	66970128	2.1919e+07	8360577	9.01767e+06	5.22298e+06	14555685	5.6198e+06	8.50303e+07	6.00555e+07	4.96545e+07	29799081	9866109	5963286	24016398	7349650	5.0219e+06	8935974	1.08623e+07	1.17133e+07	1.70954e+07	9118216	5.9129e+06	3.37281e+06
AHGGYSVFAGVGER	0	Unmodified	_AHGGYSVFAGVGER_	ATP5F1B|Atp5f1b	9606|10090	P56480;P06576	ATP synthase subunit beta, mitochondrial	3	469.565	1405.67	0.060497		11	35.1175941839411;8.5129973289898;6.23265102032079		3437776		663588	1628479											4.35542e+06						4.1371e+06			7.68561e+06	2.12507e+06		1.39266e+06	3126984		1.32975e+06	1763766	1.86925e+06
AHHAAGQAVR	0	Unmodified	_AHHAAGQAVR_	Clasp2	10090	Q8BRT1	CLIP-associating protein 2	3	339.849	1016.53	0.039188		8	38.3032041592268;28.1740254032923;22.6412545780486							610067			1.2516e+06			1.10671e+06
AHGNSGMVR	0	Unmodified	_AHGNSGMVR_	RPL35A|Rpl35a	9606|10090	P18077;O55142	60S ribosomal protein L35a	2	464.725	927.434	0.0033719		14	101.643191620597;46.3704809766289;39.2183278619754							4.34821e+06
AHHYTIER	0	Unmodified	_AHHYTIER_	SYK|Syk	9606|10090	P43405;P48025	Tyrosine-protein kinase SYK	3	342.842	1025.5	0.07776		7	31.0736357616875;8.86293732558101;4.35631285626958		494994	454961	371622			1.07645e+06		1.63874e+06	623111								384910												580716
AHIACLGVLSELK	0	Unmodified	_AHIACLGVLSELK_	Pla2g4c	10090	Q64GA5		3	470.931	1409.77	0.0015309		15	68.4404538168451;14.2349543450024;12.5764689302201							2.71243e+06
AHIAQLCEK	0	Unmodified	_AHIAQLCEK_	CLTC|CLTCL1|Cltc	9606|9606|10090	Q68FD5;Q00610;P53675	Clathrin heavy chain 1;Clathrin heavy chain 2	3	357.187	1068.54	0.01132		13	61.6788557194378;13.4540441287028;12.8272588336226			1.34712e+06				2.06804e+06						5.28023e+06										2210221	953956					2.45522e+06
AHLGTALK	0	Unmodified	_AHLGTALK_	RPS23|Rps23	9606|10090	P62266;P62267	40S ribosomal protein S23	2	405.745	809.476	0.07882		12	66.7992068070526;60.7988027661597;54.7646717591026
AHLLSAEFGK	0	Unmodified	_AHLLSAEFGK_	SPTB|Sptb	9606|10090	P11277	Spectrin beta chain, erythrocytic	3	358.198	1071.57	0.001362		14	83.9477181135275;83.9477181135275;22.2369475734675	11289386	1.24021e+06	7.44229e+06	3.80313e+06	9.86355e+06	5256888	4.42185e+06						9610929	7.92111e+06	4.54828e+06	5.98604e+06	5521563	14826901					5.29071e+06	5.6452e+06	7.00554e+06	2.96169e+06	3.86737e+06	2.36564e+06	23662435	2.46864e+06	2.32468e+06	2.87309e+06	9.02641e+06	1.68824e+06	785135
AHLMEIQVNGGTVAEK	0	Unmodified	_AHLMEIQVNGGTVAEK_	RPL3|Rpl3	9606|10090	P27659;P39023	60S ribosomal protein L3	3	566.294	1695.86	0.00045845		23	72.6617024109327;14.969303249955;13.745935002673							1.04339e+07		8799661	4.63474e+06	11693549	7.95389e+06	4.28704e+06								7238517	7388913	3.88007e+06		6803671	9319268									1.12451e+06
AHLMEIQVNGGTVAEK	0	Deamidation (N)	_AHLMEIQVN(Deamidation (N))GGTVAEK_	RPL3|Rpl3	9606|10090	P27659;P39023	60S ribosomal protein L3	3	566.622	1696.85	0.0017395	1	23	61.2647883705317;14.7909728479435;12.3601333244331
AHLQSLVDLMQQEGGPSQIGDALAFAVR	0	Unmodified	_AHLQSLVDLMQQEGGPSQIGDALAFAVR_	Vwf	10090	Q8CIZ8	von Willebrand factor;von Willebrand antigen 2	3	984.506	2950.5	2.65e-30		34	139.397665086357;11.5234268158464;9.08743185786671	17107217	8.76489e+06		4.30993e+06	4.9294e+06	5.68984e+06								4.26046e+06		9.99712e+06	1.2402e+07	15059315							2.76992e+06			1.91623e+06			16972865	1.30169e+07	6.73117e+06
AHPLFTFLR	0	Unmodified	_AHPLFTFLR_	Gpx1	10090	P11352	Glutathione peroxidase 1	3	367.878	1100.61	0.00035048		16	107.895384899334;22.086039292024;17.2307775343079							1.27182e+07		9488083	8021612	1.18047e+07	9491810	8692898		6934879						5535736		2.65241e+06			6534074			6381049	7.35924e+06
AHPQEAGVQK	0	Unmodified	_AHPQEAGVQK_	Armc6	10090	Q8BNU0	Armadillo repeat-containing protein 6	2	532.778	1063.54	0.0016115		17	101.721435539955;29.5731103355202;29.1490144599425							5750482			2.54148e+06	5.21439e+06		6.71605e+06
AHQLVHEGYK	0	Unmodified	_AHQLVHEGYK_	PPP6C|Ppp6c	9606|10090	O00743;Q9CQR6	Serine/threonine-protein phosphatase 6 catalytic subunit;Serine/threonine-protein phosphatase 6 catalytic subunit, N-terminally processed	3	394.54	1180.6	0.0036916		16	71.0303081436599;12.2361283335077							5.45038e+06						3.32781e+06										935715
AHQLVMEGYNWCHDR	0	Unmodified	_AHQLVMEGYNWCHDR_	PPP2CA|PPP2CB|Ppp2cb|Ppp2ca	9606|9606|10090|10090	P67775;P63330;P62714;P62715	Serine/threonine-protein phosphatase 2A catalytic subunit alpha isoform;Serine/threonine-protein phosphatase 2A catalytic subunit beta isoform	4	479.714	1914.83	4.52e-05		23	102.27684555285;9.25395548540147;5.98104407102955							1.49456e+07						19199052										2.31655e+06				391289
AHQVTDESLESTR	0	Unmodified	_AHQVTDESLESTR_	Snap23	10090	O09044	Synaptosomal-associated protein 23	3	491.571	1471.69	0.00047482		15	81.4939110004527;15.5448144665425;7.91093571525253				2867192												2.78611e+06											383958			725253			2.31627e+06
AHQVVEDGYEFFAK	0	Unmodified	_AHQVVEDGYEFFAK_	PPP1CB|PPP1CA|PPP1CC|Ppp1cc|Ppp1ca|Ppp1cb	9606|9606|9606|10090|10090|10090	P36873;P63087;P62136;P62137;P62140;P62141	Serine/threonine-protein phosphatase PP1-gamma catalytic subunit;Serine/threonine-protein phosphatase PP1-alpha catalytic subunit;Serine/threonine-protein phosphatase PP1-beta catalytic subunit	3	547.263	1638.77	0.00011773		18	85.4573444134538;12.5314446063794;7.45531892258999		3.99494e+06	2.65972e+06	4413824			27060260					7367478	15991428	8.06901e+06		5405450		7.16251e+06								5.81309e+06			7.78638e+06			4290651	7991916
AHSCPSVR	0	Unmodified	_AHSCPSVR_	Pros1	10090	Q08761	Vitamin K-dependent protein S	2	457.219	912.424	0.013082		13	105.390619179429;23.0193356935404;16.9267936125019		1.364e+07	6187180	3.95022e+06			14738538	3.09693e+06	141943647	2.12108e+06	27117164		3.01816e+08	1.41292e+06	44250514	9.28673e+06		2.55343e+06	5.2322e+07	1.28798e+06	24123975		22428608	3.90041e+06				1.67711e+06	3.93705e+06					5.12955e+06	24516514
AHSCPSVWK	0	Unmodified	_AHSCPSVWK_	PROS1	9606	P07225	Vitamin K-dependent protein S	3	357.84	1070.5	0.0031154		14	80.1654141471649;10.6918875566066;9.91095910001352							3.50147e+06	4.74583e+06	5.96893e+06
AHSPVAVQVPGMQNNIADPEELFTK	0	Acetyl (Protein N-term)	_(Acetyl (Protein N-term))AHSPVAVQVPGMQNNIADPEELFTK_	STK26|Stk26	9606|10090	Q99JT2;Q9P289	Serine/threonine-protein kinase 26	3	912.122	2733.34	0.0011145		16	42.4541325752524;7.36039532447559;7.19326345625512							12487167					24617442									8618184
AHSPVQSGLPGMQNLK	0	Acetyl (Protein N-term)	_(Acetyl (Protein N-term))AHSPVQSGLPGMQNLK_	Stk24	10090	Q99KH8	Serine/threonine-protein kinase 24;Serine/threonine-protein kinase 24 35 kDa subunit;Serine/threonine-protein kinase 24 12 kDa subunit	2	853.438	1704.86	1.35e-09		31	171.32230950409;44.3175448785636;23.3758466132012													11777203
AHSVEECR	0	Unmodified	_AHSVEECR_	HSPG2|Hspg2	9606|10090	P98160;Q05793	Basement membrane-specific heparan sulfate proteoglycan core protein;Endorepellin;LG3 peptide	2	494.219	986.424	0.017285		15	98.9965920795299;25.6184724016891;17.9856119579271	496974	550078					3.68322e+06									743460
AHTDFFEAFK	0	Unmodified	_AHTDFFEAFK_	COPS2|Cops2	9606|10090	P61201;P61202	COP9 signalosome complex subunit 2	3	404.861	1211.56	0.0010109		16	91.8667178648902;21.992846031537;15.629395177951							5.37989e+06		6.28913e+06	1.99911e+06	1.69188e+06		6457573								6.67696e+06
AHTDVGPGPESSPVLVR	0	Unmodified	_AHTDVGPGPESSPVLVR_	PTPRF|Ptprf	9606|10090	A2A8L5;P10586	Receptor-type tyrosine-protein phosphatase F	3	573.3	1716.88	2.65e-05		22	103.875068742369;12.8326267644385;6.57017716089397																																		575250
AHTMTDDVTFWK	0	Unmodified	_AHTMTDDVTFWK_	CLTC|Cltc	9606|10090	Q68FD5;Q00610	Clathrin heavy chain 1	3	484.559	1450.66	3.4e-05		19	127.423673073543;9.10727646646987;9.10727646646987																													6.74492e+06
AHTSTTQLQEELEK	0	Unmodified	_AHTSTTQLQEELEK_	Sec23ip	10090	Q6NZC7	SEC23-interacting protein	3	538.937	1613.79	0.034662		10	36.2924614723789;19.0580689036488;11.3710927722201							3.20675e+06
AHVAPCFDASK	0	Unmodified	_AHVAPCFDASK_	Flna	10090	Q8BTM8	Filamin-A	3	401.526	1201.56	0.048724		11	41.1636463770163;10.3715602481931;9.65507130000511	1.88569e+06	2.52325e+06	2.01025e+06	1.31822e+06	2.10793e+06	2537136								5883348		2.01377e+06	1.05792e+06	2.07827e+06					4253671	3.40637e+06	0	1.7037e+06	721828	2.15521e+06	1.71946e+06	2.11144e+06	544169	3.39875e+06	3.962e+06
AHVSFKPTVAQQR	0	Unmodified	_AHVSFKPTVAQQR_	ITIH2|Itih2	9606|10090	Q61703;P19823	Inter-alpha-trypsin inhibitor heavy chain H2	3	490.272	1467.79	0.0059524		12	54.6996616602346;9.05012975834163;8.10427658716712	3.61973e+06	4.3355e+06	4.59584e+06	3.40765e+06	3.34883e+06	3.83893e+06	2.31936e+07	8.36764e+07	2.46424e+08	1.44255e+08	3.43207e+07	6.01721e+07	2.74065e+08	1.30746e+07	7.96706e+06	6.96637e+06	4.51561e+06	9.05937e+06	4.33402e+06	2.10755e+08	3.53821e+08	8.90239e+07	6.3312e+07	1.23821e+07	5.61735e+06	1.23065e+06	4.45945e+06	2.09699e+06	1.1668e+07	4.08302e+06	9.08963e+06	7831044	2.0782e+06	3.57561e+06	2.60432e+06
AHVDEFK	0	Unmodified	_AHVDEFK_	UGP2|Ugp2	9606|10090	Q91ZJ5;Q16851	UTP--glucose-1-phosphate uridylyltransferase	2	423.211	844.408	0.071227		11	83.6142922755378;35.1054503959456;23.9722133211215									5082972
AHVSFKPTVAQQRK	1	Unmodified	_AHVSFKPTVAQQRK_	Itih2	10090	Q61703	Inter-alpha-trypsin inhibitor heavy chain H2	4	399.98	1595.89	0.026575		9	38.3657243854162;4.72179638932128;4.54819884819324																						935202	1.4144e+06
AHVTYHPR	0	Unmodified	_AHVTYHPR_	H2-K1	10090	P01902	H-2 class I histocompatibility antigen, K-D alpha chain	3	327.507	979.499	0.0073816		12	75.8542700790235;11.3684085807327	467907	541951	879634	414647			988899		487112				1.91216e+06		700460	890968		291007	633073		500791							470120	377123	633109			611866		231729
AHYDSFSLEPESDHYR	0	Unmodified	_AHYDSFSLEPESDHYR_	Angptl6	10090	Q8R0Z6	Angiopoietin-related protein 6	3	651.619	1951.83	1.82e-05		28	112.0222222	1.37753e+07	6.15788e+06	5712044	6184539	8735350	6.31339e+06	11584387	4.90093e+06	10156378	5914072	13217732	10548437	4270677	4.72214e+06	3.61828e+06		10424725	5878344	11525771		5.93522e+06	10905201		4.97073e+06	9813358	6802622	5.62307e+06	7057584	1.50087e+07	7114017		7861041	10882123	6.56766e+06	1.13723e+07
AHYGGFTVQNEANK	0	Deamidation (N)	_AHYGGFTVQNEAN(Deamidation (N))K_	FGB	9606	P02675	Fibrinogen beta chain;Fibrinopeptide B;Fibrinogen beta chain	3	512.907	1535.7	0.004439	0.96692	17	58.0403200967161;7.37020208040884;6.28202343493365					4484045	3.63905e+06											5.35507e+06			13837993		3.54357e+06		3434393				4132254
AHYGGFTVQNEASK	0	Unmodified	_AHYGGFTVQNEASK_	Fgb	10090	Q8K0E8	Fibrinogen beta chain;Fibrinopeptide B;Fibrinogen beta chain	3	503.576	1507.71	1.26e-05		26	112.023385989832;13.9636375472212;12.795567524323	5.3854e+09	2.6588e+09	1.85514e+09	2.12234e+09	3.43892e+09	3.88242e+09	1.24302e+09	4.25433e+09	4.0906e+08	2.45248e+09	2.91169e+09	3.58846e+09	3.94257e+08	3.61214e+09	5.48274e+09	2.84105e+09	7.92836e+09	5.68498e+09	5.0589e+09	4.93908e+09	3.21878e+08	2.16168e+09	2.27592e+09	2.70373e+09	2.98515e+09	1.57619e+09	1.19436e+09	1.07425e+09	2.48433e+09	1.1314e+08	2.4732e+09	4.04746e+09	3.12293e+09	6.30689e+08	6.4092e+08
AHYGGFTVQNEANK	0	Deamidation (N)	_AHYGGFTVQN(Deamidation (N))EANK_	FGB	9606	P02675	Fibrinogen beta chain;Fibrinopeptide B;Fibrinogen beta chain	2	768.858	1535.7	0.080175	0.55123	8	53.6827219920791;18.3116494734055;7.38037432059894																													4.14862e+06
AHYGGFTVQNEASK	0	Deamidation (N)	_AHYGGFTVQN(Deamidation (N))EASK_	Fgb	10090	Q8K0E8	Fibrinogen beta chain;Fibrinopeptide B;Fibrinogen beta chain	2	755.352	1508.69	0.044685	1	13	60.4336443040746;16.2243093605715;8.69369634208176	1.11552e+08	5.59928e+07	6.48933e+07	4.07795e+07	6.17941e+07	5.51695e+07	2.14142e+07	1.63861e+08	5656969	96796072	9.07755e+07	181560790	4.69644e+06	145299936	1.41812e+08	6.85634e+07	1.29314e+08	7.45297e+07	7.04843e+07	3.14123e+08	30710950	5.64589e+07	79307161	8.62206e+07	9.14016e+07	2.79664e+07	3.0348e+07	2.5629e+07	7.67778e+07	2.54199e+06	4.05827e+07	8.2645e+07	1.02431e+08	6.01606e+06	7.52402e+06
AHYGGFTVQNEASKYQVSVNK	1	Unmodified	_AHYGGFTVQNEASKYQVSVNK_	Fgb	10090	Q8K0E8	Fibrinogen beta chain;Fibrinopeptide B;Fibrinogen beta chain	4	582.541	2326.13	0.0002154		23	66.8738072924874;13.2301165761898;8.49433470822952	1.97335e+06		8298342	7.60785e+06	5.23167e+06	3.6322e+06					9107145						3673355	6.30283e+06				11202591	3.15089e+06	4.22157e+06	1.05592e+07						23382334		6284734
AIADMLR	0	Unmodified	_AIADMLR_	TLN1|Tln1	9606|10090	P26039;Q9Y490	Talin-1	2	395.218	788.421	0.046386		13	99.3838329668523;68.3983516753148;59.6091581495487		5.30283e+06	3.43851e+06	4.12318e+06			0		20295813	9254622	12469491	4.98708e+06				4816631					17934450		12296481			1.83821e+06	2.37793e+06	2.95253e+06	8958675	3.64836e+06		1.04616e+06	3.32752e+06
AIAELGIYPAVDPLDSTSR	0	Unmodified	_AIAELGIYPAVDPLDSTSR_	ATP5F1B|Atp5f1b	9606|10090	P56480;P06576	ATP synthase subunit beta, mitochondrial	2	994.52	1987.03	4.07e-09		22	131.691401552851;16.9422258720678;14.8759955997525	25130481	4.98928e+06	13268412	12325295	14369057	14575690	9359626	9479952	25909824	6.49914e+06			10717743	3007227		25759371	18847032	16096903			29302146	16388366	3.10665e+06			1.2082e+07	9639999	8532168	1.38427e+07		20491833	21597977	22229695
AIAEELAPER	0	Unmodified	_AIAEELAPER_	BHMT|BHMT2|Bhmt2|Bhmt	9606|9606|10090|10090	O35490;Q93088;Q91WS4;Q9H2M3	Betaine--homocysteine S-methyltransferase 1;S-methylmethionine--homocysteine S-methyltransferase BHMT2	2	549.793	1097.57	0.02853		11	66.6918964828062;22.1310633409848;20.87021674483
AIAGTGANVIVTGGK	0	Unmodified	_AIAGTGANVIVTGGK_	Cct8	10090	P42932	T-complex protein 1 subunit theta	2	664.88	1327.75	2.8e-05		19	119.763890821191;40.9870888204189;39.1480386906878				1.44064e+06	4.4097e+06		5.66675e+06		10803221	3.95469e+06	5.86598e+06	16202290	18055738	9765366			4723283	7587050	4.33992e+06	3.09815e+06	9809753		4.20965e+06		5061402	12439534	6801634		6250719					1.92435e+06	4.14645e+06
AIAHYEQSADYYK	0	Unmodified	_AIAHYEQSADYYK_	NAPB|NAPA|Napb|Napa	9606|9606|10090|10090	Q9DB05;P54920;P28663;Q9H115	Alpha-soluble NSF attachment protein;Beta-soluble NSF attachment protein	3	520.244	1557.71	0.014845		13	47.9147541345751;12.165493673673;6.90384383703757	1.90651e+06	2.13693e+06	2.5824e+06	753187	1.13724e+06		0	3.92674e+06			2.24472e+06	7.57573e+06	3847939			3093695		4807375			2.30174e+06					1.65531e+06	1.3591e+06		2.61117e+06	9579715	2.74438e+06	1575473		1.16891e+06
AIAIAAGVPVVPGTDSPISSLHEAHEFSNTFGFPIIFK	0	Unmodified	_AIAIAAGVPVVPGTDSPISSLHEAHEFSNTFGFPIIFK_	Pc	10090	Q05920	Pyruvate carboxylase, mitochondrial	4	985.019	3936.05	0.0017216		24	35.6761133568696;8.33516746363663;4.48778536398952
AIAIPVDLDSQVNNLFLK	0	Unmodified	_AIAIPVDLDSQVNNLFLK_	ITPR1|Itpr1	9606|10090	P11881;Q14643	Inositol 1,4,5-trisphosphate receptor type 1	3	657.37	1969.09	0.00043787		16	68.2566646672659;14.0409516014176;10.1646962887002																1.86795e+06
AIAMSLGQDIPMDQR	0	Unmodified	_AIAMSLGQDIPMDQR_	HUWE1|Huwe1	9606|10090	Q7TMY8;Q7Z6Z7	E3 ubiquitin-protein ligase HUWE1	2	823.405	1644.8	0.067292		11	48.7409484945699;14.9723496134301;13.6626946583257
AIANECQANFISIK	0	Unmodified	_AIANECQANFISIK_	VCP|Vcp	9606|10090	P55072;Q01853	Transitional endoplasmic reticulum ATPase	2	789.901	1577.79	0.00066197		14	85.9580955533556;21.4636151640385;15.8813618386563														3109201									4541558							3.61765e+06
AIAVLTSGGDAQGMNAAVR	0	Unmodified	_AIAVLTSGGDAQGMNAAVR_	PFKM|Pfkm	9606|10090	P08237;P47857	ATP-dependent 6-phosphofructokinase, muscle type	2	901.465	1800.92	2.59e-05		17	104.866236497696;17.0255905426181;16.2535443752367									9668748	2891093	5534786	11252963								6781494	4.54632e+06	6735117	5626860							4.2367e+06
AIATPVQGVWDMR	0	Unmodified	_AIATPVQGVWDMR_	AGO2|Ago2	9606|10090	Q9UKV8;Q8CJG0	Protein argonaute-2	2	722.374	1442.73	0.0021827		12	85.3773372228325;28.0129387145348;18.7799958167552													2335459
AIAVTVQEMVTK	0	Unmodified	_AIAVTVQEMVTK_	TLN1|Tln1	9606|10090	P26039;Q9Y490	Talin-1	2	645.36	1288.71	0.0019966		18	98.9426185625819;47.1977174267742;19.7866556960211	28370138	16959493	14903139	1.37083e+07	6.53289e+06	5.00977e+06	24951495	5150872	90104688	12280693	9782610	45208197	52639850	3.04653e+06	12899432	13526834	23276088	20957130	8499065	12435136	53699518	38629140	12820522	3847227	7292260	25783584	26731032	10336671	1.06658e+07	52338104	21525750	8488964	16085115	2.12299e+06	3.5906e+06
AIAVTVQEMVTK	0	Oxidation (M)	_AIAVTVQEM(Oxidation (M))VTK_	TLN1|Tln1	9606|10090	P26039;Q9Y490	Talin-1	2	653.358	1304.7	0.00066826	1	17	94.692114632472;39.546737647433;20.3293104532429
AIDIYEQVGTSAMDSPLLK	0	Unmodified	_AIDIYEQVGTSAMDSPLLK_	Napa	10090	Q9DB05	Alpha-soluble NSF attachment protein	2	1026.02	2050.03	2.97e-09		23	134.206544933884;20.4626377977531;16.5325393107878							1.65111e+06		13769291				7.51985e+06
AIDLFTDAIK	0	Unmodified	_AIDLFTDAIK_	ST13P5|ST13|ST13P4|St13	9606|9606|9606|10090	Q99L47	Hsc70-interacting protein	2	553.808	1105.6	0.005115		14	88.947902423598;34.0887042674383;34.0031796702799			7019469				7.95232e+06	2.93433e+06	5461981	2.27879e+06	14390309	6.23532e+06	5.75373e+06		11125581				8849814	9494734	5.5678e+06	4.38973e+06	950042	1.45425e+06	1.06336e+06			2.18963e+06						1.39801e+06	1.39652e+06
AIDTIYQTTDFSGIR	0	Unmodified	_AIDTIYQTTDFSGIR_	ADAM10|Adam10	9606|10090	O35598;O14672	Disintegrin and metalloproteinase domain-containing protein 10	2	850.928	1699.84	3.63e-06		26	153.627488449328;50.2836502075781;24.853479395246		3.43336e+06		2473096												3275621
AIEAYNQGR	0	Unmodified	_AIEAYNQGR_	Ngp	10090	O08692	Neutrophilic granule protein	2	511.257	1020.5	0.0028649		13	102.71905786728;29.1490144599425;7.93999897848992	6.19834e+06	3.90268e+06		4274699			28984946	4966352	5272530	13248671						4347198	1836121	6.47005e+06								5.1229e+06	1.08341e+06	511392	6064023	3147602	1.21979e+06	3.68303e+06	7278008	1.78979e+06	1687706
AIEEQHAALLR	0	Unmodified	_AIEEQHAALLR_	Spta1	10090	P08032	Spectrin alpha chain, erythrocytic 1	3	417.567	1249.68	0.010747		13	59.425927050345;13.3531887843173;10.9054746331694	9.61099e+06	9379025	1.01621e+07	4.93203e+06	4.91519e+06	2.49444e+06	4.5713e+06			960789			6104176	16187002	3691371	6.42271e+06	2.30796e+06	8.75767e+06	2.80091e+06			19775228	10704592	1.44244e+07	9.23093e+06	5.17375e+06	3.45384e+06	7.08097e+06	3.89583e+06	9.01011e+06	1.06607e+06	4.56958e+06	7.7963e+06	631122	1.73746e+06
AIEINPDSAQPYK	0	Unmodified	_AIEINPDSAQPYK_	ST13P5|ST13|ST13P4|St13	9606|9606|9606|10090	Q99L47	Hsc70-interacting protein	2	723.367	1444.72	0.0013031		19	96.0149404118443;45.1367004919752;18.7799958167552	4062086	5391278	1.95436e+06		4246945	3513380	3791349	8469519	9439520	8659470	10423537	17607346	13676587			4073376		9807479								2900326	3.05691e+06	3109882	7176667	23161340			1.93401e+06	1.60496e+06
AIEIYTDMGR	0	Unmodified	_AIEIYTDMGR_	NAPA|Napa	9606|10090	Q9DB05;P54920	Alpha-soluble NSF attachment protein	2	584.787	1167.56	9.99e-05		18	138.544755539748;38.7916662727741;32.8405601941561							7009936						25556070																	5.38397e+06
AIELLQEFSDQHPENAAEIK	0	Unmodified	_AIELLQEFSDQHPENAAEIK_	SRP72	9606	O76094	Signal recognition particle subunit SRP72	3	761.381	2281.12	8.35e-06		28	92.6706569466056;12.0922772733722;7.99219851607367
AIELNPANAVYFCNR	0	Unmodified	_AIELNPANAVYFCNR_	SGTA|Sgta	9606|10090	Q8BJU0;O43765	Small glutamine-rich tetratricopeptide repeat-containing protein alpha	2	876.43	1750.85	2.97e-05		16	119.155185220635;22.4742861204974;17.0255905426181							4.50396e+06		10298330		10588784	10021612			5130303						5402488								0
AIFHEEEPR	0	Unmodified	_AIFHEEEPR_	Ap3d1	10090	O54774	AP-3 complex subunit delta-1	3	376.521	1126.54	0.018387		12	53.7510717278398;14.6736533618169;14.118247319184							1.59851e+06		2.08731e+06	1919284
AIFDLEGWQVSHAFQITPSVAK	0	Unmodified	_AIFDLEGWQVSHAFQITPSVAK_	Ttpa	10090	Q8BWP5	Alpha-tocopherol transfer protein	3	815.425	2443.25	1.26e-16		34	136.142564269343;16.2994172161462;14.7696306143328
AIEMELR	0	Unmodified	_AIEMELR_	DCTN1|Dctn1	9606|10090	O08788;Q14203	Dynactin subunit 1	2	431.229	860.443	0.051045		13	95.793029640037;68.3983516753148;44.5310659830586
AIFQAIAAK	0	Unmodified	_AIFQAIAAK_	Pgd	10090	Q9DCD0	6-phosphogluconate dehydrogenase, decarboxylating	2	466.782	931.549	0.0060504		14	102.713574973927;40.1030988772212;25.6184724016891							0
AIFLADGNVFTTGFSR	0	Unmodified	_AIFLADGNVFTTGFSR_	CORO1C|Coro1c	9606|10090	Q9WUM4;Q9ULV4	Coronin-1C	2	858.441	1714.87	9.91e-08		24	132.502144995883;25.9384696440475;25.9384696440475		4275678
AIFQTIQNR	0	Unmodified	_AIFQTIQNR_	IPO7|Ipo7	9606|10090	O95373;Q9EPL8	Importin-7	2	545.804	1089.59	0.031424		17	84.5677567977841;23.4285311505511;20.6989683401267										6.24016e+06		17934108	14968363								17441444													5.59644e+06	31900022
AIGAFAAADSFDHK	0	Unmodified	_AIGAFAAADSFDHK_	Pvalb	10090	P32848	Parvalbumin alpha	3	474.233	1419.68	0.00014598		21	83.5304820770242;8.10427658716712;7.72438702582067							4973267
AIGAVPLIQGEYMIPCEK	0	Unmodified	_AIGAVPLIQGEYMIPCEK_	CTSD|Ctsd	9606|10090	P18242;P07339	Cathepsin D;Cathepsin D;Cathepsin D light chain;Cathepsin D heavy chain	2	995.013	1988.01	0.00030309		18	92.2465718877734;13.9636375472212;13.905914514592		6692644	4871819	5.3462e+06			13755374		12554692	10272570	19059654	11166598	16805048		13094728	9636874		13272136			19694918		10273140	661991	6782220	5332946				10655711				638902
AIFSTQR	0	Unmodified	_AIFSTQR_	GYS2|Gys2	9606|10090	Q8VCB3;P54840	Glycogen [starch] synthase, liver	2	411.727	821.44	0.032411		14	111.687313823142;68.033176999253;39.2183278619754
AIGEMDNQVTQLTTELK	0	Oxidation (M)	_AIGEM(Oxidation (M))DNQVTQLTTELK_	Colec11	10090	Q3SXB8	Collectin-11	3	636.319	1905.94	0.0016705	1	24	55.8334357543265;6.05571252122526;5.00183067993508			4965243				4.33381e+06	7680770	1.88166e+07	9103432	1.13478e+07		13309693	7.24255e+06	7027790				9184512	8805983	5372719		5212234			1.53801e+06		1.44745e+06	6994775				3.66423e+06	3.5733e+06	11010620
AIGEMDNQVTQLTTELK	0	Unmodified	_AIGEMDNQVTQLTTELK_	Colec11	10090	Q3SXB8	Collectin-11	2	945.977	1889.94	0.053644		15	43.5490075239371;21.2509143849278;13.8089698072693	9409191	1.69173e+07	1.97911e+07	4.29719e+06	45182359	1.64365e+07	5.44776e+07	60547556	36765884	48433593	264872871	93721661	5.11978e+07	3.50939e+07	4.86898e+07	16746908	102846285	29857262	4.57369e+07	2.44062e+07	170957694	2.83606e+07	1.02041e+08	3.83906e+07	1.45077e+07	4.042e+06	6.17994e+06	4.01478e+06	6.06797e+06	1.58224e+07	1.52374e+07	6.72081e+06	4.60559e+06	1.04244e+07	8.52133e+06
AIGEMDNQVTQLTTELK	0	Deamidation (N)	_AIGEMDN(Deamidation (N))QVTQLTTELK_	Colec11	10090	Q3SXB8	Collectin-11	2	946.47	1890.92	4.17e-05	1	16	117.232703014967;23.8508298924378;14.5614880686644																																			2.53144e+06
AIGGGLSSVGGGSSTIK	0	Unmodified	_AIGGGLSSVGGGSSTIK_	KRT6C|KRT6A	9606|9606	P02538;CON__P02538;P48668;CON__P48668	Keratin, type II cytoskeletal 6A;Keratin, type II cytoskeletal 6C	2	724.391	1446.77	4.11e-08		23	132.586752379397;28.0129387145348;22.086039292024	2793851	5.44516e+06	3.70507e+06	1.44322e+06	4.67561e+06	6.35272e+06	6.3115e+06			14528304						3.49096e+06		7.67308e+06	7529761		16228472	5.10456e+07		5551501	7.29403e+06	1.35546e+06		3260935				2.35952e+06	5005726		1.39926e+06
AIGIDPGYSK	0	Unmodified	_AIGIDPGYSK_	Sgta	10090	Q8BJU0	Small glutamine-rich tetratricopeptide repeat-containing protein alpha	2	510.772	1019.53	0.0355		13	66.6918964828062;24.1548294952151;20.6585414010456		2.27276e+06	1.69257e+06				21414012		8.13248e+06		6888585		5.86793e+06					3483022
AIGLAWR	0	Unmodified	_AIGLAWR_	Ptprj	10090	Q64455	Receptor-type tyrosine-protein phosphatase eta	2	393.735	785.455	0.029245		13	114.667268896438;56.2545690659177;48.8482410217393				1.24753e+06												1.05332e+06										1.05296e+06		2.23342e+06
AIGSASEGAQSSLQEVYHK	0	Unmodified	_AIGSASEGAQSSLQEVYHK_	PSMA5|Psma5	9606|10090	P28066;Q9Z2U1	Proteasome subunit alpha type-5	3	654.657	1960.95	2.33e-05		21	93.2257340921884;11.0444079132147;9.92108375598304			7096487	7.96421e+06	10665669		18045056									8657626		6.48273e+06				16368615	15493659		13370762	4.44147e+06	10792310	5.02805e+06	8804614	3.59182e+06	4462920	7904162
AIGTEPDSDVLSEIMHSFAK	0	Unmodified	_AIGTEPDSDVLSEIMHSFAK_	IPO5|Ipo5	9606|10090	Q8BKC5;O00410	Importin-5	3	716.349	2146.03	0.0018891		12	51.8193903127632;8.60052437497365;4.80455152450947					3438613		17499496		13816498	6.86977e+06	10937419	13191786	28233888		10043858		5.22314e+06	9250747								4486347			2769377					993356	1.06847e+06
AIGVLTSGGDAQGMNAAVR	0	Unmodified	_AIGVLTSGGDAQGMNAAVR_	PFKP|PFKL|Pfkl|Pfkp	9606|9606|10090|10090	P12382;P17858;Q9WUA3;Q01813	ATP-dependent 6-phosphofructokinase, liver type;ATP-dependent 6-phosphofructokinase, platelet type	2	894.457	1786.9	5.27e-07		19	125.283584175883;19.2428363942539;14.6794625604394		2218014					10111617		8.09088e+06	7.22459e+06	7.75801e+06	7368081	11227632				2.59492e+06	3.89771e+06			8344929		6269337			2.14996e+06				9221027			7011293
AIHMALDCCGIAGPLEQFISDTCPK	0	Unmodified	_AIHMALDCCGIAGPLEQFISDTCPK_	Cd9	10090	P40240	CD9 antigen	3	935.434	2803.28	7.36e-12		28	102.93883067216;10.9892593759641;7.62184091490873	10373320	26585138	21518444	22746024	14080113	3.69056e+06	19580700		15843492					11272841	15512530	28269482	11035439	33210140	13145238			37052072	26668950	20430780	44433348	1.33407e+07	10888585	12447133	6.04971e+06	21664790	37100240	5783301	13140166
AIHVHEFGDLSQGCDSTGPHYNPMEVPHPQHPGDFGNFVVR	0	Unmodified	_AIHVHEFGDLSQGCDSTGPHYNPMEVPHPQHPGDFGNFVVR_	Sod3	10090	O09164	Extracellular superoxide dismutase [Cu-Zn]	6	764.52	4581.08	0.038688		25	21.020795056738;2.51201413499721;1.32363180473377												10037151								9419862											9113596			3.18455e+06
AIHSWLTR	0	Unmodified	_AIHSWLTR_	PSMB4|Psmb4	9606|10090	P28070;P99026	Proteasome subunit beta type-4	3	328.519	982.535	0.0056756		14	80.4381202815809;59.2450759914261;27.5247954560371																											2.1242e+06
AIIEDVQR	0	Unmodified	_AIIEDVQR_	ASAP1|Asap1	9606|10090	Q9QWY8;Q9ULH1	Arf-GAP with SH3 domain, ANK repeat and PH domain-containing protein 1	2	472.264	942.513	0.041846		13	84.2436512108738;46.3704809766289;46.3704809766289
AIIEEYLHLNDMK	0	Unmodified	_AIIEEYLHLNDMK_	EIF4G1|Eif4g1	9606|10090	Q6NZJ6	Eukaryotic translation initiation factor 4 gamma 1	3	530.273	1587.8	0.00022172		26	102.028852885921;21.3007005882072;13.1185204893239													9092039
AIIIFVPVPQLK	0	Unmodified	_AIIIFVPVPQLK_	RPS7|Rps7	9606|10090	P62081;P62082	40S ribosomal protein S7	2	669.431	1336.85	0.0046998		15	80.16541415										2.36925e+06		13706754	5.5891e+06								7138946									9395527
AIINLAVYGK	0	Unmodified	_AIINLAVYGK_	CPQ|Cpq	9606|10090	Q9WVJ3;Q9Y646	Carboxypeptidase Q	2	531.321	1060.63	0.022774		16	74.2550406405838;31.9354906618364;29.1495557178432	4490624		4.13997e+06		1.17785e+06				33842448	13933622	4306533	1.10944e+07	27536752	2.68664e+06				8011077		6677840		2.50371e+06		1.21047e+06			1.43583e+06	1.64952e+06		7.07885e+06	3.73781e+06		2.13199e+06
AIIQEVCFLK	0	Unmodified	_AIIQEVCFLK_	Gak	10090	Q99KY4	Cyclin-G-associated kinase	2	610.839	1219.66	0.021622		12	71.3794298344517;17.2398344006328;15.8813618386563									15150252				3.33347e+06								6677658								2.58193e+06
AIISCSFSK	0	Unmodified	_AIISCSFSK_	C4bpa	10090	P08607	C4b-binding protein	2	506.76	1011.51	0.056168		13	69.8246066869863;33.7383272116569;18.1349804579245							7.81519e+06		5984355	8560353		11805568	12931804					12532251		7011114	6.50467e+06	6960896	4143420	3.87449e+06	9538955
AILAQDVQR	0	Unmodified	_AILAQDVQR_	Adgrf5	10090	G5E8Q8		2	507.291	1012.57	0.00032847		18	139.313401908446;60.7878522408347;60.7598831240168	0										6.61417e+06	10947157		3629869										0										2.71951e+06	5553633
AILAELTGR	0	Unmodified	_AILAELTGR_	Pdha1	10090	P35486	Pyruvate dehydrogenase E1 component subunit alpha, somatic form, mitochondrial	2	472.282	942.55	0.0003355		16	138.89502343295;60.9611870287367;59.205229322912							6.23144e+06
AILESGSSNAPWAVK	0	Unmodified	_AILESGSSNAPWAVK_	Bche	10090	Q03311	Cholinesterase	2	765.402	1528.79	0.0070544		20	89.9002708771037;13.5916148237386;12.1629960585679																														3.87163e+06					11600612
AILILDNDGDR	0	Unmodified	_AILILDNDGDR_	COPZ1|Copz1	9606|10090	P61923;P61924	Coatomer subunit zeta-1	2	607.822	1213.63	0.0031196		13	105.784490044589;21.5066085493593;20.9016064290024							2.06254e+07			5.84476e+06			13868477								16206708				3.88209e+06					9253412
AILSTKPPGTFLLR	0	Unmodified	_AILSTKPPGTFLLR_	STAT3|Stat3	9606|10090	P40763;P42227	Signal transducer and activator of transcription 3	3	505.308	1512.9	0.044768		11	33.2037479479212;8.10427658716712;7.54425711690026							2.81409e+06		1.0897e+07				6.65783e+06								3833368
AILNYIASK	0	Unmodified	_AILNYIASK_	GSTA2|GSTA5|GSTA1|GSTA3|Gsta3	9606|9606|9606|9606|10090	P30115;P09210;P08263;Q16772;Q7RTV2	Glutathione S-transferase A3;Glutathione S-transferase A2;Glutathione S-transferase A1;Glutathione S-transferase A1, N-terminally processed;Glutathione S-transferase A5	2	496.792	991.57	0.078161		13	63.4188258479101;38.133272763662;29.3761504522943									4487105
AILTMDEQEDLPK	0	Unmodified	_AILTMDEQEDLPK_	DAAM1|Daam1	9606|10090	Q8BPM0;Q9Y4D1	Disheveled-associated activator of morphogenesis 1	2	751.874	1501.73	0.0012738		18	94.6161537988842;19.7617232405033;15.1508026243353				3.63275e+06																						2.25739e+06		2.58369e+06				3.54082e+06
AILVDLEPGTMDSVR	0	Unmodified	_AILVDLEPGTMDSVR_	TUBB2B|TUBB3|TUBB|TUBB2A|Tubb2a|Tubb5|Tubb2b|Tubb3	9606|9606|9606|9606|10090|10090|10090|10090	P07437;P99024;Q13509;Q9ERD7;Q13885;Q7TMM9;Q9BVA1;Q9CWF2	Tubulin beta chain;Tubulin beta-5 chain;Tubulin beta-3 chain;Tubulin beta-2A chain;Tubulin beta-2B chain	2	808.422	1614.83	2.56e-06		27	164.484838447602;37.7216702182876;25.3857932251584	64782480	98136194	171583998	22118069	8.06322e+07	1.13057e+07	21343422	31665414	44892657	1.24938e+07	21175473	46095663	2.46465e+07	7.79328e+06	1.76698e+07	53772667	211705902	194837434	27992747	70604140	25146748	1.41456e+07	10869842	8056092	1.32005e+06	4.94527e+07	33047707	1.24988e+07	3.15263e+07	2.50536e+07	72013932	44589334	4.40239e+07	5.67342e+06	6.47536e+06
AILVDLEPGTMDSVR	0	Oxidation (M)	_AILVDLEPGTM(Oxidation (M))DSVR_	TUBB2B|TUBB3|TUBB|TUBB2A|Tubb2a|Tubb5|Tubb2b|Tubb3	9606|9606|9606|9606|10090|10090|10090|10090	P07437;P99024;Q13509;Q9ERD7;Q13885;Q7TMM9;Q9BVA1;Q9CWF2	Tubulin beta chain;Tubulin beta-5 chain;Tubulin beta-3 chain;Tubulin beta-2A chain;Tubulin beta-2B chain	2	816.419	1630.82	0.0046182	1	17	57.2254088969415;21.992846031537;20.7773879020234							6844205		8538599			15899048	13014289													8.02613e+06
AIMTLVSGIPMGPPR	0	Unmodified	_AIMTLVSGIPMGPPR_	NPL|Npl	9606|10090	Q9DCJ9;Q9BXD5	N-acetylneuraminate lyase	2	770.423	1538.83	3.91e-06		19	129.702414405998;22.4742861204974;16.2243093605715												13801475		2.24935e+06	1881729						14927717
AINDNTNSR	0	Unmodified	_AINDNTNSR_	TMED2|Tmed2	9606|10090	Q15363;Q9R0Q3	Transmembrane emp24 domain-containing protein 2	2	502.741	1003.47	0.046983		8	66.6819571704507;18.7306871668459;4.8548822775762		794405											2.81601e+06			1.00122e+06					1.03385e+06
AINPINTFTK	0	Unmodified	_AINPINTFTK_	ARHGAP1|Arhgap1	9606|10090	Q5FWK3;Q07960	Rho GTPase-activating protein 1	2	559.814	1117.61	0.00089498		19	110.871592241588;34.8077436043452;34.8077436043452										17038708	11015807	14926189	8482733	4852244	7.62314e+06					6.65135e+06	7.23627e+06
AINQGGLTSVAVR	0	Unmodified	_AINQGGLTSVAVR_	PSMA6|Psma6	9606|10090	P60900;Q9QUM9	Proteasome subunit alpha type-6	2	643.365	1284.71	0.0026893		17	82.4166600060642;23.0712291772702;21.4478696307199					5.17129e+06		8.29131e+06						14994750	7715317		0		5561979		4439375			2.79305e+06		9059737	7.02623e+06	10900509		6.17465e+06
AINSALAQR	0	Unmodified	_AINSALAQR_	Gtf2a2	10090	Q80ZM7	Transcription initiation factor IIA subunit 2	2	472.27	942.525	0.0024873		14	104.447677359174;67.9808103916613;46.3704809766289
AINTFPYR	0	Unmodified	_AINTFPYR_	Col12a1	10090	Q60847	Collagen alpha-1(XII) chain	2	491.261	980.508	0.07088		12	86.5121472408063;34.8923499098069;29.5731103355202																																			3.48046e+06
AINQIAAALFTIHK	0	Unmodified	_AINQIAAALFTIHK_	NCKAP1|Nckap1	9606|10090	Q9Y2A7;P28660	Nck-associated protein 1	3	504.296	1509.87	0.0038654		15	55.2131189877983;7.37020208040884;7.03907067129807									1.82233e+06
AINYLISGYQR	0	Unmodified	_AINYLISGYQR_	Pzp	10090	Q61838	Alpha-2-macroglobulin;Alpha-2-macroglobulin 165 kDa subunit;Alpha-2-macroglobulin 35 kDa subunit	2	649.349	1296.68	3.58e-17		29	217.663812752612;37.7274811152749;29.8095033276675	5.04562e+08	7.85742e+07	2.03222e+08	4.37883e+07	9.53086e+07	74076204	83874235	1.98029e+08	6.44114e+07	9.65467e+07	1.01077e+08	1.58792e+08	6.77197e+07	193051520	39833827	223936183	2.41463e+08	2.15923e+08	9.15592e+07	167594355	93084989	2.29448e+08	1.1475e+08	130003682	2.12628e+08	7.88003e+07	166999791	112640341	1.10996e+08	2.8464e+08	6.10389e+08	1.86582e+08	1.60217e+08	6.65583e+06	1.50633e+07
AINYLISGYQR	0	Deamidation (N)	_AIN(Deamidation (N))YLISGYQR_	Pzp	10090	Q61838	Alpha-2-macroglobulin;Alpha-2-macroglobulin 165 kDa subunit;Alpha-2-macroglobulin 35 kDa subunit	2	649.841	1297.67	0.058913	1	15	77.6773544759591;19.7866556960211;14.2067784129224			1.11898e+06																												6.57765e+06
AIPGGGALVLGQEQDK	0	Unmodified	_AIPGGGALVLGQEQDK_	Svep1	10090	A2AVA0	Sushi, von Willebrand factor type A, EGF and pentraxin domain-containing protein 1	2	776.92	1551.83	0.00037733		25	101.555226382521;9.65507130000511;7.80452165877077	8.30559e+06		5.61235e+06							5013568	11969272	6618684		5.06322e+06	5.58562e+06	9503440		6.45281e+06		5.13291e+06	7400975												5803889
AIPNQGEILVIR	0	Unmodified	_AIPNQGEILVIR_	DNM2|Dnm2	9606|10090	P39054;P50570	Dynamin-2	2	661.893	1321.77	0.0099297		15	90.1503935841052;14.6691285658035;12.5272183215848							13809613		8668626			14710614	6.77602e+06
AIPVLADVLQDTSQEPMVR	0	Unmodified	_AIPVLADVLQDTSQEPMVR_	Dohh	10090	Q99LN9	Deoxyhypusine hydroxylase	3	694.702	2081.08	0.00014304		23	78.2344172900183;11.6427885804136;6.11634989986069							7939263
AIQDMFPNMDR	0	Unmodified	_AIQDMFPNMDR_	Tollip	10090	Q9QZ06	Toll-interacting protein	2	669.302	1336.59	0.078857		12	54.4164480759209;15.1508026243353;8.74540564833511																		3.23825e+06
AIQDPAFSDGIR	0	Unmodified	_AIQDPAFSDGIR_	HUWE1|Huwe1	9606|10090	Q7TMY8;Q7Z6Z7	E3 ubiquitin-protein ligase HUWE1	2	645.328	1288.64	0.0020333		18	96.1429275460518;30.1666633523194;29.6669198395527													16979162																						1.68978e+06
AIQIMYQNLQQDGLENVHLEQVR	0	Unmodified	_AIQIMYQNLQQDGLENVHLEQVR_	Cpq	10090	Q9WVJ3	Carboxypeptidase Q	3	913.801	2738.38	2.31e-21		38	142.851038088014;14.7622624957861;11.9656070386552					6670569		20622818		19942152	23541112		31828968	32310266	16730964				11157144			7.54213e+06	11762825			6.78573e+06			4701606		9848166	15059139	6818979
AIQDYLSTQLLLDSDFLK	0	Unmodified	_AIQDYLSTQLLLDSDFLK_	Inpp5d	10090	Q9ES52	Phosphatidylinositol 3,4,5-trisphosphate 5-phosphatase 1	3	695.037	2082.09	0.00027337		23	75.2390066993956;6.60077952761494;6.03159918145907
AIQESLLTNMEGR	0	Unmodified	_AIQESLLTNMEGR_	Ankrd13a	10090	Q80UP5	Ankyrin repeat domain-containing protein 13A	2	731.372	1460.73	0.0029289		16	81.0165456094089;21.4478696307199;20.9989302638671
AIQGGTSHHLGQNFSK	0	Unmodified	_AIQGGTSHHLGQNFSK_	EPRS1	9606	P07814	Bifunctional glutamate/proline--tRNA ligase;Glutamate--tRNA ligase;Proline--tRNA ligase	4	421.216	1680.83	0.0091088		15	44.2517558422307;10.9443347448737;6.43721177063944
AIQLSGTEQLEALK	0	Unmodified	_AIQLSGTEQLEALK_	Cops4	10090	O88544	COP9 signalosome complex subunit 4	2	750.917	1499.82	0.00020469		17	96.2294442773449;29.7434797980711;22.6412545780486							15590606		6.96125e+06		4.92429e+06		12447732								6903197		4.34691e+06
AIQLSMQGSSR	0	Unmodified	_AIQLSMQGSSR_	ATXN3|Atxn3	9606|10090	Q9CVD2;P54252	Ataxin-3	2	589.303	1176.59	0.021841		14	74.1726619055917;22.7807649414092;19.7034013558276							22434042
AIQVYYNPDQPPKPGMIDSATQK	0	Oxidation (M)	_AIQVYYNPDQPPKPGM(Oxidation (M))IDSATQK_	Fgg	10090	Q8VCM7	Fibrinogen gamma chain	3	859.76	2576.26	0.00099555	1	26	48.4853187194717;7.62184091490873;7.03152459134095	7.64179e+08	5.99188e+08	5.28146e+08	3.21714e+08	1.21219e+09	8.08328e+08	154436967	1.02588e+09	5.91811e+07	6.03622e+08	1.36422e+09	1.15875e+09	19598076	2.98744e+08	1.19147e+09	5.13885e+08	1.7073e+09	8.71627e+08	8.21745e+08	9.97988e+08	1.93326e+08	4.87498e+08	2.97487e+08	5.78739e+08	3.44503e+08	4.45794e+08	4.78203e+08	3.74416e+08	5.80214e+08	3.67357e+07	7.74686e+08	1.16144e+08	7.06201e+08	1.71645e+08	144622390
AIQSSTSIR	0	Unmodified	_AIQSSTSIR_	Cul4a	10090	Q3TCH7	Cullin-4A	2	481.767	961.519	0.03181		10	73.2600530946584;17.3856041445371
AIQTLQMELQQIMK	0	Unmodified	_AIQTLQMELQQIMK_	GFPT2|Gfpt2	9606|10090	Q9Z2Z9;O94808	Glutamine--fructose-6-phosphate aminotransferase [isomerizing] 2	2	837.949	1673.88	7.45e-06		22	134.844349018722;34.3783633291701;32.6059155233331							10999484
AIQVYYNPDQPPKPGMIDSATQK	0	Unmodified	_AIQVYYNPDQPPKPGMIDSATQK_	Fgg	10090	Q8VCM7	Fibrinogen gamma chain	3	854.428	2560.26	0.00049644		14	51.8339967058989;7.89714573541754;7.62184091490873	4.76878e+09	3.43849e+09	3.11216e+09	2042045035	7.4909e+09	5.88553e+09	1.57679e+09	6.26822e+09	6.57022e+08	3.97257e+09	5.59551e+09	4116262661	3.08209e+08	1.8326e+09	3.22927e+09	2.78979e+09	1.13434e+10	7.55817e+09	3.03081e+09	3.26489e+09	5.49478e+08	4.1213e+09	1.93261e+09	3.54454e+09	2.46619e+09	2.66214e+09	2.56454e+09	2.28492e+09	3.11318e+09	3.26707e+08	5.54705e+09	4.67025e+09	4.47657e+09	1.43389e+09	9.8831e+08
AIQVYYNPDQPPKPGMIDSATQK	0	Deamidation (N)	_AIQVYYN(Deamidation (N))PDQPPKPGMIDSATQK_	Fgg	10090	Q8VCM7	Fibrinogen gamma chain	3	854.756	2561.25	4.22e-06	1	30	78.2720059634646;9.19874770597574;4.63958280096778	167730150	82648790	113034976	52405222	8.19771e+07	8.18879e+07	3.56635e+07	147850658		66885438	5.69291e+07	1.79359e+08		99968980	4.31184e+07	93453874	2.10724e+08	234372156	2.2784e+07	1.81649e+07	57783928	64634642	20281335	96406500	27010391	32179861	59255910	47322471	6.87417e+07		1.18013e+08	147800379	3.03406e+07	2.02785e+07	1.50882e+07
AISDELDHALNDMTSI	0	Unmodified	_AISDELDHALNDMTSI_	Tpm3	10090	P21107	Tropomyosin alpha-3 chain	2	872.907	1743.8	4.36e-05		22	115.175271977588;13.905914514592;11.5326025973079		10850940	11509578	8466227	27867518	8104546								18649754		13667472		20618864					20996808		10813757	10830883	10879131	3.85778e+06	18285796	0
AISCVGHLVGHLGDR	0	Unmodified	_AISCVGHLVGHLGDR_	Cand2	10090	Q6ZQ73	Cullin-associated NEDD8-dissociated protein 2	4	398.46	1589.81	0.0016916		16	59.7087799440851;17.2114959232085;11.9763998842102													4.86616e+06
AISESGVVINTNVGK	0	Unmodified	_AISESGVVINTNVGK_	Ces1c	10090	P23953	Carboxylesterase 1C	2	744.407	1486.8	3.71e-08		31	178.665768661926;56.2580665283835;25.9384696440475
AISEELDHALNDMTSI	0	Unmodified	_AISEELDHALNDMTSI_	TPM1|TPM3|Tpm1	9606|9606|10090	P06753;P58771;P09493	Tropomyosin alpha-3 chain;Tropomyosin alpha-1 chain	2	879.914	1757.81	0.0015643		14	81.4750591248869;13.6626946583257;10.6100156506154													17784310
AISEPNFSVAYANMCR	0	Unmodified	_AISEPNFSVAYANMCR_	EIF4G1|Eif4g1	9606|10090	Q6NZJ6	Eukaryotic translation initiation factor 4 gamma 1	2	915.419	1828.82	1.12e-05		18	123.800790609151;9.43258361600477;9.18848315836236
AISESGVVINTNVGK	0	Deamidation (N)	_AISESGVVIN(Deamidation (N))TNVGK_	Ces1c	10090	P23953	Carboxylesterase 1C	2	744.899	1487.78	0.0026901	0.9829	13	74.9441713193833;14.666501773225;11.8476212016472
AISFVGSNQAGEYIFER	0	Unmodified	_AISFVGSNQAGEYIFER_	Aldh6a1	10090	Q9EQ20	Methylmalonate-semialdehyde dehydrogenase [acylating], mitochondrial	3	629.979	1886.92	0.00012937		27	88.1897492804614;7.71528760193598;7.71528760193598							13266182
AISHEHSPSDLEAHFVPLVK	0	Unmodified	_AISHEHSPSDLEAHFVPLVK_	PPP2R1A|Ppp2r1a	9606|10090	P30153;Q76MZ3	Serine/threonine-protein phosphatase 2A 65 kDa regulatory subunit A alpha isoform	4	554.039	2212.13	0.070092		10	25.1981347775171;3.49385059696819;3.28739698770481							8.51049e+06		8137870	4586513	17036004	16649005	13393377									4306329	2.14424e+06
AISQSGVVISK	0	Unmodified	_AISQSGVVISK_	Ces3a	10090	Q63880	Carboxylesterase 3A	2	544.819	1087.62	0.0099849		12	75.3782440523118;34.8077436043452;34.8077436043452	1.11348e+06	3.81705e+06	2278999											3071446	5412519																			1.01449e+06
AISSQHLTLR	0	Unmodified	_AISSQHLTLR_	Epb42	10090	P49222	Erythrocyte membrane protein band 4.2	3	375.884	1124.63	0.0013701		17	83.8686132860893;21.3721934099653;13.8194716270207	3.63207e+06		6.05012e+06	5.23149e+06	8795712	3.96052e+06	4924725			4.18413e+06	4005980		3754445	7271514	5935909	5796168		8.01004e+06	6342721			3.97118e+06	8.66337e+06	7403589	4.16568e+06	5.36222e+06	2.56853e+06	5.37914e+06	8.94051e+06	6.60699e+06	1.17709e+06	4.83247e+06	11015658	1.80718e+06	2997044
AITAATLQFAEGK	0	Unmodified	_AITAATLQFAEGK_	Sptb	10090	P15508	Spectrin beta chain, erythrocytic	2	660.862	1319.71	1.58e-07		25	148.321012291097;52.7160797305871;51.3458099280069	2906682	5.07109e+06	18651844	9.17783e+06	5065901	2.13643e+06	11746413		6.49576e+06	16886374	23081022	14975815	10207173	7.3916e+07	28682076	14909913	37464488	11569091	15989028			19067542	8.12793e+07	2.22355e+06	4.46835e+06	45270776	1.65953e+07	1.09599e+07	4.06258e+07	2.36225e+07	2.73383e+06	12148726	1.7667e+07	7978238	5.19028e+06
AISTTCIPNYPDR	0	Unmodified	_AISTTCIPNYPDR_	PDCL3|Pdcl3	9606|10090	Q8BVF2;Q9H2J4	Phosducin-like protein 3	2	754.364	1506.71	0.0029722		14	80.7633067287285;25.9384696440475;20.87021674483																														3.69857e+06
AITAQEGK	0	Unmodified	_AITAQEGK_	SPTA1|Spta1	9606|10090	P02549;P08032	Spectrin alpha chain, erythrocytic 1	2	409.224	816.434	0.038205		12	79.1160240206897;43.0001541544104;43.0001541544104													4.09943e+06
AITGASLADIMAK	0	Unmodified	_AITGASLADIMAK_	RPL24|Rpl24	9606|10090	P83731;Q8BP67	60S ribosomal protein L24	2	631.345	1260.67	0.0013347		18	103.220508856571;29.0868023050543;26.3838989690784							15877283			27032676		11874198		6651725				1.62764e+06								986756			2.70532e+06	5.69173e+06
AITHYEEQMNQK	0	Unmodified	_AITHYEEQMNQK_	Gbp2	10090	Q9Z0E6	Interferon-induced guanylate-binding protein 2	3	497.901	1490.68	0.031141		13	40.0153812361347;8.0343522182114;7.20190447389106							4.03926e+06		2811586	988145			1.33133e+06								2.39167e+06	1.01606e+06
AITHLNNNFMFGQK	0	Unmodified	_AITHLNNNFMFGQK_	HNRNPL|Hnrnpl	9606|10090	Q8R081;P14866	Heterogeneous nuclear ribonucleoprotein L	3	545.608	1633.8	0.00071867		22	69.7159871731732;17.8004332387592;5.4706242732969																					6393383
AITIAGIPQSIIECVK	0	Unmodified	_AITIAGIPQSIIECVK_	PCBP2|Pcbp2	9606|10090	Q61990;Q15366	Poly(rC)-binding protein 2	2	856.984	1711.95	7.91e-05		16	113.472386158344;19.2428363942539;18.7453252359165							14360115	11925500	2.27119e+07	17126182	15491206	21819031	22086881	4.74574e+06	22064390			6.43048e+06		13546991	1.4206e+07	9072534			1.78511e+06	10739272			5334139						2.45559e+06
AITDAAMMAEELK	0	Unmodified	_AITDAAMMAEELK_	MYH1|MYH7B|MYH13|MYH6|MYH4|MYH7|MYH3|MYH8|MYH2|Myh6|Myh3|Myh4|Myh1|Myh8|Myh7b|Myh7	9606|9606|9606|9606|9606|9606|9606|9606|9606|10090|10090|10090|10090|10090|10090|10090	P13541;P11055;A7E2Y1;A2AQP0;P13542;Q5SX39;Q5SX40;P12882;Q9UKX3;Q91Z83;P12883;Q02566;P13533;Q9UKX2;Q9Y623	Myosin-3;Myosin-7B;Myosin-8;Myosin-4;Myosin-1;Myosin-13;Myosin-7;Myosin-6;Myosin-2	2	697.339	1392.66	0.010849		18	65.3952175331639;11.1643274002507;7.82987465888767												8443139	8071650
AITIAGVPQSVTECVK	0	Unmodified	_AITIAGVPQSVTECVK_	PCBP1|Pcbp1	9606|10090	Q15365;P60335	Poly(rC)-binding protein 1	2	836.951	1671.89	0.00011758		21	111.62995083688;20.2067101159429;10.3715602481931	7012077	12005722	10244407	4428122	5.99931e+06		8.11175e+06	11885871	21038233	11187509	1.79167e+07	37732654	25266817	29324578	4223130	4.20128e+06		1.42987e+07		24383166	4.06432e+07	12903521	3.52457e+06	8863443	3.19443e+06	6492808	10145590	3.22268e+06	7.05661e+06	13259322	1.44936e+06	3.08716e+06	3.06307e+06	5964131	5.72345e+06
AITQELPSLLGSIGLGK	0	Unmodified	_AITQELPSLLGSIGLGK_	Srl	10090	Q7TQ48	Sarcalumenin	3	566.333	1695.98	0.070953		22	31.8356142643289;12.6265208282073;10.4849096828761													10538414
AITSAYYR	0	Unmodified	_AITSAYYR_	RAB25|RAB11B|RAB11A|Rab25|Rab11b|Rab11a	9606|9606|9606|10090|10090|10090	Q15907;P46638;P62491;P62492;P57735;Q9WTL2	Ras-related protein Rab-11B;Ras-related protein Rab-11A;Ras-related protein Rab-25	2	472.745	943.476	0.054703		11	70.9124844358265;26.6020896820368;19.7865005456298		3326676	2.55126e+06		1.33409e+06	1.35226e+06										4.13163e+06	1.56965e+06	2.43773e+06							3.58744e+06	931470	332967		3.33898e+06	1.37621e+06	1302557	2314931	2.7654e+06
AITVFSPDGHLFQVEYAQEAVK	0	Unmodified	_AITVFSPDGHLFQVEYAQEAVK_	PSMA8|PSMA7|Psma7|Psma8	9606|9606|10090|10090	Q9Z2U0;O14818;Q8TAA3;Q9CWH6	Proteasome subunit alpha type-7;Proteasome subunit alpha type-7-like	3	817.085	2448.23	1.82e-07		28	97.4884751210339;13.5918952939037;12.12803777021																		0				16470625	11131289		21133872		5109287			9538268
AIVAGDQNVEYK	0	Unmodified	_AIVAGDQNVEYK_	FHL1|Fhl1	9606|10090	P97447;Q13642	Four and a half LIM domains protein 1	2	653.836	1305.66	0.00063669		17	125.479832200412;21.4478696307199;20.3293104532429	1.2146e+06	5.34486e+06	3.30116e+06	1.62543e+06			6225229		6.22222e+06	5.80568e+06	9285007	7800369	7659155			3.85729e+06	1.4513e+06	6531156				4.82865e+06				5412686	3.66453e+06	1.53945e+06		3.62864e+06		1.4713e+06
AIVAIENPADVSVISSR	0	Unmodified	_AIVAIENPADVSVISSR_	RPSA|Rpsa	9606|10090	P08865;P14206	40S ribosomal protein SA	3	580.988	1739.94	0.016528		17	46.1209446456637;7.13170442030817;6.62117096903683	3.90937e+06	4.88773e+06	6714065		3.36577e+06	2.05521e+06	5.39611e+06	11783793	21877270	22280390	15864473	20697730	9795944	4669215	0			14187433	7540000	33752828	6.36924e+06	7967654	2.71564e+06		1.56247e+06	7.82673e+06	3.8635e+06					7.7811e+06	6524342
AIVDALPPPCESACSLPTDVDK	0	Unmodified	_AIVDALPPPCESACSLPTDVDK_	Ppa1	10090	Q9D819	Inorganic pyrophosphatase	3	785.712	2354.11	0.063127		11	21.3702487751784;21.3702487751784;4.1864013812732							1.39356e+07	11525088	34992930	7.47369e+06	2.15348e+07	8.07601e+06	3.20669e+07							11629345	8.06655e+06		5012156			1.62033e+06	3359790		3.10967e+06	8461820				972926
AIVDALPPPCESACTVPTDVDK	0	Unmodified	_AIVDALPPPCESACTVPTDVDK_	PPA1	9606	Q15181	Inorganic pyrophosphatase	3	785.712	2354.11	0.0016836		17	46.5776084754567;45.7843621890175;3.59428702847686												6.63548e+06									5.59706e+06														940893
AIVDVHFDPTTAFR	0	Unmodified	_AIVDVHFDPTTAFR_	AGRN	9606	O00468	Agrin;Agrin N-terminal 110 kDa subunit;Agrin C-terminal 110 kDa subunit;Agrin C-terminal 90 kDa fragment;Agrin C-terminal 22 kDa fragment	3	530.275	1587.8	0.023362		18	39.7462863108951;8.88947208506572;8.88947208506572		1.09252e+06																															1.57543e+06
AIVDCIISIVEENPESK	0	Unmodified	_AIVDCIISIVEENPESK_	COPG2|Copg2	9606|10090	Q9UBF2	Coatomer subunit gamma-2	3	639.328	1914.96	0.024666		11	40.9620186840525;10.0572244398772;5.71000896621576
AIVGNNDLLWEDYEEK	0	Unmodified	_AIVGNNDLLWEDYEEK_	Bin2	10090	D3Z6Q9	Bridging integrator 2	2	954.455	1906.89	1.27e-07		22	130.005706603342;10.9253761576568;10.1883948935202	23651134					3.2191e+06	23848388	3.28517e+07	21055354	2.06574e+07	45386916	3.3724e+07	4.088e+07	14429082	10599120	32487236			24860045	19402511	17734346	9.94142e+06	10565094	4.51903e+06	12092496	39182588			24188808	5.1609e+06	40629720		41516368
AIVDCGFEHPSEVQHECIPQAILGMDVLCQAK	0	Unmodified	_AIVDCGFEHPSEVQHECIPQAILGMDVLCQAK_	DDX39B|DDX39A|Ddx39b|Ddx39a	9606|9606|10090|10090	Q9Z1N5;Q13838;O00148;Q8VDW0	Spliceosome RNA helicase Ddx39b;Spliceosome RNA helicase DDX39B;ATP-dependent RNA helicase DDX39A	4	913.682	3650.7	6.02e-14		26	83.5593741109347;9.14290250466683;8.61766524172355
AIVGNNDLLWEDYEEK	0	Deamidation (N)	_AIVGN(Deamidation (N))NDLLWEDYEEK_	Bin2	10090	D3Z6Q9	Bridging integrator 2	2	954.947	1907.88	0.036136	0.5	12	55.4521948315776;8.95427236683898;8.72930547679587															2328187
AIWSQPYPTCEPLSCGPPPTVANAVATGEAHTYESK	0	Unmodified	_AIWSQPYPTCEPLSCGPPPTVANAVATGEAHTYESK_	Svep1	10090	A2AVA0	Sushi, von Willebrand factor type A, EGF and pentraxin domain-containing protein 1	4	972.457	3885.8	1.3e-17		45	85.7083245838854;9.500004569965;7.6791602158683											17902612	14526800
AIVQEATR	0	Unmodified	_AIVQEATR_	Aldh4a1	10090	Q8CHT0	Delta-1-pyrroline-5-carboxylate dehydrogenase, mitochondrial	2	444.251	886.487	0.058923		10	68.9148939585797;38.7916662727741;38.7916662727741							1.53172e+06
AIWGYCDQLK	0	Unmodified	_AIWGYCDQLK_	IPO9|Ipo9	9606|10090	Q91YE6;Q96P70	Importin-9	2	627.303	1252.59	0.011483		15	78.5161100248856;15.8813618386563;15.8813618386563													8975663
AIYDTPCIQAESDK	0	Unmodified	_AIYDTPCIQAESDK_	Psmd12	10090	Q9D8W5	26S proteasome non-ATPase regulatory subunit 12	2	805.872	1609.73	0.0093341		12	63.4081922146496;7.12822235331068;6.85320362869028							9048733		5.92079e+06				8.1236e+06					3.72811e+06			2.29191e+06		4.91229e+06			2.48552e+06			4821553
AIYDYANK	0	Unmodified	_AIYDYANK_	Apob	10090	E9Q414	Apolipoprotein B-100;Apolipoprotein B-48	2	479.237	956.46	0.0077168		15	114.585831971985;57.1023694578893;51.036497180204			23625074	12780796	26707888			18085688	26875298	18904016	9714047	24093824	192969148	28394344	48875612				14845084	38668468	6.06787e+06	35643952	19526332	19247306	9963304			13876281	32796092	24311146		64573364			7.41659e+06
AIYNSGQDHVQNEENYAQVLDK	0	Unmodified	_AIYNSGQDHVQNEENYAQVLDK_	ASAP1|Asap1	9606|10090	Q9QWY8;Q9ULH1	Arf-GAP with SH3 domain, ANK repeat and PH domain-containing protein 1	3	845.73	2534.17	0.0027633		15	40.6221028742476;7.27613779080288;3.52750419672081													7.90293e+06
AIYQATYR	0	Unmodified	_AIYQATYR_	PSMB5|Psmb5	9606|10090	O55234;P28074	Proteasome subunit beta type-5	2	493.259	984.503	0.015412		15	101.690905703473;33.7383272116569;25.8266248391314														3.81569e+06				2942595
AIYNNMK	0	Unmodified	_AIYNNMK_	ATP2A1|ATP2A2|Atp2a3|Atp2a2|Atp2a1	9606|9606|10090|10090|10090	O55143;Q64518;Q8R429;O14983	Sarcoplasmic/endoplasmic reticulum calcium ATPase 2;Sarcoplasmic/endoplasmic reticulum calcium ATPase 3;Sarcoplasmic/endoplasmic reticulum calcium ATPase 1	2	427.215	852.416	0.076248		11	80.9987164716421;32.1134888986382;32.1134888986382				1287336												1.07534e+06																1.86401e+06	2131399
AKDDQTPLHCAAR	1	Unmodified	_AKDDQTPLHCAAR_	ANK1|Ank1	9606|10090	Q02357;P16157	Ankyrin-1	3	494.909	1481.7	0.034015		20	59.2272940782023;5.8423028446759;5.60636252788214														11078015				2.34977e+06					5.76328e+06			2.13202e+06			3089930
AKPALEDLR	0	Unmodified	_AKPALEDLR_	APOA1	9606	P02647	Apolipoprotein A-I;Proapolipoprotein A-I;Truncated apolipoprotein A-I	3	338.198	1011.57	0.06326		10	33.4260457850431;15.5817476088244;14.666501773225						496043
AKPPPGGEQEPPPPAPQDVEMK	0	Unmodified	_AKPPPGGEQEPPPPAPQDVEMK_	Psmd3	10090	P14685	26S proteasome non-ATPase regulatory subunit 3	3	766.047	2295.12	0.013518		15	35.9921786430266;4.43848184129219;4.35243395019258							5.32265e+06		1.69092e+06				9.96276e+06					3.89174e+06												0
AKPSPEHAPTISAPDASGPQK	0	Unmodified	_AKPSPEHAPTISAPDASGPQK_	Pex19	10090	Q8VCI5	Peroxisomal biogenesis factor 19	3	696.024	2085.05	0.036684		7	28.6499638329389;8.70877622625715;4.0340957511859							4.90414e+06
AKPVVSFIAGITAPPGR	0	Unmodified	_AKPVVSFIAGITAPPGR_	Suclg1	10090	Q9WUM5	Succinyl-CoA ligase [ADP/GDP-forming] subunit alpha, mitochondrial	3	560.998	1679.97	0.069592		11	32.0914940647614;10.0572244398772;4.98330954939704																2.3906e+06		3.15776e+06
ALADPTVALPAR	0	Unmodified	_ALADPTVALPAR_	Slc29a1	10090	Q9JIM1	Equilibrative nucleoside transporter 1	2	597.846	1193.68	0.0017445		16	107.153976490314;34.8077436043452;22.740042804288			19298394											8500334							38201988		5624439		4.14067e+06
ALAGPPAER	0	Unmodified	_ALAGPPAER_	Ltbp1	10090	Q8CG19	Latent-transforming growth factor beta-binding protein 1	2	441.246	880.477	0.023051		12	77.0576582730174;41.5021466911314;20.8598796919254
ALAELFGLLVK	0	Unmodified	_ALAELFGLLVK_	HUWE1|Huwe1	9606|10090	Q7TMY8;Q7Z6Z7	E3 ubiquitin-protein ligase HUWE1	2	587.366	1172.72	0.074078		13	51.1130849410206;24.9435099545949;19.5143646943018
ALAHLLEAER	0	Unmodified	_ALAHLLEAER_	PCSK1N|Pcsk1n	9606|10090	Q9QXV0;Q9UHG2	ProSAAS;KEP;Big SAAS;Little SAAS;Big PEN-LEN;PEN;PEN-20;PEN-19;Little LEN;Big LEN;ProSAAS;KEP;Big SAAS;Little SAAS;Big PEN-LEN;PEN;Little LEN;Big LEN	3	374.88	1121.62	0.033369		10	40.4964424409568;11.5934202148368;11.5934202148368	1.67466e+06	5053924	2.22106e+06			620210			6934588	4.82475e+06			2.18799e+06	5243910	1.97472e+06	1.91149e+06					4.49761e+06						763348	686538	2.52563e+06		367897		1.25025e+06	445648	1.27582e+06
ALAFHPVEPVLVTASEDHTLK	0	Unmodified	_ALAFHPVEPVLVTASEDHTLK_	STRN3|Strn3	9606|10090	Q13033;Q9ERG2	Striatin-3	4	569.309	2273.21	0.00059887		26	57.4136647135964;7.9933939703443;6.76997854160126							10761040
ALAIDHLNEDQLR	0	Unmodified	_ALAIDHLNEDQLR_	Tnnt2	10090	P50752	Troponin T, cardiac muscle	2	754.397	1506.78	0.0021827		14	85.3773372228325;16.5736652506147;12.0469456787414			5.28635e+06		2493373	3188253			32029976								4932809					24865306	21450400				3.47801e+06			11488916	6757671		6.53937e+06
ALALLEDEEQAVR	0	Unmodified	_ALALLEDEEQAVR_	Esyt2	10090	Q3TZZ7	Extended synaptotagmin-2	2	728.886	1455.76	0.0011008		16	109.418928714761;28.7268364824162;22.740042804288																2.34086e+06										3.89271e+06			3.79276e+06
ALALGALQNIR	0	Unmodified	_ALALGALQNIR_	COL12A1|Col12a1	9606|10090	Q60847;Q99715	Collagen alpha-1(XII) chain	2	570.348	1138.68	0.0023545		16	121.618804729316;32.8405601941561;16.2027315166807		5.31078e+06
ALANSLACQGK	0	Unmodified	_ALANSLACQGK_	ALDOA|Aldoa	9606|10090	P04075;P05064	Fructose-bisphosphate aldolase A	2	566.793	1131.57	0.00014097		18	138.544755539748;48.7556257175906;48.7556257175906	3.58067e+06	2.04552e+06	2.46186e+06	1362951			10299107	4.86285e+06								1.93723e+06		2.92791e+06		4.68232e+06				1.9107e+06	1821047	2105129		774285	3803522	801691		1.15051e+06	1.60278e+06
ALAMAESTEK	0	Unmodified	_ALAMAESTEK_	HUWE1|Huwe1	9606|10090	Q7TMY8;Q7Z6Z7	E3 ubiquitin-protein ligase HUWE1	2	525.76	1049.51	0.015729		13	75.3782440523118;18.6908602942418;14.535294575441
ALANVNIGSLICNVGAGGPAPAAGAAPAGGAAPSTAAAPAEEK	0	Unmodified	_ALANVNIGSLICNVGAGGPAPAAGAAPAGGAAPSTAAAPAEEK_	Rplp1	10090	P47955	60S acidic ribosomal protein P1	4	946.484	3781.91	3.95e-07		45	52.0950666853723;9.62748454177545;4.85701920124822		25679608	2.49735e+07	18462254	1.48247e+07	12108391	54689129	2.51367e+07	6.1531e+07	3.60025e+07	2.71116e+07	4.13947e+07	56219964	1.10993e+07	1.87371e+07	1.19283e+07	30620770	48560912	22216270	2.93607e+07	4.2694e+07	2.6612e+07	2.3114e+07	6460506	13094654	1.61537e+07	26865460	6.64468e+06	29613891	45298244	11906688	32063330	14928393	13172020	1.34239e+07
ALANVNIGSLICNVGAGGPAPAAGAAPAGGPAPSTAAAPAEEK	0	Unmodified	_ALANVNIGSLICNVGAGGPAPAAGAAPAGGPAPSTAAAPAEEK_	RPLP1	9606	P05386	60S acidic ribosomal protein P1	5	762.592	3807.92	1.53e-15		48	75.6481297807968;4.90582027392117;4.71424848707389	1.95084e+07	23946394	16967920	15817751				19774334	25215421				10905246		8441720				24723456	39172331	15569439	26227056		16589364		5.05507e+06	21443000		10866651		21721944	14338739
ALANVNIGSLICNVGAGGPAPAAGAAPAGGAAPSTAAAPAEEK	0	Deamidation (N)	_ALANVNIGSLICN(Deamidation (N))VGAGGPAPAAGAAPAGGAAPSTAAAPAEEK_	Rplp1	10090	P47955	60S acidic ribosomal protein P1	3	1261.97	3782.89	1.86e-07	0.8917	44	59.7812288864117;5.37453914506544;4.95524511271239																											21944930
ALAPQLAR	0	Unmodified	_ALAPQLAR_	Spr	10090	Q64105	Sepiapterin reductase	2	420.259	838.502	0.013153		15	105.268787123583;83.2871878695297;50.3065550405589							7275208		7295896	6.20146e+06	7839424	3437750	7.37446e+06							3622507	3.56542e+06					1.4516e+06
ALAPEYAK	0	Unmodified	_ALAPEYAK_	P4HB|P4hb	9606|10090	P07237;P09103	Protein disulfide-isomerase	2	431.737	861.46	0.058923		12	68.9148939585797;38.8061409684685;24.9984873763815
ALASDMGTASEGTNANYVSIR	0	Unmodified	_ALASDMGTASEGTNANYVSIR_	Adamts13	10090	Q769J6	A disintegrin and metalloproteinase with thrombospondin motifs 13	2	1064.5	2126.99	0.01551		11	47.5317492500454;14.2575637882991;13.679171037868														7274878																				1.63145e+06
ALASPEQLAQLPSSGLPR	0	Unmodified	_ALASPEQLAQLPSSGLPR_	Tsc22d4	10090	Q9EQN3	TSC22 domain family protein 4	3	612.339	1833.99	0.00078747		22	62.6581769930917;9.18340872488044;6.03159918145907
ALASQLQDSLK	0	Unmodified	_ALASQLQDSLK_	VCL|Vcl	9606|10090	P18206;Q64727	Vinculin	2	587.327	1172.64	0.00098092		20	119.746742637564;60.0191272811265;33.9566890243108	9684225			5122295	5721875	1068081	13681990		38793668	9121720		11132353	20509472	8407251		9375696	3.37943e+06	12241859		12367385	8363629	8514517	9045799		11938262	5.66599e+06			5613940	4314299	2722788	3885942	5.67289e+06
ALASLMTYK	0	Unmodified	_ALASLMTYK_	GLUD2|GLUD1|Glud1	9606|9606|10090	P26443;P00367;P49448	Glutamate dehydrogenase 1, mitochondrial;Glutamate dehydrogenase 2, mitochondrial	2	499.273	996.531	0.026094		15	75.7381770633497;44.3947887013767;19.4771177679162							5.50687e+06
ALASTCKPELQK	0	Unmodified	_ALASTCKPELQK_	NIBAN1|Niban1	9606|10090	Q3UW53;Q9BZQ8	Protein Niban	3	449.243	1344.71	0.037326		12	37.9396365035705;8.31486315622016;8.10427658716712													5272728
ALASVLLQDHIR	0	Unmodified	_ALASVLLQDHIR_	Atl3	10090	Q91YH5	Atlastin-3	3	445.93	1334.77	0.00043598		16	88.5961108687268;21.2295394753226;13.8089698072693																4794115					5.03855e+06
ALATNPALR	0	Unmodified	_ALATNPALR_	UBR4|Ubr4	9606|10090	A2AN08;Q5T4S7	E3 ubiquitin-protein ligase UBR4	2	463.775	925.535	0.019695		14	79.1160240206897;31.2894094935746;31.2894094935746													10156450
ALAVNPR	0	Unmodified	_ALAVNPR_	TLN1|Tln1	9606|10090	P26039;Q9Y490	Talin-1	2	370.724	739.434	0.052503		13	94.668913724962;69.3897091485594;43.0661777420378				2.49821e+06			9145639		5583838	3.63222e+06	4289276		15469607	4248052	1.84925e+06					1.28999e+06	3.22618e+06
ALCAVYEHWVPK	0	Unmodified	_ALCAVYEHWVPK_	Ugdh	10090	O70475	UDP-glucose 6-dehydrogenase	2	736.871	1471.73	0.024958		14	71.4507120641069;22.086039292024;17.0255905426181			4.0515e+06						50012264																					0
ALCADLSPR	0	Unmodified	_ALCADLSPR_	XPNPEP1|Xpnpep1	9606|10090	Q6P1B1;Q9NQW7	Xaa-Pro aminopeptidase 1	2	501.755	1001.5	0.0014748		17	113.499214689655;25.9391145239178;25.7367896737907							9446401						4261067								4.05119e+06
ALCDPLEEVR	0	Unmodified	_ALCDPLEEVR_	GCN1|Gcn1	9606|10090	E9PVA8;Q92616	Translational activator GCN1	2	601.298	1200.58	0.0004517		17	122.516375879511;35.2952538007438;35.2952538007438
ALCELESGIPAAESQIVYAERPLTDNHR	0	Unmodified	_ALCELESGIPAAESQIVYAERPLTDNHR_	DDI2|Ddi2	9606|10090	A2ADY9;Q5TDH0	Protein DDI1 homolog 2	4	785.642	3138.54	2.01e-06		30	64.5021027099915;10.90327120399;10.4220796476997							19641490						15483716
ALCGFTEAAAQAAYLVGVSDPNSQAGQQGLVEPTQFAR	0	Unmodified	_ALCGFTEAAAQAAYLVGVSDPNSQAGQQGLVEPTQFAR_	TLN1|Tln1	9606|10090	P26039;Q9Y490	Talin-1	4	981.481	3921.9	5.74e-18		31	79.1628022250454;4.80883074475558;4.62198979697363		6.61605e+06	6.83075e+06	2.89092e+06	5.38132e+06	7.29664e+06	9642829		35290924	7.27647e+06	18759782	21306375	2.06836e+07	4.46587e+06	24231766	7349006	15779344	9575242			1.86592e+07	0				4209965	3.18708e+06	3.14671e+06	4.86215e+06	12278994	9262318		8493708
ALCQITDSTMLQAVER	0	Unmodified	_ALCQITDSTMLQAVER_	Copg1	10090	Q9QZE5	Coatomer subunit gamma-1	3	612.638	1834.89	5.6e-05		24	102.377931131521;15.6354301949733;10.7874194746793							7.01347e+06						2.40921e+06
ALCSEFQGSVATPR	0	Unmodified	_ALCSEFQGSVATPR_	Mbl2	10090	P41317	Mannose-binding protein C	3	508.249	1521.72	0.00084814		16	67.5191140988709;10.6445551781184;6.47725616449858	974220953	1156601379	1.68292e+09	6.42026e+08	1.29084e+09	8.08563e+08	2.41539e+09	2.64236e+09	4.85085e+09	3.30341e+09	2.31513e+09	3.64683e+09	4.46704e+09	1.47848e+09	2622254782	9.34182e+08	1.81677e+09	2035942664	1.08448e+09	1.90227e+09	3986064370	1.70678e+09	2.29003e+09	1.11262e+09	612757923	4.21665e+08	3.55236e+08	7.99147e+08	2.09796e+09	2.34344e+09	7.05827e+08	1.06596e+09	1.50107e+09	1.90191e+09	1.90182e+09
ALDAEAEAR	0	Unmodified	_ALDAEAEAR_	Angptl6	10090	Q8R0Z6	Angiopoietin-related protein 6	2	473.235	944.456	1.26e-07		23	190.263378770169;125.85745890511;91.9001085955006	1.18824e+06	5017939	870624	1.78958e+07	1140386	550856	1.46945e+07	10367872	2.52786e+07	1.84418e+07	7.01e+06		72668207	2.54225e+07	3.71675e+06	2.39813e+06	581812	497320	1.85856e+07	5443168	5.18226e+06		1.23493e+07	1.37365e+07	2574318	4.14138e+06		5.5661e+06	2.50053e+07	1.02717e+07	549485	2.23282e+07	5.84602e+06	1.33203e+07	2.91712e+07
ALDCSGVTVR	0	Unmodified	_ALDCSGVTVR_	Naprt	10090	Q8CC86	Nicotinate phosphoribosyltransferase	2	539.271	1076.53	0.038502		11	65.3051943874574;17.9856119579271;15.6619944655873							3.74054e+06		4.353e+06	2.10765e+06																				2.74261e+06
ALDCSEVTVR	0	Unmodified	_ALDCSEVTVR_	NAPRT	9606	Q6XQN6	Nicotinate phosphoribosyltransferase	2	575.282	1148.55	0.001001		16	108.74259648765;40.0671979650337;26.962039435717
ALDEFTIIQDPQPQYQFR	0	Unmodified	_ALDEFTIIQDPQPQYQFR_	C1ra|C1rb	10090|10090	Q8CFG9;Q8CG16	Complement C1r-B subcomponent;Complement C1r-B subcomponent heavy chain;Complement C1r-B subcomponent light chain;Complement C1r-A subcomponent;Complement C1r-A subcomponent heavy chain;Complement C1r-A subcomponent light chain	2	1105.05	2208.09	4.84e-97		37	281.99028772797;45.0774698947043;25.700714863562	1.97224e+07	50023308	1.94118e+07	16148888	40043458	28295347	44996238	37520707	34969508	42769769	54408817	40382272	32443141	46164610	41258502	25612654	34515641	38304189	2.79187e+07	56703274	60557605	27195634	28682028	2.32701e+07	27893030	33569209	3.1883e+07	29978742	38902942	21293291	17161950	54865020	30404193	29865057	32872232
ALDEGDIALLK	0	Unmodified	_ALDEGDIALLK_	PSMC2|Psmc2	9606|10090	P35998;P46471	26S protease regulatory subunit 7	2	579.324	1156.63	0.00017614		21	161.7893162777;55.3699545577414;51.0592807282413							19070646			3.93662e+06	8799205	8509580	18728380		3510127							0	4.07545e+06		1.04812e+06					6722420
ALDELFEAIEQK	0	Unmodified	_ALDELFEAIEQK_	INF2	9606	Q27J81	Inverted formin-2	2	703.364	1404.71	0.00045828		23	128.034659316953;40.0671979650337;23.3536714471934
ALDGDFTEENR	0	Unmodified	_ALDGDFTEENR_	Tln1	10090	P26039	Talin-1	2	633.783	1265.55	0.0037185		13	87.9132736644633;10.8295177454332;6.8952841703437		16767570		7.11222e+06		4.2245e+06	14403321	7741033	40490576	18092042	36134296	27012172	30784768	1.03493e+07	15818198	7.68127e+06	10263460	12338078	6904496	16680380	1.27228e+07	4.36292e+06	13231980	2836133	2.42785e+06		2.36756e+06	973030	4.76878e+06			4.56098e+06	3723728	1.62436e+06	2.66536e+06
ALDFIASK	0	Unmodified	_ALDFIASK_	ACTN1|ACTN3|ACTN4|Actn3|Actn1|Actn4	9606|9606|9606|10090|10090|10090	P57780;O43707;Q7TPR4;P12814;O88990	Alpha-actinin-4;Alpha-actinin-1;Alpha-actinin-3	2	432.745	863.475	0.017659		16	98.4581442788169;46.6634165055452;44.7211594717447		3.75e+06		1.11309e+06												2.73351e+06												1.9147e+06
ALDGPEQMELEEGK	0	Acetyl (Protein N-term)	_(Acetyl (Protein N-term))ALDGPEQMELEEGK_	PSMC5|Psmc5	9606|10090	P62195;P62196	26S protease regulatory subunit 8	2	794.364	1586.71	0.00020455		19	90.9130731433849;14.666501773225;12.5764689302201							8593234		3815123	5843697	3.96708e+06		5.45808e+06	1.18643e+06							5655721	8687406	1.34361e+06
ALDLAAGITR	0	Unmodified	_ALDLAAGITR_	Reep6	10090	Q9JM62	Receptor expression-enhancing protein 6	2	500.793	999.571	6.76e-06		21	156.507642067879;97.601912882938;58.1673094813526
ALDIAENEMPGLMR	0	Unmodified	_ALDIAENEMPGLMR_	AHCY|Ahcy	9606|10090	P50247;P23526	Adenosylhomocysteinase	2	780.381	1558.75	4.73e-06		22	141.878646505746;51.2675412574464;26.0427390710889
ALDLDPSK	0	Unmodified	_ALDLDPSK_	Acaa2	10090	Q8BWT1	3-ketoacyl-CoA thiolase, mitochondrial	2	429.732	857.449	0.060048		13	68.3825569393368;39.6461605869177;32.6099508611945							2.98581e+06
ALDLDSSCK	0	Unmodified	_ALDLDSSCK_	STIP1|Stip1	9606|10090	Q60864;P31948	Stress-induced-phosphoprotein 1	2	504.737	1007.46	0.05083		13	71.3794298344517;41.6523463095002;24.9227679487439													7108721
ALDLLYGMVSK	0	Unmodified	_ALDLLYGMVSK_	AP3D1|Ap3d1	9606|10090	O54774;O14617	AP-3 complex subunit delta-1	2	605.331	1208.65	0.01814		16	67.7256610499423;19.2709884724631;17.2398344006328							14281994		4381378	2.11245e+06	4652167	11265778									5.23227e+06
ALDLELK	0	Unmodified	_ALDLELK_	NEXN|Anxa1|Nexn	9606|10090|10090	P10107	Annexin A1	2	401.239	800.464	0.07658		13	88.028787193757;88.028787193757;84.3586719817737									8.01566e+06
ALDMSYDHKPEDEVELAR	0	Unmodified	_ALDMSYDHKPEDEVELAR_	PPM1G|Ppm1g	9606|10090	Q61074;O15355	Protein phosphatase 1G	4	530.251	2116.97	0.00013486		24	82.7065666210998;8.39014389902959;4.38646642903127							1.66257e+07
ALDQASEEIWNDFR	0	Unmodified	_ALDQASEEIWNDFR_	METAP2|Metap2	9606|10090	O08663;P50579	Methionine aminopeptidase 2	2	847.394	1692.77	1.34e-11		32	194.961159444425;43.3077372449757;33.8753588511604							19317314																							0
ALDQYLMEFNACR	0	Unmodified	_ALDQYLMEFNACR_	C8A|C8a	9606|10090	Q8K182;P07357	Complement component C8 alpha chain	2	815.871	1629.73	0.0025895		15	82.9999293651651;14.9723496134301;14.2349543450024	19827620	9530851	11082528		4.18466e+06	2.16457e+06		4549964	25909712	9954990		22947986	33112014	13899750	9685430		6.66089e+06	1690619		18054020	10403983	10466532			7151265		3.00311e+06	2.74457e+06		9015586	20209636	10317630	6.35441e+06	948075	2.03076e+06
ALDSTTVAAHESEIYCK	0	Unmodified	_ALDSTTVAAHESEIYCK_	CSRP3|Csrp3	9606|10090	P50462;P50461	Cysteine and glycine-rich protein 3	3	632.3	1893.88	0.0598		7	25.0538224251882;6.41663214022177;5.90410779265353			4500651				6460154						1.19406e+07				1.90127e+06					9505179	5.96498e+06		2.53145e+06	3.61594e+06	2.63361e+06	2.21721e+06	737163	2086133	1.11665e+06	3820770	2.62947e+06
ALDTNYCFSSTEK	0	Unmodified	_ALDTNYCFSSTEK_	TGFB1|Tgfb1	9606|10090	P04202;P01137	Transforming growth factor beta-1;Latency-associated peptide	2	768.338	1534.66	0.00014759		25	149.958810455869;11.4900630590111;10.0880219338302		6959168	18348720	4.22289e+06	17345798	11373343	2.8588e+06		10130352	7936823			7429665			6.90813e+06	17862448				9415584	9983597	4.5243e+06		5313067	6.42622e+06		4.68464e+06	1.82822e+06	14838008	2.33234e+06	2.54461e+06	10875947
ALDTMNFDVIK	0	Unmodified	_ALDTMNFDVIK_	PABPC4|PABPC1|Pabpc1	9606|9606|10090	P11940;P29341;Q13310	Polyadenylate-binding protein 1;Polyadenylate-binding protein 4	2	633.824	1265.63	0.0062083		14	80.6883848512824;33.2625152387195;27.2540563969658
ALDTVLFGPPLLTR	0	Unmodified	_ALDTVLFGPPLLTR_	STIM1|Stim1	9606|10090	Q13586;P70302	Stromal interaction molecule 1	2	756.943	1511.87	0.0020414		17	80.1015970802524;10.3085123018831;7.88706149903171				8.0943e+06												7404915																	12525780
ALDVMVSTFHK	0	Unmodified	_ALDVMVSTFHK_	S100A4	9606	P26447	Protein S100-A4	3	416.553	1246.64	0.0011145		19	79.3106402186654;16.9918213021827;12.9559478492561												8107348				978420															12908319	5.20286e+06	4563552
ALDVGSGSGILTACFAR	0	Unmodified	_ALDVGSGSGILTACFAR_	PCMT1|Pcmt1	9606|10090	P23506;P22061	Protein-L-isoaspartate(D-aspartate) O-methyltransferase	2	847.93	1693.85	0.00044114		13	95.0183415383111;27.114756624323;19.1316650775203													15089649
ALDYYMLR	0	Unmodified	_ALDYYMLR_	TLN1|Tln1	9606|10090	P26039;Q9Y490	Talin-1	2	522.763	1043.51	0.0027495		15	128.754925187238;57.1774545144873;14.6640973942039		7198261	1.64558e+06	1.84217e+06		1.10177e+06	6.07319e+06	5.6559e+06		8.11558e+06	13888589	15686485		3.45887e+06	10428796	6945978		2.75113e+06		3.23446e+06	10996002	10694449				1.2565e+06	812808	1284626	4193825	6326356	6.5419e+06	3.75311e+06	1.96277e+06
ALDYCHSMGIMHR	0	Unmodified	_ALDYCHSMGIMHR_	CSNK2A3|CSNK2A1|Csnk2a1	9606|9606|10090	P68400;Q60737;Q8NEV1	Casein kinase II subunit alpha;Casein kinase II subunit alpha 3	4	398.43	1589.69	0.017138		12	45.2569679955259;5.48393953184173;5.15383506992805							6.35448e+06
ALEAANADLEVK	0	Unmodified	_ALEAANADLEVK_	Krt13	10090	P08730;CON__P08730-1	Keratin, type I cytoskeletal 13	2	622.33	1242.65	0.0002355		20	157.956126452221;152.973042254738;79.906398575668		2.9605e+06	4439141																									620925
ALEAANGELEVK	0	Unmodified	_ALEAANGELEVK_	KRT19	9606	P08727;CON__P08727	Keratin, type I cytoskeletal 19	2	622.33	1242.65	0.018057		14	67.2066150260559;67.2066150260559;38.3032041592268	5.48421e+06	1.82008e+06																	0													1.26739e+06
ALEAANGELEVK	0	Deamidation (N)	_ALEAAN(Deamidation (N))GELEVK_	KRT19	9606	P08727;CON__P08727	Keratin, type I cytoskeletal 19	2	622.822	1243.63	0.00077283	1	19	135.548801717805;128.269429995891;55.5670885924288
ALEATTEHIR	0	Unmodified	_ALEATTEHIR_	TLN1|Tln1	9606|10090	P26039;Q9Y490	Talin-1	3	380.872	1139.59	0.07364		10	24.8529859827337;15.3331113005716;10.1038954952843			2.34129e+06	7.48026e+06	677521		16038590		3.72119e+07	7.44593e+06		4.01558e+06			10417059		1.18774e+06				28370118	5.34166e+06			4.43181e+06		989005			3018088	851582
ALEDAFLAIDAK	0	Unmodified	_ALEDAFLAIDAK_	PPM1G	9606	O15355	Protein phosphatase 1G	2	638.843	1275.67	0.0020894		19	91.8546304525015;37.4755618028138;29.8095033276675
ALEDLAQELEK	0	Unmodified	_ALEDLAQELEK_	SPTB|Sptb	9606|10090	P15508;P11277	Spectrin beta chain, erythrocytic	2	629.83	1257.65	0.00011856		23	171.56462835057;98.033061994492;67.2066150260559	31841814	13352914	47357008	52113156	38780216	21251812	8142742			16885758			38394872	51848860	22057936	61927428	19451556	72277200				26068590	48079838	37872536		50329832	29685286	13534850	53299137			22452422	60307044
ALEDVCIETIEAGFMTK	0	Unmodified	_ALEDVCIETIEAGFMTK_	Idh1	10090	O88844	Isocitrate dehydrogenase [NADP] cytoplasmic	2	963.963	1925.91	1.37e-09		26	162.320137699315;15.5393703557407;15.5393703557407							2.65805e+07			5.26413e+06	0		14882942
ALEEAMEQK	0	Unmodified	_ALEEAMEQK_	MYH9|Myh9	9606|10090	Q8VDD5;P35579	Myosin-9	2	524.753	1047.49	0.0010223		18	119.274480524262;54.5493316251622;42.4744604337829	14894215	8718760	7.77701e+06	3.80206e+06	2.3905e+06	3.42364e+06	8160002		6092030	9711161	3848949		13285509	8919538		19367953	2.86267e+06	5.64249e+06			12823243		13064977		5.82303e+06	4701447		3704974	7.42237e+06		3.54207e+06	5820591	5.95866e+06	837658	739345
ALEEAMEQK	0	Oxidation (M)	_ALEEAM(Oxidation (M))EQK_	MYH9|Myh9	9606|10090	Q8VDD5;P35579	Myosin-9	2	532.75	1063.49	0.046729	1	10	50.6067606059216;24.1548294952151;16.7760792397186																1.09881e+06
ALEEANADLEVK	0	Unmodified	_ALEEANADLEVK_	KRT16|KRT13|KRT15|KRT14|Krt42	9606|9606|9606|9606|10090	P02533;CON__P02533;P08779;CON__P08779;P19012;CON__P19012;CON__P13646-1	Keratin, type I cytoskeletal 14;Keratin, type I cytoskeletal 16;Keratin, type I cytoskeletal 15	2	651.333	1300.65	0.00089158		21	121.829908730423;100.016975552181;40.330980066284	31550798	20754418	10078433	8436873	20241406	10355307	18106272		28569928	27901960	16873930	35372544	14747907	12575551		20181346	14017049	20380072	53742654	13695289	43298153	8.1012e+08	33922940	31841706	23242194	16421027	7.07384e+06	9762857	22447904	20484116	11499976	13072846	15776308	5.3649e+06	2934751
ALEEANTELEVK	0	Unmodified	_ALEEANTELEVK_	KRT17|Krt17|Krt14	9606|10090|10090	Q04695;CON__Q04695;Q9QWL7;CON__Q9QWL7;Q61781	Keratin, type I cytoskeletal 17;Keratin, type I cytoskeletal 14	2	673.346	1344.68	0.00012888		22	140.164162137969;105.396334455956;32.8923567644607	4661981	11660279	18024602		8507965	9220271										7.28378e+06						25354854
ALEEFQSEVSSCR	0	Unmodified	_ALEEFQSEVSSCR_	C8b	10090	Q8BH35	Complement component C8 beta chain	2	771.349	1540.68	0.00047879		18	124.103365878691;7.82987465888767;6.38353641124399	4.91866e+06	9123317	7.72802e+06	5364143	3.23106e+06	3.22168e+06	3.69703e+06	3.74912e+06	1.09964e+07	1.91081e+07	9515349	1.23222e+07	2.20026e+07	1.19804e+07	1.93199e+06	7.24212e+06	5973636	14343460	7398227	8.81528e+06	8.78746e+06	5.1531e+06	3457897	3.10878e+06	7530275	8948161	5.26817e+06	4.5694e+06	5251537	5207639	1.82711e+06	12207336	4590587	1.89556e+06	1.49516e+06
ALEEQLTNLILSPAGAQEHPEVTSLK	0	Unmodified	_ALEEQLTNLILSPAGAQEHPEVTSLK_	Angptl3	10090	Q9R182	Angiopoietin-related protein 3	4	697.874	2787.47	5.57e-28		40	147.453400930733;10.2551792942279;9.58650213228348	14099007	1.75357e+07	1.58097e+07	1.24994e+07	1.31695e+07	15356882	21622256	29367515	29977668	11656665	40223132	33418547	49373858	26823796	27630517	18075499	19114549	18466832	26525739	2.49808e+07	67433176	19290283	26143549	50040466	16249238	21154898	9508972	6.48106e+06	16006204	29002000	32739092	19427240	21965451	6.93763e+06	15748040
ALEEQLTNLILSPAGAQEHPEVTSLK	0	Deamidation (N)	_ALEEQLTN(Deamidation (N))LILSPAGAQEHPEVTSLK_	Angptl3	10090	Q9R182	Angiopoietin-related protein 3	4	698.12	2788.45	0.0012508	1	26	50.5049182871238;14.2344196836239;8.76116318889959																														13253438
ALEESNYELEGK	0	Unmodified	_ALEESNYELEGK_	KRT10|Krt10	9606|10090	P13645;CON__P13645	Keratin, type I cytoskeletal 10	2	691.328	1380.64	0.00022023		18	136.634777639576;18.7799958167552;17.8641609554931	4.38878e+07	2.02079e+07	2.04897e+07	7.04896e+06	1.51243e+07	5.91838e+06	1.08951e+07	2.3544e+07	25005360	10632249	22709692	7937229	20342318	7.5048e+06	15287254	1.02571e+07	3.27327e+07	18661390	10024126		25064088	5.72352e+07	1.10077e+07	24174769	6.42389e+06	8824511	6.61093e+06	9.36876e+06	21509349	4667640	19857731	1.78158e+07	31606258	1.82691e+06	6.63743e+06
ALEESNYELEGK	0	Deamidation (N)	_ALEESN(Deamidation (N))YELEGK_	KRT10|Krt10	9606|10090	P13645;CON__P13645	Keratin, type I cytoskeletal 10	2	691.82	1381.62	0.00084986	1	19	134.592448488048;30.3177215483706;9.43258361600477
ALEFLGTEVR	0	Unmodified	_ALEFLGTEVR_	Angptl8	10090	Q8R1L8	Angiopoietin-like protein 8	2	567.811	1133.61	2.74e-08		25	190.728802507413;91.0411492947063;86.953459296664		1.63599e+07	11254534	2055141	7.73741e+06	4364374		12324671		5.19747e+06	5201188	17717612				12267616		9444725			15921820	4136678		8781768					2.1064e+06	5266246	0	12879468	7.81746e+06	3.92722e+06	14467062
ALEESNYELEGKIK	1	Unmodified	_ALEESNYELEGKIK_	KRT10|Krt10	9606|10090	P13645;CON__P13645	Keratin, type I cytoskeletal 10	3	541.614	1621.82	0.025687		16	57.6792759866422;6.29797785744752;4.89091954846548																2190220
ALEGINNGITQAGR	0	Unmodified	_ALEGINNGITQAGR_	Sbsn	10090	Q8CIT9	Suprabasin	2	707.376	1412.74	6.33e-05		16	113.472386158344;20.3035874306355;17.4359451428962		2532932																																4.82369e+06	6.63919e+06
ALEGINNGITQAGR	0	Deamidation (N)	_ALEGINN(Deamidation (N))GITQAGR_	Sbsn	10090	Q8CIT9	Suprabasin	2	707.868	1413.72	1.28e-07	0.99944	26	185.081435348352;38.086274243428;29.1615304732995
ALEGINNGITQAGR	0	2 Deamidation (N)	_ALEGIN(Deamidation (N))N(Deamidation (N))GITQAGR_	Sbsn	10090	Q8CIT9	Suprabasin	2	708.36	1414.71	0.0097569	1	14	78.655207032638;24.0301015175742;20.87021674483			6880395
ALEGWLHPEDR	0	Unmodified	_ALEGWLHPEDR_	Ghrl	10090	Q9EQX0	Appetite-regulating hormone;Ghrelin;Obestatin	3	441.554	1321.64	0.0019701		16	70.9415211231527;10.0045092152128;9.00410814127113																				7128135
ALEHFTDLYDIK	0	Unmodified	_ALEHFTDLYDIK_	CLTC|Cltc	9606|10090	Q68FD5;Q00610	Clathrin heavy chain 1	3	488.917	1463.73	0.0096352		16	52.0714975006937;11.2588213321581;9.53661702826366		8528000	9471257	4.19327e+06	6425791	2713711	9.32728e+06		22263836	7.73526e+06	4.08263e+06	20437579	21662576			12702906		11041713			5574705	6.10802e+06	3.91222e+06			11029587			15344463				10337588		2.21128e+06
ALEIIPR	0	Unmodified	_ALEIIPR_	CCT7|Cct7	9606|10090	P80313;Q99832	T-complex protein 1 subunit eta	2	406.255	810.496	0.034601		13	117.698715345152;72.0206829497898;69.4322119202609							4779730						7.70797e+06										4.07666e+06
ALELDPNLYR	0	Unmodified	_ALELDPNLYR_	MYH11|MYH10|Myh11|Myh10	9606|9606|10090|10090	P35749;O08638;Q61879;P35580	Myosin-11;Myosin-10	2	602.322	1202.63	2.71e-05		18	148.382124414696;57.5591725326339;32.8405601941561							9013790		8824284				7592650								6186632
ALELDSNLYR	0	Unmodified	_ALELDSNLYR_	MYH9|Myh9	9606|10090	Q8VDD5;P35579	Myosin-9	2	597.312	1192.61	0.00030318		18	127.564696004893;58.9811402025431;42.1089665473304		45801625		2149417			80165568	2522630	79719408	4.52224e+06	25756996		9341688	5.21944e+06	2457678	10171288			8801980	10546216	3.33637e+07	7291293	3.63903e+06	5.98149e+06	5466739	3.76927e+06		49746326	8137801		12326430	13653209
ALELEQER	0	Unmodified	_ALELEQER_	MSN|Msn|Rdx	9606|10090|10090	P26041;P26038;P26043	Moesin;Radixin	2	494.259	986.503	0.037018		15	91.9001085955006;41.6523463095002;41.5021466911314							10672054					1572876								4.77876e+06	1.12259e+06				1.19719e+06				3629031
ALELQGVR	0	Unmodified	_ALELQGVR_	Ttc36	10090	Q8VBW8	Tetratricopeptide repeat protein 36	2	443.261	884.508	0.020575		16	94.261808010389;72.1383714175662;60.7598831240168									1.9337e+06
ALELQPGYIR	0	Unmodified	_ALELQPGYIR_	PEX5|Pex5	9606|10090	O09012;P50542	Peroxisomal targeting signal 1 receptor	2	580.327	1158.64	0.00094525		17	109.862453719476;67.0320359435338;34.8077436043452							7176368		7631752
ALELTGLK	0	Unmodified	_ALELTGLK_	NCL|Ncl	9606|10090	P09405;P19338	Nucleolin	2	422.761	843.507	0.025064		14	89.1422560374853;79.4685517674335;76.8465169270188							4.39409e+06		4.29343e+06				6903611
ALENDADCSHLLPMNPNDGSLFK	0	Unmodified	_ALENDADCSHLLPMNPNDGSLFK_	Pls1	10090	Q3V0K9	Plastin-1	3	853.393	2557.16	0.03612		11	26.6268529464313;7.11173704603227;4.86714486553979				2759215
ALENDPDCR	0	Unmodified	_ALENDPDCR_	LCP1|PLS3|Pls3|Lcp1	9606|9606|10090|10090	P13796;Q61233;P13797;Q99K51	Plastin-2;Plastin-3	2	545.235	1088.46	0.027545		10	75.1091909340772;21.3000968416955;16.1538647691695		1.17604e+06					2.17401e+06	1.94951e+06	4.49136e+06	5.23657e+06	5429698		2.57891e+06		1.90033e+06																				329506
ALENNMSLDEIVR	0	Unmodified	_ALENNMSLDEIVR_	Cps1	10090	Q8C196	Carbamoyl-phosphate synthase [ammonia], mitochondrial	2	752.377	1502.74	0.0052187		13	74.9441713193833;23.7493368229203;16.6709893507456
ALEQAELPR	0	Unmodified	_ALEQAELPR_	Oaf	10090	Q8QZR4	Out at first protein homolog	2	513.783	1025.55	0.012712		17	89.7521990049017;23.5234892093643;21.5279527650356													16664884								15973297														3807204
ALEQANGELEVK	0	Unmodified	_ALEQANGELEVK_	Krt19	10090	P19001;CON__P19001	Keratin, type I cytoskeletal 19	2	650.841	1299.67	0.00096477		17	127.397490562403;56.7293278945328;41.4481780880483																					0
ALEQFLQEYFDGNLK	0	Unmodified	_ALEQFLQEYFDGNLK_	Pdia3	10090	P27773	Protein disulfide-isomerase A3	3	605.637	1813.89	0.00041667		22	74.7892346861969;18.4571625592574;11.9154111624974	2.06062e+06	2.54879e+06	2.69991e+06	2184512	1.56954e+06	1.96383e+06										1.7782e+06	2.18724e+06	5.40967e+06								2.10218e+06		1.10284e+06	3.34582e+06		2.7517e+06	2.39888e+06	2.48694e+06
ALEQNPDDAQYYCQR	0	Unmodified	_ALEQNPDDAQYYCQR_	Sugt1	10090	Q9CX34	Suppressor of G2 allele of SKP1 homolog	2	935.905	1869.8	0.0036372		10	70.1699916600685;4.51594383790986;2.13942339822291
ALEQQVEEMK	0	Unmodified	_ALEQQVEEMK_	MYH9|Myh9	9606|10090	Q8VDD5;P35579	Myosin-9	2	602.798	1203.58	0.0036647		18	92.4907634254396;16.5109877969919;12.0469456787414	5539020	63159844	26630042	72590464	12720067	17867844	18841210	7780290	56155932	19222570		9551696	42350060	13712418	7.41662e+06	93618080	11828006	17483928	6614342	14733943	33733916	14366157	18013136	15715157	9262198	16130170	10482897	23692276	38658008	3.68627e+06	5.00987e+06	68475904	40984392
ALESGDMTTVWK	0	Unmodified	_ALESGDMTTVWK_	Iqgap1	10090	Q9JKF1	Ras GTPase-activating-like protein IQGAP1	2	669.324	1336.63	0.0020057		15	98.2487946024832;58.9806649986242;36.6934397988299									5.0029e+06
ALESPERPFLAILGGAK	0	Unmodified	_ALESPERPFLAILGGAK_	PGK1|Pgk1	9606|10090	P09411;P00558	Phosphoglycerate kinase 1	3	590.337	1767.99	0.00011256		26	89.5063891588774;28.9564737070938;23.1787265654359		4.61513e+06		6656658																						5.61671e+06	8499369			11025529
ALESLNK	0	Unmodified	_ALESLNK_	DNAH2|Cpb2|Dnah2	9606|10090|10090	Q9P225;P0C6F1	Dynein heavy chain 2, axonemal	2	387.721	773.428	0.066481		12	86.086420303371;86.086420303371;77.7484180582388													18817642
ALEVAEYLTPVLK	0	Unmodified	_ALEVAEYLTPVLK_	Atg3|ATG3	10090|9606	Q9CPX6;Q9NT62	Ubiquitin-like-conjugating enzyme ATG3	2	723.416	1444.82	0.0027837		14	81.8650104960361;17.8641609554931;13.3531887843173			5.53955e+06	2.89466e+06			1.1951e+07	9010250	15686697									14444643		10701407	20929936				10031122	10603429	7.61595e+06	6397924	3056334	0			6573909	4410309	1.48076e+06
ALEVEECR	0	Unmodified	_ALEVEECR_	HSPG2|Hspg2	9606|10090	P98160;Q05793	Basement membrane-specific heparan sulfate proteoglycan core protein;Endorepellin;LG3 peptide	2	503.237	1004.46	0.069549		9	65.037798472005;47.066952305565;34.8077436043452	3.22536e+06	4.95915e+06					4233869		1.41162e+06							2.18723e+06																1.63452e+06		375980	503220
ALEVIRPAHILQEK	0	Unmodified	_ALEVIRPAHILQEK_	Eif3a	10090	P23116	Eukaryotic translation initiation factor 3 subunit A	3	539.654	1615.94	0.046973		16	32.5297550941568;11.9763998842102;11.2703248298632
ALEWLGFIR	0	Unmodified	_ALEWLGFIR_	P01786	10090	P01786	Ig heavy chain V region MOPC 47A	2	552.814	1103.61	5.93e-06		20	162.504037310645;35.8800508090524;21.3000968416955
ALEYLQQEVEER	0	Unmodified	_ALEYLQQEVEER_	Sart3	10090	Q9JLI8	Squamous cell carcinoma antigen recognized by T-cells 3	2	753.875	1505.74	0.00011705		22	173.32459060344;37.1912499869648;29.4730775663599
ALFNLVGEPSLYCTSNDGEIGVWSGPPPQCIELNK	0	Unmodified	_ALFNLVGEPSLYCTSNDGEIGVWSGPPPQCIELNK_	Cr1l	10090	Q64735	Complement component receptor 1-like protein	3	1287.95	3860.84	0.020144		10	26.4758617056619;4.71424848707389;4.57670675968401			1.18779e+06															3208674
ALFPVVLGHECAGIVESVGPGVTNFKPGDK	0	Unmodified	_ALFPVVLGHECAGIVESVGPGVTNFKPGDK_	Adh4	10090	Q9QYY9	Alcohol dehydrogenase 4	4	774.406	3093.6	4.1e-06		29	59.2749275247328;10.7071180279987;7.96904427546224
ALFLIPR	0	Unmodified	_ALFLIPR_	MAP4K4|MINK1|TNIK|Map4k4|Mink1|Tnik	9606|9606|9606|10090|10090|10090	P83510;Q9UKE5;O95819;Q8N4C8;P97820;Q9JM52	Traf2 and NCK-interacting protein kinase;TRAF2 and NCK-interacting protein kinase;Mitogen-activated protein kinase kinase kinase kinase 4;Misshapen-like kinase 1	2	415.268	828.522	0.071967		10	83.2288565299251;58.6607702748306;27.3166592096155		1.45713e+06		568417			5459156											1.07145e+06										330235
ALFVSEQGK	0	Unmodified	_ALFVSEQGK_	Cfb	10090	P04186	Complement factor B;Complement factor B Ba fragment;Complement factor B Bb fragment	2	489.766	977.518	0.06347		15	71.5011524015041;49.3584676649634;33.7966039594783				7.08624e+06	9250698				5.54426e+06	10013718		18609436	7731934	11045477	5.25552e+06	5015198	2.78449e+06				9001397	8725693					6991097	8595638
ALGDFDYK	0	Unmodified	_ALGDFDYK_	PPM1A|Ppm1a	9606|10090	P49443;P35813	Protein phosphatase 1A	2	464.724	927.434	0.04232		15	76.7741389293348;27.4865592750009;18.6649366951862
ALGATDCLNPR	0	Unmodified	_ALGATDCLNPR_	ADH4|Adh4	9606|10090	Q9QYY9;P08319	Alcohol dehydrogenase 4	2	594.295	1186.58	0.00013697		20	155.103476336326;26.3838989690784;16.7760792397186
ALGDLISATK	0	Unmodified	_ALGDLISATK_	TLN1|Tln1	9606|10090	P26039;Q9Y490	Talin-1	2	494.787	987.56	0.033232		14	64.711453039753;28.2086183250573;24.8941214970323	8808635	4.51572e+06	4197238	18529394	7874733	5605093	13052728	14207975	12896052	14380586	26601538	19268954	26464638	10196372	2.63446e+07	6.03145e+06	12265356	24116850		4258709	2.39164e+07	19182516	13614854		2.0867e+06	3.54213e+06	1.98143e+06	8515423	16624992	24174152		22109402	17863996	2756291	3.89133e+06
ALGDYDYK	0	Unmodified	_ALGDYDYK_	PPM1B|Ppm1b	9606|10090	O75688;P36993	Protein phosphatase 1B	2	472.722	943.429	0.064174		12	66.4292747199479;21.7023352583705;20.9846300743188							10708549											1.78348e+06		658362
ALGEYLER	0	Unmodified	_ALGEYLER_	DYNC1H1|Dync1h1	9606|10090	Q9JHU4;Q14204	Cytoplasmic dynein 1 heavy chain 1	2	475.751	949.487	0.0013748		17	139.279721141384;64.8032765923203;53.5542854474403									11596401
ALGFEAAESSLTK	0	Unmodified	_ALGFEAAESSLTK_	BPIFB1	9606	Q8TDL5	BPI fold-containing family B member 1	2	662.343	1322.67	0.045055		16	52.3905708845851;32.8923567644607;26.4422266413507
ALGFPLERPK	0	Unmodified	_ALGFPLERPK_	CS|Cs	9606|10090	Q9CZU6;O75390	Citrate synthase, mitochondrial	3	376.557	1126.65	0.015316		12	51.4452771635384;10.0045092152128;7.6456655703698		1.58391e+06		691239												3.98637e+06													1.62934e+06			1.66784e+06
ALGFTDTVTVQVRPQCECQCR	0	Unmodified	_ALGFTDTVTVQVRPQCECQCR_	Itgb2	10090	P11835	Integrin beta-2	3	842.395	2524.16	0.02371		11	33.4045222605214;11.7877093404721;7.99219851607367																						2.08766e+06								5.10799e+06
ALGHGVDLGHIYGDNLER	0	Unmodified	_ALGHGVDLGHIYGDNLER_	PTGS1|Ptgs1	9606|10090	P22437;P23219	Prostaglandin G/H synthase 1	4	484.747	1934.96	1.34e-05		32	102.717478131527;18.3643758736672;17.2189892386066		5448698
ALGLDEGEPAGSWDLTVEGR	0	Unmodified	_ALGLDEGEPAGSWDLTVEGR_	Cpn2	10090	Q9DBB9	Carboxypeptidase N subunit 2	3	691.336	2070.99	1.29e-08		32	114.986332024852;19.7910559541287;15.7655274564385	3.74629e+07	33355738	1.79779e+07	20338476	15039328	7235046	1.77772e+07	35360845	12706871	20346908	13237098	38514224	52904406	23498577	16175957	23501504	15839958	9.78845e+06	14824054	1.92041e+07	25126036	38789496	16822554	16818450	19185622	15659879	1.3272e+07	24332774	1.62419e+07	26131249	27751936	17538192	19549121	8.11265e+06	1.59383e+07
ALGIGAYLVR	0	Unmodified	_ALGIGAYLVR_	ACACB|ACACA|Acacb|Acaca	9606|9606|10090|10090	E9Q4Z2	Acetyl-CoA carboxylase 2;Biotin carboxylase	2	516.814	1031.61	0.00029497		18	127.843800113759;127.843800113759;37.5583622088247
ALGQNPTNAEVLK	0	Unmodified	_ALGQNPTNAEVLK_	MYL6B|MYL6|Myl6b|Myl6	9606|9606|10090|10090	P60660;Q60605;P14649;Q8CI43	Myosin light polypeptide 6;Myosin light chain 6B	2	677.87	1353.73	0.0030965		20	80.0371307485134;17.1667445329291;13.4540441287028	38422444	111047720	38874060	14161985	73296128	5.45419e+06	63377530	6.17674e+06	51601752	34317484	87523368	66977748	70562248	37594628	27717722	47990840	16034815	19315378	22992110	14357821	73842504	15646737	7719550	16692869	120516224	70343034	27157162	2.61382e+07	1.49717e+07	28756428	11015698	1.32754e+07	18874814
ALGQNPTNAEVLR	0	Unmodified	_ALGQNPTNAEVLR_	MYL4|Myl4	9606|10090	P09541;P12829	Myosin light chain 4	2	691.873	1381.73	0.0060425		16	73.49948760182;12.2361283335077;11.7135494635865												9550738
ALGQNPTQAEVLR	0	Unmodified	_ALGQNPTQAEVLR_	MYL3|Myl3	9606|10090	P09542;P08590	Myosin light chain 3	2	698.881	1395.75	0.0012804		16	90.8269839031072;18.7799958167552;17.0255905426181							39092760																			2.05666e+06	1.07378e+06	1.01283e+06
ALGSHVIHSTHTLPLTMTSQQGVK	0	Unmodified	_ALGSHVIHSTHTLPLTMTSQQGVK_	Ltbp1	10090	Q8CG19	Latent-transforming growth factor beta-binding protein 1	4	636.59	2542.33	0.045614		14	23.208390057587;11.1045612801401;8.39014389902959										2.9464e+06
ALGTLGMTTNEK	0	Unmodified	_ALGTLGMTTNEK_	UBR4|Ubr4	9606|10090	A2AN08;Q5T4S7	E3 ubiquitin-protein ligase UBR4	2	618.319	1234.62	0.0059252		15	77.1917225698771;29.8095033276675;29.0868023050543													22532860										2.45078e+06
ALGTNPTNAEVK	0	Unmodified	_ALGTNPTNAEVK_	Myl1	10090	P05977	Myosin light chain 1/3, skeletal muscle isoform	2	607.822	1213.63	0.022424		10	62.8228583101566;30.5700833750315;27.7421580901248			1.66668e+06				339312997	4236351	1.26582e+07	4046303	9.56681e+07		2.33189e+07		35237539			17392660	6.06314e+06	1.11664e+07	13741907		1.51253e+07		5.9829e+06	10498722		1227310	3.01971e+06	1.30175e+06		1.34655e+06
ALGVAVATGLQTELGK	0	Unmodified	_ALGVAVATGLQTELGK_	Atp2a3	10090	Q64518	Sarcoplasmic/endoplasmic reticulum calcium ATPase 3	2	764.441	1526.87	2.09e-05		27	119.743319413404;20.7773879020234;16.8378468988829		10738036		3.82398e+06	7.97699e+06											8630096	12342486									4203269		4529860				5285789	5.57319e+06
ALGTNPTNAEVK	0	Deamidation (N)	_ALGTNPTN(Deamidation (N))AEVK_	Myl1	10090	P05977	Myosin light chain 1/3, skeletal muscle isoform	2	608.314	1214.61	0.048826	0.99812	10	65.3468985199027;15.1508026243353;11.8476212016472							1.29957e+06
ALGVMGLVQR	0	Unmodified	_ALGVMGLVQR_	Lipe	10090	P54310	Hormone-sensitive lipase	2	522.305	1042.6	0.0012419		17	103.906812570242;34.8077436043452;22.8910268995218							10403420					6385033	17026610
ALGVNTVGAQTLK	0	Unmodified	_ALGVNTVGAQTLK_	Sds	10090	Q8VBT2	L-serine dehydratase/L-threonine deaminase	2	636.37	1270.72	0.0020833		18	85.9580955533556;49.4179560069994;31.0736357616875									13830803												7503566
ALHEDLPSGSFIQEDMAR	0	Unmodified	_ALHEDLPSGSFIQEDMAR_	Svep1	10090	A2AVA0	Sushi, von Willebrand factor type A, EGF and pentraxin domain-containing protein 1	3	672.655	2014.94	0.0014292		26	56.25007253
ALHHGIDLEK	0	Unmodified	_ALHHGIDLEK_	DARS1|Dars1	9606|10090	Q922B2;P14868	Aspartate--tRNA ligase, cytoplasmic	3	378.209	1131.6	0.0021773		15	77.1917225698771;25.6214067534558;14.6691285658035							3.97708e+06		8711745	2.32967e+06		1.68912e+06	8866000					1195327			2.59682e+06		1.47228e+06			1.00798e+06				2.15786e+06					494901
ALHIPESLPR	0	Unmodified	_ALHIPESLPR_	Ctsa	10090	P16675	Lysosomal protective protein;Lysosomal protective protein 32 kDa chain;Lysosomal protective protein 20 kDa chain	3	378.221	1131.64	0.0013756		14	84.2125564067099;26.6729073538995;21.4636151640385							1.70452e+06
ALHVDLSHNLIHR	0	Unmodified	_ALHVDLSHNLIHR_	TSKU|Tsku	9606|10090	Q8CBR6;Q8WUA8	Tsukushin	4	381.965	1523.83	0.012297		15	48.5679332318621;13.1366698071072;9.05012975834163					3.31389e+06							6059583				4435971					5902645										1.34337e+06			316114	2.00712e+06
ALIAAQYSGAQVR	0	Unmodified	_ALIAAQYSGAQVR_	EEF1G|Eef1g	9606|10090	P26641;Q9D8N0	Elongation factor 1-gamma	2	674.373	1346.73	0.00097493		17	112.748255485961;58.9806649986242;23.4285311505511	4090289	4912775	6896015	1.91619e+06	4.06102e+06	2.665e+06	8107177	6279334	7650747	10704749	8011755	37585052	18056968			2.71731e+06		4982056				20608620				7.19977e+06	1.38539e+06	1.74592e+06	2363853	4808643	1.74311e+06		5986673	1.27004e+06	2.51447e+06
ALIADSGLK	0	Unmodified	_ALIADSGLK_	SUCLA2|Sucla2	9606|10090	Q9Z2I9;Q9P2R7	Succinyl-CoA ligase [ADP-forming] subunit beta, mitochondrial	2	444.263	886.512	0.038119		12	70.5248032607064;58.6044003045984;51.7871838170935							6628599				5726305		6808850								7060633
ALIAEATK	0	Unmodified	_ALIAEATK_	Fasn	10090	P19096	Fatty acid synthase;[Acyl-carrier-protein] S-acetyltransferase;[Acyl-carrier-protein] S-malonyltransferase;3-oxoacyl-[acyl-carrier-protein] synthase;3-oxoacyl-[acyl-carrier-protein] reductase;3-hydroxyacyl-[acyl-carrier-protein] dehydratase;Enoyl-[acyl-carrier-protein] reductase;Oleoyl-[acyl-carrier-protein] hydrolase	2	408.745	815.475	0.040211		15	86.793867007508;60.7598831240168;47.8485586536968							4.44186e+06
ALIAGGGAPEIELALR	0	Unmodified	_ALIAGGGAPEIELALR_	CCT4|Cct4	9606|10090	P80315;P50991	T-complex protein 1 subunit delta	2	775.949	1549.88	0.00025865		20	104.866236497696;17.8641609554931;16.2535443752367							21682124		18565360	11500037	20673552	15937776	17961132	8788266	13526352			9335613	4.15299e+06	7163403	21500860	5699540	17442450		7045037	13440106	7292284		13558866	23399470					4.16593e+06
ALIDQEVK	0	Unmodified	_ALIDQEVK_	LYPLA1|Lypla1	9606|10090	P97823;O75608	Acyl-protein thioesterase 1	2	458.261	914.507	0.022217		13	91.9001085955006;58.1673094813526;58.1673094813526							14603754						8.22918e+06
ALIDYENSNK	0	Unmodified	_ALIDYENSNK_	SNX5|Snx5	9606|10090	Q9D8U8;Q9Y5X3	Sorting nexin-5	2	583.788	1165.56	0.031317		17	65.2243510308793;31.2894094935746;29.1490144599425							9484466						3.76187e+06
ALIFVSHGAGEHCGR	0	Unmodified	_ALIFVSHGAGEHCGR_	Mgll	10090	O35678	Monoglyceride lipase	3	537.6	1609.78	0.00078602		15	65.8050178556825;11.9154111624974;6.90384383703757							11331696		2620888	1954060	5041127		2.46007e+06								3.9589e+06				4.89974e+06
ALIEVLQPLIAEHQAR	0	Unmodified	_ALIEVLQPLIAEHQAR_	WARS1	9606	P23381	Tryptophan--tRNA ligase, cytoplasmic;T1-TrpRS;T2-TrpRS	3	601.016	1800.03	0.002225		20	53.1679685621086;6.03159918145907;6.03159918145907
ALILGELEK	0	Unmodified	_ALILGELEK_	OAF|Oaf	9606|10090	Q8QZR4;Q86UD1	Out at first protein homolog	2	493.3	984.586	0.017346		13	81.5477819259707;51.8543705855884;36.1854217544524									13352693				17586426								15258613									2.90412e+06				0
ALILGIYK	0	Unmodified	_ALILGIYK_	RASGRP2|Rasgrp2	9606|10090	Q9QUG9;Q7LDG7	RAS guanyl-releasing protein 2	2	445.789	889.564	0.042167		11	76.8465169270188;69.4322119202609;40.6857928638636									15340449						9249956	2.87479e+06		6.09798e+06			11257162					5.32753e+06		749684		12739873			5948940
ALINADELANDVAGAEALLDR	0	Unmodified	_ALINADELANDVAGAEALLDR_	Sptan1	10090	P16546	Spectrin alpha chain, non-erythrocytic 1	3	718.706	2153.1	1.61e-09		33	118.187434445612;23.3288379941798;23.0996501274301		5.7097e+06	2.20558e+06	1.83659e+06		2.36932e+06										1.97859e+06										1.71574e+06		2.80535e+06	1.18298e+06		9651165	966940	2762652
ALILVGGYGTR	0	Unmodified	_ALILVGGYGTR_	GMPPB|Gmppb	9606|10090	Q9Y5P6;Q8BTZ7	Mannose-1-phosphate guanyltransferase beta	2	560.33	1118.64	0.021839		12	66.6918964828062;19.7865005456298;18.7756673740086
ALINPANVTFK	0	Unmodified	_ALINPANVTFK_	Lypla1	10090	P97823	Acyl-protein thioesterase 1	2	594.343	1186.67	0.072449		14	51.2762185949263;25.55905140244;22.7807649414092																										10741773
ALLAMYTNQAEQCR	0	Unmodified	_ALLAMYTNQAEQCR_	SRP72	9606	O76094	Signal recognition particle subunit SRP72	2	834.895	1667.78	1.13e-05		18	128.165523755604;9.95339327462209;9.68728878462341
ALIVEPSR	0	Unmodified	_ALIVEPSR_	DDX1|Ddx1	9606|10090	Q91VR5;Q92499	ATP-dependent RNA helicase DDX1	2	442.764	883.513	0.052113		11	72.1383714175662;44.692092783013;36.1854217544524							2.14002e+06
ALLATASQCQQPAGNK	0	Unmodified	_ALLATASQCQQPAGNK_	Cap1	10090	P40124	Adenylyl cyclase-associated protein 1	3	553.282	1656.83	0.069424		12	22.8026579348434;6.72872537854479;6.16283329530596	3.60254e+06	3334184	6.30832e+06	1.60016e+06	1.3642e+06	1.06404e+06			23961004	11524582	5851405	7039249	23025566		9478455	2.03228e+06	1098481	5294311		6384901	6570187	9.39908e+06	3.14241e+06		5.48132e+06	1.32055e+06	1.42054e+06	935787		3.82431e+06	884538	4.53281e+06	6209869
ALLALAK	0	Unmodified	_ALLALAK_	ARID1A|Anxa1|Arid1a	9606|10090|10090	P10107;O14497;A2BH40	Annexin A1;AT-rich interactive domain-containing protein 1A	2	350.242	698.469	0.052503		12	94.668913724962;71.0667037637582;49.311551428411							2.99259e+06			2.17039e+06
ALLAYAFALAGNK	0	Unmodified	_ALLAYAFALAGNK_	Pzp	10090	Q61838	Alpha-2-macroglobulin;Alpha-2-macroglobulin 165 kDa subunit;Alpha-2-macroglobulin 35 kDa subunit	2	661.877	1321.74	0.00082652		21	116.521352465669;12.5881815667364;11.5110194559171	7.12593e+06		10065752	6.89883e+06	3.03612e+06	7.1952e+06						1.25747e+07		8076259		6.88867e+06	1.9955e+07	10567272	9548592	23458767		27524297		5.29762e+06	2.92598e+06	6.96117e+06	4.07155e+06	1582445	1.34831e+07	62725959	8.50619e+06	8.6387e+06	8.07517e+06
ALLDIGR	0	Unmodified	_ALLDIGR_	Cfb	10090	P04186	Complement factor B;Complement factor B Ba fragment;Complement factor B Bb fragment	2	379.232	756.449	0.013068		14	146.212618919607;106.285845965794;106.285845965794	8928430	4.88994e+06	19973620	6.2125e+06	6309997	2614255		8425421	9205588	8.0904e+06	8105917	12277119	18684356	10588520	16814254	18066452		13504326	4.22231e+06	12912264	8066696	10514764	11669751	5684939	1.00975e+07	17800470	16985290	8080174	9848990	7094753	14223954	20625776	10206008	2344334	6.93151e+06
ALLDQEGNR	0	Unmodified	_ALLDQEGNR_	RASGRP2|Rasgrp2	9606|10090	Q9QUG9;Q7LDG7	RAS guanyl-releasing protein 2	2	508.262	1014.51	0.0016233		16	112.171193740656;26.962039435717;23.4285311505511		1.10805e+06	1.88281e+06	830505				3120361	9506162					4.1182e+06		604079		2172096								975818		461380	858376	754078			1879019
ALLEDGTFR	0	Unmodified	_ALLEDGTFR_	Nmral1	10090	Q8K2T1	NmrA-like family domain-containing protein 1	2	511.269	1020.52	0.00020276		21	145.341605115457;60.9611870287367;57.5591725326339											12104742	12409285											4.19776e+06
ALLDQEGNRR	1	Unmodified	_ALLDQEGNRR_	RASGRP2|Rasgrp2	9606|10090	Q9QUG9;Q7LDG7	RAS guanyl-releasing protein 2	3	391.211	1170.61	0.020023		12	62.8228583101566;12.5764689302201;11.6032962422519																		2.18344e+06
ALLEFLQR	0	Unmodified	_ALLEFLQR_	ARHGAP18|Arhgap18	9606|10090	Q8K0Q5;Q8N392	Rho GTPase-activating protein 18	2	495.293	988.571	0.0035142		15	126.243196075333;52.6831422120693;49.3584676649634
ALLELQLEPEELYQTFQR	0	Unmodified	_ALLELQLEPEELYQTFQR_	EEF2|Eef2	9606|10090	P58252;P13639	Elongation factor 2	2	1110.58	2219.15	0.066424		12	47.0619013442145;22.1979743702009;10.6445551781184									8746846													2.31794e+06
ALLEVLGR	0	Unmodified	_ALLEVLGR_	HAGH|Hagh	9606|10090	Q99KB8;Q16775	Hydroxyacylglutathione hydrolase, mitochondrial	2	435.774	869.533	0.005747		15	119.565853269827;49.3584676649634;49.3584676649634													11427265
ALLFIPR	0	Unmodified	_ALLFIPR_	HSP90AB1|Hsp90ab1	9606|10090	P08238;P11499	Heat shock protein HSP 90-beta	2	415.268	828.522	0.052503		12	94.668913724962;83.2288565299251;49.2107895129961			5.10907e+06				7.54444e+06		7.96433e+06	11649693	11679982	13711600	17955499		5206755			5491266		6315053	6207700					2.32667e+06	0		5120843	6771457		1820402
ALLEVVQSGGK	0	Unmodified	_ALLEVVQSGGK_	PSMA8|PSMA7|Psma7|Psma8	9606|9606|10090|10090	Q9Z2U0;O14818;Q8TAA3;Q9CWH6	Proteasome subunit alpha type-7;Proteasome subunit alpha type-7-like	2	550.819	1099.62	0.0031193		19	113.706475396946;55.676091466324;32.3547546945142																										0
ALLFVPR	0	Unmodified	_ALLFVPR_	HSP90AA1|XPNPEP3|Hsp90aa1	9606|9606|10090	P07900;P07901	Heat shock protein HSP 90-alpha	2	408.261	814.507	0.03433		13	109.880560558662;109.880560558662;83.2288565299251							5364151														5073369
ALLLLCGGEDD	0	Unmodified	_ALLLLCGGEDD_	Anxa5	10090	P48036	Annexin A5	2	588.284	1174.55	0.0020067		17	100.450992666696;4.11247295621918;2.83665495619581							11279752						7756601													4220337
ALLNLVPVQK	0	Unmodified	_ALLNLVPVQK_	Slc4a1	10090	P04919	Band 3 anion transport protein	2	547.85	1093.69	0.0042845		17	90.308424261936;53.8781101715644;32.8405601941561	88507778	6.82713e+07	195038694	9.37847e+07	170794522	1.66193e+07	7.54477e+07	10239478	1.61193e+07	89931322	21402642	28812880	7.85536e+07	8.8604e+07	5.45713e+07	1.44617e+08	100153811	2.24274e+08	196816480	10319619	3.69924e+07	48189470	1.08705e+08	3.1865e+07	1.9299e+07	1.4996e+08	8.17829e+07	53463502	6.08045e+08	2.6884e+08	50668080	4.85095e+07	2.10037e+08	3.22346e+07	4.78202e+07
ALLNLVPVQK	0	Deamidation (N)	_ALLN(Deamidation (N))LVPVQK_	Slc4a1	10090	P04919	Band 3 anion transport protein	2	548.342	1094.67	0.046764	1	11	75.8542700790235;34.2527332851036;22.740042804288																							0			3412164			7.26151e+06
ALLQAILQTEDMLK	0	Oxidation (M)	_ALLQAILQTEDM(Oxidation (M))LK_	DSP|Dsp	9606|10090	P15924;E9Q557	Desmoplakin	2	801.942	1601.87	6.67e-06	1	24	124.668557286421;34.5321854829247;24.0892015710798																					2.75895e+06	14370192
ALLQAILQTEDMLK	0	Unmodified	_ALLQAILQTEDMLK_	DSP|Dsp	9606|10090	P15924;E9Q557	Desmoplakin	2	793.945	1585.87	8.57e-06		22	151.147356872615;31.4217604371287;24.3433433825462	990940		634977	969830		599368															5.20578e+06	8619787				0		1687170
ALLQEMPLTALLR	0	Unmodified	_ALLQEMPLTALLR_	RO60|RO60	9606|10090	P10155;O08848	60 kDa SS-A/Ro ribonucleoprotein	2	734.931	1467.85	0.0018609		15	87.2580475193106;37.7274811152749;30.6123081857399							7.30414e+06
ALLQMVQQFGVDFEK	0	Unmodified	_ALLQMVQQFGVDFEK_	DNM2|Dnm2	9606|10090	P39054;P50570	Dynamin-2	3	584.971	1751.89	0.041581		11	33.1472577580086;11.105243612021;7.23074450109458					855275							7.19278e+06						0					0							4.98492e+06					395423
ALLQEQFR	0	Unmodified	_ALLQEQFR_	ABCF3|Abcf3	9606|10090	Q9NUQ8;Q8K268	ATP-binding cassette sub-family F member 3	2	502.78	1003.55	0.0039676		16	124.887245466009;37.0206647301665;34.8077436043452
ALLQQQPEDDSK	0	Unmodified	_ALLQQQPEDDSK_	SRP68|Srp68	9606|10090	Q8BMA6;Q9UHB9	Signal recognition particle subunit SRP68	2	686.341	1370.67	0.0015198		17	111.651824360799;9.43258361600477;6.69054361006781													4914584
ALLSLSEVHSLDENGLFR	0	Unmodified	_ALLSLSEVHSLDENGLFR_	Ermap	10090	Q9JLN5	Erythroid membrane-associated protein	3	667.353	1999.04	0.0043364		16	56.2146887656401;13.0374014148218;10.8157905146958														20941502																			5.87023e+06
ALLSPTFTSGK	0	Unmodified	_ALLSPTFTSGK_	Cyp3a41a|Cyp3a11	10090|10090	Q64459	Cytochrome P450 3A11	2	561.314	1120.61	0.001328		21	113.739863708236;23.4285311505511;23.4285311505511
ALLSYSIETSDLETPDSIDINCEVFNIEDHK	0	Unmodified	_ALLSYSIETSDLETPDSIDINCEVFNIEDHK_	Hrg	10090	Q9ESB3	Histidine-rich glycoprotein	3	1189.89	3566.66	2.82e-05		15	51.8437105570191;9.22136150678063;5.43013164235935	15083780																																22876944
ALLTYGSCNK	0	Unmodified	_ALLTYGSCNK_	Cd5l	10090	Q9QWK4	CD5 antigen-like	2	563.782	1125.55	9.99e-05		20	138.544755539748;9.58784797178986;5.78132163060424							3.88077e+06
ALLTLADGR	0	Unmodified	_ALLTLADGR_	ANXA3|Anxa3	9606|10090	O35639;P12429	Annexin A3	2	465.274	928.534	0.026201		16	75.6919957086227;50.8978819270284;38.836233770421							4.16964e+06
ALMAYAFALAGNQNK	0	Unmodified	_ALMAYAFALAGNQNK_	Mug1	10090	P28665	Murinoglobulin-1	3	528.273	1581.8	0.0013613		20	62.5280167016723;17.6937689289157;14.7788073857353																														13866040				1.15741e+06
ALLYLCGGDD	0	Unmodified	_ALLYLCGGDD_	ANXA2P2|ANXA2|Anxa2	9606|9606|10090	P07355;A6NMY6;P07356	Annexin A2;Putative annexin A2-like protein	2	548.753	1095.49	0.0032384		14	94.4072408369409;1.72839550888842;1.72839550888842							3.18029e+06		4.03048e+06												6406415									4878716
ALMDSLGPEWR	0	Unmodified	_ALMDSLGPEWR_	TOMM34|Tomm34	9606|10090	Q9CYG7;Q15785	Mitochondrial import receptor subunit TOM34	2	637.814	1273.61	0.023885		10	65.3468985199027;20.520307864193;19.0942308700781									5.70813e+06				3.82095e+06								6.72646e+06						1.49474e+06
ALMGLYNGQVLCK	0	Unmodified	_ALMGLYNGQVLCK_	Hadha	10090	Q8BMS1	Trifunctional enzyme subunit alpha, mitochondrial;Long-chain enoyl-CoA hydratase;Long chain 3-hydroxyacyl-CoA dehydrogenase	2	733.878	1465.74	0.0049793		14	76.6789135346691;18.7453252359165;18.3116494734055							4722248														8668761
ALMGSPQLVAAVVR	0	Oxidation (M)	_ALM(Oxidation (M))GSPQLVAAVVR_	JUP|Jup	9606|10090	P14923;Q02257	Junction plakoglobin	2	714.406	1426.8	0.00018912	1	18	86.8815677089671;16.6709893507456;12.0469456787414																						3643548		1.59692e+06
ALNAADPGSDLLSVQALQR	0	Unmodified	_ALNAADPGSDLLSVQALQR_	Spta1	10090	P08032	Spectrin alpha chain, erythrocytic 1	2	970.016	1938.02	1.71e-13		27	147.732113241029;12.5606122976567;12.4968198913898	2.20807e+07	9315380	10263623	1.13349e+07	13893587	6158040	18923016			8.70273e+06	13129953		32210905	1.75459e+07	1.37376e+07	2.98419e+07	1.17447e+07	21142776	18230105			29423988	27649722		6889418	7725120	9.50212e+06	5.73141e+06	18433718	1.55826e+07	13645222	1.57477e+07	22526337	4.56546e+06	4.63947e+06
ALMPALEELTFDPSSAHPSLVVSSSGR	0	Unmodified	_ALMPALEELTFDPSSAHPSLVVSSSGR_	TRIM72|Trim72	9606|10090	Q1XH17;Q6ZMU5	Tripartite motif-containing protein 72	3	933.472	2797.4	8.76e-10		28	82.3415758836228;7.27613779080288;6.36370626282419											11461736		6.21481e+06
ALMLELK	0	Unmodified	_ALMLELK_	UBE2R2|Ube2r2	9606|10090	Q712K3;Q6ZWZ2	Ubiquitin-conjugating enzyme E2 R2	2	409.246	816.478	0.071683		13	83.3768699768433;38.3707832069439;38.3707832069439
ALNAFGGEGVYAVAR	0	Unmodified	_ALNAFGGEGVYAVAR_	Pcsk9	10090	Q80W65	Proprotein convertase subtilisin/kexin type 9	2	747.889	1493.76	0.00099336		16	87.3630168641364;18.6720665143295;14.6736533618169										8638488	7417296		5573011
ALNEINQFYQK	0	Unmodified	_ALNEINQFYQK_	NONE	NONE	CON__P02663		2	684.351	1366.69	0.01334		14	72.2299676063247;25.5740540226793;15.6149947184823																																		729192
ALNGFTPLHIACK	0	Unmodified	_ALNGFTPLHIACK_	ANK3|ANK1|ANK2|Ank2|Ank3|Ank1	9606|9606|9606|10090|10090|10090	Q02357;P16157;Q12955;G5E8K5;Q01484;Q8C8R3	Ankyrin-1;Ankyrin-3;Ankyrin-2	3	481.259	1440.75	0.044985		12	34.6845349795389;9.10727646646987;8.59895255019217			12488994		11248072								16516951	8589598		1.57814e+07		1.71174e+07					12392855	4.68271e+06	7.39666e+06	2.13961e+07	4.46958e+06		16898824	10340482			36379420	2.81585e+06	7.33424e+06
ALNGFTPLHIACK	0	Deamidation (N)	_ALN(Deamidation (N))GFTPLHIACK_	ANK3|ANK1|ANK2|Ank2|Ank3|Ank1	9606|9606|9606|10090|10090|10090	Q02357;P16157;Q12955;G5E8K5;Q01484;Q8C8R3	Ankyrin-1;Ankyrin-3;Ankyrin-2	3	481.587	1441.74	0.033619	1	14	42.7886469669395;4.75727991357104;4.08290913189599	2.53978e+06		2.50959e+06	1.94654e+06	5902995	1.51119e+06								1.33067e+07		3.14649e+06		5.06986e+06					12702160	0		7.00458e+06	4.01187e+06	2.07459e+06	7.26819e+06	3.19866e+06		3.00349e+06	2471348
ALNMSEFVCDR	0	Unmodified	_ALNMSEFVCDR_	Usp4	10090	P35123	Ubiquitin carboxyl-terminal hydrolase 4	2	671.3	1340.59	0.018558		15	67.3338034927095;14.6691285658035;13.5790374146355
ALNMWGK	0	Unmodified	_ALNMWGK_	MMP7	9606	P09237	Matrilysin	2	410.213	818.411	0.076054		13	81.0997858450089;33.4929826002708;28.2542754592877										10354076																						5653208
ALNPLEDWLR	0	Unmodified	_ALNPLEDWLR_	Vars1	10090	Q9Z1Q9	Valine--tRNA ligase	2	613.83	1225.65	0.0091012		15	88.8188337688146;26.1050926206465;21.5279527650356							5080406		9750328	6.39307e+06
ALNPTVFK	0	Unmodified	_ALNPTVFK_	Serping1	10090	P97290	Plasma protease C1 inhibitor	2	445.261	888.507	0.022407		14	91.626307786196;46.3704809766289;25.4501716261749	46149120	24438834	31837648	4.06909e+06	88295336		4.83938e+06	40422688	5.81761e+07	31198696	92791888	35324544	65696918	109353968	13863082	10643441	22830008	90012080	42257052	24412700	10443979	13128311	7308518	4689118	3982195	12129714	50870584	4.04718e+06	11158499	28840287	20793478	13357381	14175443	2.97455e+07	59291486
ALNRPPTYPTK	0	Unmodified	_ALNRPPTYPTK_	EIF5|Eif5	9606|10090	P59325;P55010	Eukaryotic translation initiation factor 5	3	419.903	1256.69	0.068938		9	26.0118602335867;9.51205010836502;7.72833905284244													3.7003e+06
ALNSIIDVYHK	0	Unmodified	_ALNSIIDVYHK_	S100A8	9606	P05109	Protein S100-A8;Protein S100-A8, N-terminally processed	2	636.851	1271.69	0.003114		17	105.396334455956;24.7755959191673;23.4285311505511																7.60227e+06					9266088	9991912
ALNSMGQDLERPLELR	0	Oxidation (M)	_ALNSM(Oxidation (M))GQDLERPLELR_	DSG1	9606	Q02413	Desmoglein-1	3	619.988	1856.94	0.0002865	1	18	79.6515321252534;19.2861706296606;17.4887885777119		2444738
ALNVPSSPYTWLTVDVLGR	0	Unmodified	_ALNVPSSPYTWLTVDVLGR_	Spta1	10090	P08032	Spectrin alpha chain, erythrocytic 1	3	696.709	2087.11	0.00083896		20	61.0958895291026;8.39014389902959;8.28789145575898	4.26771e+06	3.07654e+06	6.29415e+06	3.71272e+06	1.60362e+07	4.43945e+06	3.22167e+06			4888537			2.13583e+06	4.78892e+06		6.71762e+06	1.13617e+07	20921237				8325204	13627229	15405890	6.04378e+06	5.24366e+06	4.31933e+06	3.53069e+06	8.52166e+06	7.64402e+06	8.07671e+06	7038891	1.0505e+07	1.41109e+06	927042
ALNVLVPIFYR	0	Unmodified	_ALNVLVPIFYR_	ABCB6|Abcb6	9606|10090	Q9DC29;Q9NP58	ATP-binding cassette sub-family B member 6, mitochondrial	2	652.89	1303.77	0.00070953		19	123.916523101303;37.4755618028138;7.2201920568795				1.06856e+06												1.64718e+06		2.27477e+06					4.09162e+06						4953183
ALPAPIER	0	Unmodified	_ALPAPIER_	P03987	10090	P03987	Ig gamma-3 chain C region	2	433.758	865.502	0.037743		15	79.4685517674335;60.7878522408347;13.0480838717266
ALPAVQQNNLDEDLIR	0	Unmodified	_ALPAVQQNNLDEDLIR_	UBA1	9606	P22314	Ubiquitin-like modifier-activating enzyme 1	3	603.655	1807.94	0.056948		16	34.9282925107909;16.7438741412473;12.1456796008635
ALPDIENYMFENHDQLR	0	Unmodified	_ALPDIENYMFENHDQLR_	UNC45B|Unc45b	9606|10090	Q8CGY6;Q8IWX7	Protein unc-45 homolog B	3	702.33	2103.97	0.00016411		20	85.4687300661943;9.78795305428813;8.08897288850669													6.0352e+06
ALPDMEVVGLNFSSATTPELLLK	0	Unmodified	_ALPDMEVVGLNFSSATTPELLLK_	DYNC1H1|Dync1h1	9606|10090	Q9JHU4;Q14204	Cytoplasmic dynein 1 heavy chain 1	3	815.77	2444.29	0.0018267		18	42.6176351120036;5.00903141416814;4.16202143857672									6.60864e+06				9418836
ALPFWNEEIAPK	0	Unmodified	_ALPFWNEEIAPK_	Pgam2	10090	O70250	Phosphoglycerate mutase 2	2	707.872	1413.73	0.01569		12	65.3468985199027;13.7696037558082;12.5764689302201							9351312					3.53543e+06	10842358									7867540			12574654
ALPELTK	0	Unmodified	_ALPELTK_	CTNNB1|JUP|Ctnnb1|Jup	9606|9606|10090|10090	P14923;Q02257	Junction plakoglobin	2	386.234	770.454	0.076984		12	89.6734177633005;89.6734177633005;36.5870119880271
ALPFWNEEIVPQIK	0	Unmodified	_ALPFWNEEIVPQIK_	PGAM1|PGAM2|PGAM4|Pgam1	9606|9606|9606|10090	P18669;Q9DBJ1;P15259;Q8N0Y7	Phosphoglycerate mutase 1;Phosphoglycerate mutase 2;Probable phosphoglycerate mutase 4	2	842.459	1682.9	0.0016338		18	77.2877442630822;15.3331113005716;15.3331113005716	4703561	3248355	4986161	4.15688e+06																						3.12197e+06	3.12418e+06
ALPGALATSGQPR	0	Unmodified	_ALPGALATSGQPR_	Islr	10090	Q6GU68	Immunoglobulin superfamily containing leucine-rich repeat protein	2	619.846	1237.68	0.0037722		15	81.8650104960361;12.2258058352483;12.2258058352483	996437
ALPSPIEK	0	Unmodified	_ALPSPIEK_	P01864	10090	P01864	Ig gamma-2A chain C region secreted form	2	427.753	853.491	0.059194		14	68.7868246969529;38.151183500309;38.151183500309
ALPGMGTTIDVILINGR	0	Unmodified	_ALPGMGTTIDVILINGR_	EIF5B|Eif5b	9606|10090	Q05D44;O60841	Eukaryotic translation initiation factor 5B	2	870.987	1739.96	2.71e-05		20	114.816668907577;13.905914514592;13.6626946583257
ALPTSYEK	0	Unmodified	_ALPTSYEK_	C9	10090	P06683	Complement component C9	2	454.74	907.465	0.045668		13	75.189297871068;34.8923499098069;33.3576632962211	7954755	6.07572e+06	4.30482e+06			2129469	2708154	8.08686e+06	42440200	37168583	4.33187e+06	20868626	104983912	1.31483e+07	4235979	3.85519e+06		6065408	5921243	1.73865e+07	43680844	1.48977e+06	10115872	5.22675e+06	5.18709e+06	2.75827e+06	3.94584e+06	5480962		2392362		5151755	8402635		3486723
ALQAAVAR	0	Unmodified	_ALQAAVAR_	Ttn	10090	A2ASS6	Titin	2	400.243	798.471	0.0062518		13	118.056177724423;115.825140243045;114.539491116068													13218061
ALQATVGNSYK	0	Unmodified	_ALQATVGNSYK_	LAMP1|Lamp1	9606|10090	P11438	Lysosome-associated membrane glycoprotein 1	2	576.306	1150.6	0.0019131		16	101.646194361274;9.41636797713922;8.53231032943585		5070125	7.46971e+06	12159315		3.7939e+06	2.50939e+06									10392077		7779728							5117006	2.52878e+06		5181412	4.00307e+06			5.20035e+06	6.62889e+06
ALQAAIQQLAEAQPEATAK	0	Unmodified	_ALQAAIQQLAEAQPEATAK_	GCN1|Gcn1	9606|10090	E9PVA8;Q92616	Translational activator GCN1	3	651.353	1951.04	0.0061612		17	44.5871318397498;4.17130349692144;3.96807983735702
ALQDAFLAIDAK	0	Unmodified	_ALQDAFLAIDAK_	Ppm1g	10090	Q61074	Protein phosphatase 1G	2	638.351	1274.69	0.028798		14	60.4336443040746;18.7799958167552;18.7799958167552											4.61211e+06	3686444									5544933					4675075
ALQDLENAASGDATVR	0	Unmodified	_ALQDLENAASGDATVR_	RPRD1B|Rprd1b	9606|10090	Q9NQG5;Q9CSU0	Regulation of nuclear pre-mRNA domain-containing protein 1B	2	815.905	1629.8	3.74e-09		28	163.50683220225;49.7150776178433;41.1170794528309
ALQEGNFQTPVFIVPLTDLR	0	Unmodified	_ALQEGNFQTPVFIVPLTDLR_	Apob	10090	E9Q414	Apolipoprotein B-100;Apolipoprotein B-48	2	1129.61	2257.21	8.5e-16		26	142.451003097383;15.03114558149;15.03114558149	1.84461e+07	1.20969e+07	12624196	6844851	25148528	9.21519e+06	42192823	2.59692e+07	25090915	2.98786e+07	3.52045e+07	8.14142e+07	38903565	15215413	1.15402e+07	1.02852e+07	1.83886e+07	18526894	15169023	3.85611e+07	2.00373e+07	1.58681e+07	7.55462e+06	1.59564e+07	21382425	5.15426e+06	12938729	1.80607e+07	15221457	37308269	8021943	19561590	1.52558e+07	6.82095e+06	13061236
ALQEAHQQTLDDLQAEEDK	0	Unmodified	_ALQEAHQQTLDDLQAEEDK_	MYH1|MYH2|Myh3|Myh4|Myh1|Myh8	9606|9606|10090|10090|10090|10090	P13541;P13542;Q5SX39;Q5SX40;P12882;Q9UKX2	Myosin-3;Myosin-8;Myosin-4;Myosin-1;Myosin-2	3	728.013	2181.02	0.0012004		22	57.4821499729837;8.50040877772312;7.95415539094767													7.74336e+06
ALQEGNFQTPVFIVPLTDLR	0	Deamidation (N)	_ALQEGN(Deamidation (N))FQTPVFIVPLTDLR_	Apob	10090	E9Q414	Apolipoprotein B-100;Apolipoprotein B-48	3	753.739	2258.19	0.028078	1	20	50.8699075122126;9.56143541183872;9.00115330879516									10584812	2.25459e+07	1.35676e+07	1.38252e+07	25630532		8.08977e+06					12440037	19672142	5668160
ALQEYAAK	0	Unmodified	_ALQEYAAK_	C6	9606	P13671	Complement component C6	2	447.24	892.465	0.049854		11	74.4152035174692;39.2183278619754;39.2183278619754									3.97019e+06	4869703			3.27447e+06	1.92719e+06							3.0568e+06
ALQFLEQVK	0	Unmodified	_ALQFLEQVK_	Cct6a	10090	P80317	T-complex protein 1 subunit zeta	2	538.311	1074.61	0.00075322		16	124.079166535071;69.3833661576342;38.133272763662		7647524	6.2995e+06	8.04704e+06		3.97453e+06	22017462		87619216		18812744	21671470	86767448			13590542		5798875				9003332				3.29818e+06	4.06266e+06	4.17922e+06	7.28081e+06	11381437	5478689		5936128		2065810
ALQGASQIIAEIR	0	Unmodified	_ALQGASQIIAEIR_	DNM1L|Dnm1l	9606|10090	O00429;Q8K1M6	Dynamin-1-like protein	2	685.394	1368.77	0.0013107		18	97.7337827875067;43.0829269789831;29.1615304732995								3.92787e+06	9138231		11472924									5.64447e+06	7.6537e+06	5508189								2.39498e+06
ALQIPEVYLR	0	Unmodified	_ALQIPEVYLR_	GAPVD1|Gapvd1	9606|10090	Q6PAR5;Q14C86	GTPase-activating protein and VPS9 domain-containing protein 1	2	601.351	1200.69	1.64e-05		21	151.035487321072;25.7367896737907;24.9227679487439				8805123			23829938	8318010	18707798	6594123	19552598	13104407	3308626	3.2492e+06	13896056	10353496			8846080	5668793	8669957	4978743	4249076			8.06439e+06			11893548	12877454		6846353		2971241	8513714
ALQLGTLFSPAEALK	0	Unmodified	_ALQLGTLFSPAEALK_	Eci1	10090	P42125	Enoyl-CoA delta isomerase 1, mitochondrial	2	779.946	1557.88	0.00023172		26	105.170414566494;16.9135238096966;15.4787475574023		6.39452e+06														7.35907e+06
ALQLEEER	0	Unmodified	_ALQLEEER_	EZR|Ezr	9606|10090	P26040;P15311	Ezrin	2	494.259	986.503	0.041721		12	77.0576582730174;49.3584676649634;31.2894094935746																											2.36318e+06			1.13287e+06
ALQNAVTTFVNR	0	Unmodified	_ALQNAVTTFVNR_	HGS	9606	O14964	Hepatocyte growth factor-regulated tyrosine kinase substrate	2	667.365	1332.71	0.0064137		13	81.3376126750741;15.2603889462315;11.6359067460428
ALQQIFEHMLDVSK	0	Unmodified	_ALQQIFEHMLDVSK_	C2	10090	P21180	Complement C2;Complement C2b fragment;Complement C2a fragment	3	553.624	1657.85	0.00021233		22	79.0037704288425;14.0298179875856;10.8542539283553																														14112048
ALQRPLPPLPLA	0	Unmodified	_ALQRPLPPLPLA_	Gp6	10090	P0C191	Platelet glycoprotein VI	2	643.403	1284.79	0.027359		9	60.9728799775298;4.78349400442995;4.61245112099163																12767029									1291586	0
ALQSGQCAGAALDVFTEEPPR	0	Unmodified	_ALQSGQCAGAALDVFTEEPPR_	PHGDH|Phgdh	9606|10090	Q61753;O43175	D-3-phosphoglycerate dehydrogenase	2	1109.03	2216.05	0.00022342		18	80.5339083000441;13.4036679704244;11.4397693462271							9.29618e+06		1.54843e+07	4.47286e+06	7.10674e+06	6457795	2.29353e+07	2076862	1.04938e+07						12644805				3.29922e+06
ALQSGQCAGAALDVFTEEPPRDR	1	Unmodified	_ALQSGQCAGAALDVFTEEPPRDR_	PHGDH|Phgdh	9606|10090	Q61753;O43175	D-3-phosphoglycerate dehydrogenase	3	830.068	2487.18	8.99e-06		25	86.6247595531276;7.99219851607367;7.11173704603227
ALQSLALGLR	0	Unmodified	_ALQSLALGLR_	Iqgap1	10090	Q9JKF1	Ras GTPase-activating-like protein IQGAP1	2	521.324	1040.63	0.00054319		20	119.406457641847;54.2049440688497;31.9354906618364							4865397		8228743
ALQSVGQIVGEVLK	0	Unmodified	_ALQSVGQIVGEVLK_	PSMC6|Psmc6	9606|10090	P62333;P62334	26S protease regulatory subunit 10B	2	720.925	1439.83	0.00045281		19	88.3376690633194;17.4426434519828;15.2079637152869			6998106				34189884		13122206		14138258		11978759	13707273	15635461			15300733			13010513		19149852	4.06535e+06	4.72838e+06	1.61947e+06	5.63348e+06		10966209	10203259					5.83123e+06
ALQSVVQAVPLHELR	0	Unmodified	_ALQSVVQAVPLHELR_	Psmd5	10090	Q8BJY1	26S proteasome non-ATPase regulatory subunit 5	3	553.99	1658.95	0.00054401		20	71.6917332130336;11.4397693462271;10.4849096828761							35228424			12382649	12691160	10356926	18273588		16342431					5.23667e+06	8552432	9979091	2196550		1.15569e+06	10854960	3.25184e+06		6.82417e+06	10667765
ALQTTYGTNAPR	0	Unmodified	_ALQTTYGTNAPR_	Akr7a2	10090	Q8CG76	Aflatoxin B1 aldehyde reductase member 2	2	646.833	1291.65	0.0011093		19	118.711570569895;20.9016064290024;20.3293104532429			2.43397e+06				5.23938e+06	2.59059e+06	12788503	4.92564e+06	2.98363e+06	3274836	8472107	3611286	7154424			2.30049e+06		5278406	2.05084e+06	3506160	3.76194e+06		1.58866e+06	527067				1.42804e+06		1064345
ALQTALSESGDSSDVLQILK	0	Unmodified	_ALQTALSESGDSSDVLQILK_	Tradd	10090	Q3U0V2	Tumor necrosis factor receptor type 1-associated DEATH domain protein	3	692.367	2074.08	0.016253		19	39.3639646546436;9.0465845730114;7.83856393417286
ALQVELIPTGEIIR	0	Acetyl (Protein N-term)	_(Acetyl (Protein N-term))ALQVELIPTGEIIR_	Myo1c	10090	Q9WTI7	Unconventional myosin-Ic	2	797.464	1592.91	0.0013259		11	77.3789761276432;34.3783633291701;23.9865204973108													4.19367e+06							1.22074e+06	5679560	1.44333e+06
ALQWHPDK	0	Unmodified	_ALQWHPDK_	DNAJB2|Dnajb2	9606|10090	Q9QYI5;P25686	DnaJ homolog subfamily B member 2	3	332.175	993.503	0.06727		9	36.395170339887;17.2307775343079;15.4391943026755													2.70629e+06																	897351
ALREEYFDPSMVGWTVK	1	Unmodified	_ALREEYFDPSMVGWTVK_	Apob	10090	E9Q414	Apolipoprotein B-100;Apolipoprotein B-48	3	676.668	2026.98	0.0039359		18	69.5218638669341;8.6612632415606;6.72817435221027	5.29684e+06				9090400	6.66972e+06		15023798		8196655	47102708	13883510	28272110	4431461	27514356		6.81965e+06		13156769	15517793	7.45407e+06	10247240					1.08586e+06	2412637		3.95931e+06	8406939	8468147			1.40205e+06
ALSAIAELLTSEHER	0	Unmodified	_ALSAIAELLTSEHER_	Ctnnd1	10090	P30999	Catenin delta-1	3	547.293	1638.86	0.0041681		17	59.6796530059719;12.3826102532326;12.1456796008635													8919891
ALSAILDIEHGDPK	0	Unmodified	_ALSAILDIEHGDPK_	Pla2g7	10090	Q60963	Platelet-activating factor acetylhydrolase	3	493.6	1477.78	0.012414		16	47.0374126561664;8.10427658716712;7.37020208040884			0	9011381			12392668	11745602	46634431		5.52697e+07	53093568	3.1519e+07		11286901				3129532	6.44186e+06	27188804	32688661	7.82801e+06	0		5153548	2870205	3.20395e+06	1.04447e+07	11131050	1.1548e+07	7.15764e+06		2.69927e+06	4.58287e+06
ALSCLESSWK	0	Unmodified	_ALSCLESSWK_	Mug1|Mug2	10090|10090	P28665;P28666	Murinoglobulin-1;Murinoglobulin-2	2	590.787	1179.56	0.0020384		18	99.8021176218559;20.6250396335438;19.3235438658956	291521214	137171515	2.52463e+08	4.23393e+07	4.22405e+07	1.91833e+07	23351946	122312822	82775428	278944136	64744236	263903123	57953738	291850570	100759522	69428932	27186907	36759743	3.37757e+07	70163540	104245980	52946886	128639618	63668246	8043301	3.06188e+07	29306616	60132603	6.17102e+07	83448719	110748990	49548674	41099090	91975064	1.17941e+08
ALSEPVLGR	0	Unmodified	_ALSEPVLGR_	Lrrn4	10090	P59383	Leucine-rich repeat neuronal protein 4	2	471.274	940.534	0.046163		15	76.7741389293348;38.8061409684685;37.1591096672992																		2.59305e+06
ALSFYQPR	0	Unmodified	_ALSFYQPR_	Pzp	10090	Q61838	Alpha-2-macroglobulin;Alpha-2-macroglobulin 165 kDa subunit;Alpha-2-macroglobulin 35 kDa subunit	2	491.261	980.508	0.00086045		18	146.944881419839;57.4634590020307;37.0206647301665	197204376	5.66341e+07	3.87931e+08	1.14062e+08	1.15955e+07	7.37124e+06	89361500	10495142	295030863	3.41321e+07	16897915	2.94553e+07	195446713	8.64899e+07	3.61668e+06	725696185	1.39481e+07	3.02898e+07	6569999	2.31047e+07	2.95705e+08	6.45805e+08	241758014	1.44228e+08	6.09895e+08	4.6779e+08	371295183	2.71974e+08	8.04321e+08	1002576611	1.12185e+09	1.61899e+08	3.50941e+07	2.13375e+07	5.72286e+07
ALSLLVESLSTQVQALK	0	Unmodified	_ALSLLVESLSTQVQALK_	Rasal3	10090	Q8C2K5	RAS protein activator like-3	3	600.687	1799.04	0.0017145		14	55.1861337023295;10.9443347448737;6.61614176720941
ALSMTLVQEPPPVSTVVHFK	0	Unmodified	_ALSMTLVQEPPPVSTVVHFK_	Tns3	10090	Q5SSZ5	Tensin-3	3	727.398	2179.17	0.0012202		23	55.0072484466327;8.70877622625715;8.50040877772312							6.18217e+06
ALSNIEGFER	0	Unmodified	_ALSNIEGFER_	Itga2b	10090	Q9QUM0	Integrin alpha-IIb;Integrin alpha-IIb heavy chain;Integrin alpha-IIb light chain	2	568.291	1134.57	1.91e-05		24	150.361594429826;37.0206647301665;37.0206647301665		193449152		105557904	57600656	62666416	17799732			21761856	15160840			22950164		192930080	59401948	62293764				9097662	21590836		86702904	59509216	43555384	78538312	56243748		65763348	87595904	129543904
ALSIFNELR	0	Unmodified	_ALSIFNELR_	CDC23|Cdc23	9606|10090	Q9UJX2;Q8BGZ4	Cell division cycle protein 23 homolog	2	531.801	1061.59	0.042985		14	73.6646353084277;38.9624818135386;34.0887042674383													0
ALSMPLNGLK	0	Acetyl (Protein N-term)	_(Acetyl (Protein N-term))ALSMPLNGLK_	CLIC4|Clic4	9606|10090	Q9QYB1;Q9Y696	Chloride intracellular channel protein 4	2	543.305	1084.6	0.00021523		19	129.465812504152;29.1490144599425;28.1740254032923									7.63106e+06
ALSNLESIPGGYNALR	0	Unmodified	_ALSNLESIPGGYNALR_	UBQLN4|UBQLN1|Ubqln1	9606|9606|10090	Q8R317;Q9UMX0	Ubiquilin-1	2	837.944	1673.87	0.01742		18	77.0624171498268;30.3485752252233;26.5789111824283	5025525	6.40637e+06	5.68827e+06	1750562	5.27576e+06	3.0737e+06	8153808	6948533	9.29483e+06	8710210	1.00338e+07	13293800	1.10221e+07	5955365	15100963	4.20124e+06	15185961	5974284	8399657	9405733	11498866	7.21733e+06	8196600	4.55289e+06		2551959	3.0216e+06	3.62049e+06	3.22202e+06	7.86018e+06	3.97194e+06	3.87831e+06	6.5241e+06
ALSNLESVPGGYNALR	0	Unmodified	_ALSNLESVPGGYNALR_	Ubqln4	10090	Q99NB8	Ubiquilin-4	2	830.936	1659.86	0.0087255		15	59.2646763032687;21.7804269701415;21.3721934099653							12951590
ALSNLIDVYHNYSNIQGNHHALYK	0	Unmodified	_ALSNLIDVYHNYSNIQGNHHALYK_	S100a8	10090	P27005	Protein S100-A8	5	557.683	2783.38	0.033748		19	25.6041628331457;5.66232047372692;3.27449268551302							8863983								7.38127e+06							6682029			3100245	14295816
ALSNLESIPGGYNALR	0	Deamidation (N)	_ALSN(Deamidation (N))LESIPGGYNALR_	UBQLN4|UBQLN1|Ubqln1	9606|9606|10090	Q8R317;Q9UMX0	Ubiquilin-1	3	559.293	1674.86	0.018311	0.9999	14	49.4818324466865;13.8649428038738;12.5550070273238
ALSNQPIVTVSADDQDDTANGPR	0	Unmodified	_ALSNQPIVTVSADDQDDTANGPR_	Cdh11	10090	P55288	Cadherin-11	3	795.382	2383.13	1.19e-05		27	74.5842066661077;8.49433470822952;8.39014389902959											8.42343e+06		10614001	4582869	6.79221e+06						4.83603e+06
ALSNLSSR	0	Unmodified	_ALSNLSSR_	CDS2|Cds2	9606|10090	Q99L43;O95674	Phosphatidate cytidylyltransferase 2	2	424.235	846.456	0.037766		14	79.4510196683883;63.3062698061781;46.6634165055452																1391087
ALSQHPTVNDDLPNR	0	Unmodified	_ALSQHPTVNDDLPNR_	Fmo5	10090	P97872	Dimethylaniline monooxygenase [N-oxide-forming] 5	3	559.617	1675.83	0.023442		11	38.5110954404222;5.89506123379085;5.78020167208631																					4.8871e+06
ALSQLAEVEEK	0	Unmodified	_ALSQLAEVEEK_	SNX2|SNX1|Snx1|Snx2	9606|9606|10090|10090	Q9CWK8;O60749;Q9WV80;Q13596	Sorting nexin-2;Sorting nexin-1	2	608.825	1215.63	0.00018349		22	136.98908636845;58.8150015962157;51.1926940263401			1.79617e+06				7481890		35517548			9535796	55070124	4.34612e+06	1.8808e+06			7209499		3229136	47381924				9982121	2.86437e+06	3.11848e+06	1.8727e+06						0
ALSQPDTVLR	0	Unmodified	_ALSQPDTVLR_	Rnh1	10090	Q91VI7	Ribonuclease inhibitor	2	550.309	1098.6	0.067105		13	59.3497278546284;31.2291113737444;30.5036393589895							9540804
ALSSAGQHVAR	0	Unmodified	_ALSSAGQHVAR_	Hspg2	10090	Q05793	Basement membrane-specific heparan sulfate proteoglycan core protein;Endorepellin;LG3 peptide	3	366.2	1095.58	0.072027		7	24.2914253262099;7.92521393310381;3.92227542293774	724030	2.23338e+06					2.30603e+06									226639																			299963
ALSSQHQAR	0	Unmodified	_ALSSQHQAR_	HSPA5|Hspa5	9606|10090	P20029	78 kDa glucose-regulated protein	2	499.262	996.51	0.015217		15	83.752515153534;57.2809292673051;44.6108492762962		1.39634e+06					1.01376e+06		2.47827e+06				4.06586e+06			1.21495e+06					1.07809e+06
ALSSMGANYSSYLAK	0	Unmodified	_ALSSMGANYSSYLAK_	TNNT3|Tnnt3	9606|10090	Q9QZ47;P45378	Troponin T, fast skeletal muscle	2	781.88	1561.74	0.00058052		19	95.0183415383111;18.7799958167552;17.8641609554931												10719500	8041874
ALSTDPASPNLK	0	Unmodified	_ALSTDPASPNLK_	Tln1	10090	P26039	Talin-1	2	607.325	1212.63	0.0047472		15	79.9738569334816;20.9016064290024;19.7866556960211	3.31564e+06	5481676	2.60097e+06	5.84682e+06	1532278	1.02156e+06	3.42161e+06	18009430	35904200	21951080	15177671	8801462	20182270	8.0149e+06	33980104	9377008	2.58067e+06	2.56201e+06	4231070	26113896	89143424	4780892	11677642	6.29778e+06	5490979	3.94999e+06	5269772	2639003	5.49878e+06	5.27e+06		4429546	2790568	2822120	2.62014e+06
ALSTQGSSVGR	0	Unmodified	_ALSTQGSSVGR_	Asgr1	10090	P34927	Asialoglycoprotein receptor 1	2	531.781	1061.55	0.033512		11	65.3051943874574;27.2540563969658;22.1310633409848
ALSVAELTQQMFDAR	0	Unmodified	_ALSVAELTQQMFDAR_	TUBB1|Tubb1	9606|10090	A2AQ07;Q9H4B7	Tubulin beta-1 chain	2	840.425	1678.83	9.49e-58		34	265.611488100696;50.3534139349904;17.8641609554931	6.95244e+06	28104943	9.95267e+06	4.21514e+06	1.19917e+07	5.10725e+06	15920118	1.96612e+07	33168500	30095427	50715198	2.15203e+07	14543666	1.12724e+07	2.23806e+07	2.81831e+06	7304117	21207410	16949701	1.98567e+07	26448178	33461159	1.31953e+07	8.9377e+06	1.16795e+07	11031071	8709708	7605778	6.41467e+06	17225024	11354905	5891764	1.88866e+07	2.28024e+06	2.02156e+06
ALSVGLVR	0	Unmodified	_ALSVGLVR_	Psmd13	10090	Q9WVJ2	26S proteasome non-ATPase regulatory subunit 13	2	407.761	813.507	0.00065228		18	151.17281659081;61.9972144320658;61.9972144320658
ALSVLGCGHTSSTK	0	Unmodified	_ALSVLGCGHTSSTK_	UBR4|Ubr4	9606|10090	A2AN08;Q5T4S7	E3 ubiquitin-protein ligase UBR4	3	473.242	1416.7	0.0025455		13	59.8981382334697;14.2575637882991;14.2575637882991							3147646						3.22772e+06																					457091
ALTAIPK	0	Unmodified	_ALTAIPK_	Mmrn1	10090	B2RPV6	Multimerin-1	2	357.231	712.448	0.065664		14	86.5121472408063;68.3983516753148;51.036497180204
ALTCQLANLK	0	Unmodified	_ALTCQLANLK_	Clec10a	10090	P49300	C-type lectin domain family 10 member A	2	566.313	1130.61	0.03751		12	63.565076436025;19.7769071706996;17.6260411786377									15793117	14709111					10769452
ALTDAGCNLNPLQYIK	0	Unmodified	_ALTDAGCNLNPLQYIK_	SCFD1	9606	Q8WVM8	Sec1 family domain-containing protein 1	2	895.959	1789.9	0.018864		22	62.893965277534;15.2017241150006;14.2575637882991
ALTDELAALGR	0	Unmodified	_ALTDELAALGR_	Hsd17b11	10090	Q9EQ06	Estradiol 17-beta-dehydrogenase 11	2	565.314	1128.61	0.005354		17	83.1675162351886;24.9435099545949;23.7683083574699																					6.58937e+06
ALTDFFR	0	Unmodified	_ALTDFFR_	GCA|Gca	9606|10090	P28676;Q8VC88	Grancalcin	2	435.229	868.444	0.010025		16	153.672053749409;74.8318149861849;74.8318149861849																			8480874	7134655
ALTDSFR	0	Unmodified	_ALTDSFR_	SRI|Sri	9606|10090	P30626;Q6P069	Sorcin	2	405.211	808.408	0.013857		16	144.294772212673;72.0206829497898;52.2311195234003	2.96666e+06	2.83385e+06	3.30866e+06	3.31156e+06	1.35897e+06		24517548	6.82208e+06		9602251	12445755	4725132	4413974	4953835		2257472		3.4186e+06	5066231	8731155			7.63538e+06	2931540				1.81272e+06	4.30241e+06	2.44166e+06		6081417	3.87788e+06	3354966
ALTGHLEEVVLAMLK	0	Unmodified	_ALTGHLEEVVLAMLK_	Anxa1	10090	P10107	Annexin A1	3	541.976	1622.91	0.00020054		19	84.5662659919952;6.61614176720941;6.58072613405097							3.73701e+06											4.04611e+06
ALTLIAGSPLK	0	Unmodified	_ALTLIAGSPLK_	CAND1|Cand1	9606|10090	Q6ZQ38;Q86VP6	Cullin-associated NEDD8-dissociated protein 1	2	542.342	1082.67	0.0013332		20	113.621996050152;43.7692230547437;23.5234892093643	3.04757e+06	2.20139e+06	4.13813e+06		5831375				185275440	17736400		12017629	146293888						8197665		11291148	10227083			2.37282e+06	6.08835e+06	4.1392e+06	3912286		10416831	2594948	4631038	2.75625e+06	1.83071e+06	3125522
ALTLGALTLPLAR	0	Unmodified	_ALTLGALTLPLAR_	ESYT1|Esyt1	9606|10090	Q3U7R1;Q9BSJ8	Extended synaptotagmin-1	2	655.414	1308.81	0.00063568		15	120.682515137709;18.7799958167552;5.48170359412795																					17460826		3.39265e+06
ALTLPGSSENEYIMK	0	Unmodified	_ALTLPGSSENEYIMK_	CSE1L|Cse1l	9606|10090	P55060;Q9ERK4	Exportin-2	2	826.914	1651.81	0.0082332		17	62.4661783430099;14.1578737915333;10.0045092152128							20200270		14061752	6.03868e+06	13914130	8.09286e+06	23184564							12356214	14093326
ALTLQDLDNIWAAQAGK	0	Unmodified	_ALTLQDLDNIWAAQAGK_	USP9Y|USP9X|Usp9x	9606|9606|10090	P70398;Q93008;O00507	Probable ubiquitin carboxyl-terminal hydrolase FAF-X;Probable ubiquitin carboxyl-terminal hydrolase FAF-Y	2	914.484	1826.95	2.22e-12		28	186.812482535189;15.2017241150006;14.8759955997525							8.41549e+06						16566570
ALTNLPHTDFTLCK	0	Unmodified	_ALTNLPHTDFTLCK_	EIF3K|Eif3k	9606|10090	Q9UBQ5;Q9DBZ5	Eukaryotic translation initiation factor 3 subunit K	2	815.917	1629.82	0.0038325		19	71.065764471165;18.5072557606273;15.2657673669451							8079056		13658222		6226449		10023666								10041960
ALTQDDGVAK	0	Unmodified	_ALTQDDGVAK_	C3	10090	P01027	Complement C3;Complement C3 beta chain;C3-beta-c;Complement C3 alpha chain;C3a anaphylatoxin;Acylation stimulating protein;Complement C3b alpha chain;Complement C3c alpha chain fragment 1;Complement C3dg fragment;Complement C3g fragment;Complement C3d fragment;Complement C3f fragment;Complement C3c alpha chain fragment 2	2	509.264	1016.51	0.005115		14	88.947902423598;54.5493316251622;34.8077436043452	15887087	5267398	21715030	16308403			57893475	11610722	46653298	5.9981e+06	3.94451e+06		91941084	36674580		24604234		8363301	6170802	8528441	2.75064e+06		4.16837e+06	24064444	4343658	10483701	2.33947e+06	8542211	20391430	6.36953e+06	4.50854e+06	6.30504e+06	7.07782e+06	2.75138e+06	9105158
ALTQTGGPHVK	0	Unmodified	_ALTQTGGPHVK_	FLNA|Flna	9606|10090	Q8BTM8;P21333	Filamin-A	3	370.209	1107.6	0.017064		12	48.2839569936069;23.4285311505511;16.2027315166807		8.84413e+06	6247724	3.48703e+06												21071102
ALTQPLGLLR	0	Unmodified	_ALTQPLGLLR_	MYADM|Myadm	9606|10090	O35682;Q96S97	Myeloid-associated differentiation marker	2	541.34	1080.67	0.018868		15	73.2481797105699;37.7274811152749;20.520307864193							5.51732e+06
ALTSVVNYR	0	Unmodified	_ALTSVVNYR_	CUL2|Cul2	9606|10090	Q9D4H8;Q13617	Cullin-2	2	511.785	1021.56	0.0013312		17	114.782967496631;39.5424041763765;38.238059844995							5989377						9841363
ALTSFER	0	Unmodified	_ALTSFER_	HADHA|Hadha	9606|10090	Q8BMS1;P40939	Trifunctional enzyme subunit alpha, mitochondrial;Long-chain enoyl-CoA hydratase;Long chain 3-hydroxyacyl-CoA dehydrogenase	2	412.219	822.424	0.052843		12	94.4072408369409;52.6831422120693;37.6080731811756																					3.12318e+06
ALTTMGFR	0	Unmodified	_ALTTMGFR_	SRI|Sri	9606|10090	P30626;Q6P069	Sorcin	2	448.737	895.459	0.015745		14	101.211570883982;42.7731941579722;38.2020564336118			2.79102e+06	1.88583e+06		1.35588e+06	10287260	5.007e+06	7.19352e+06	5.06459e+06	20256948	11140164	8630726	2.84082e+06	3.69426e+06			3.77858e+06	9967095	7133738	12223347		3.74514e+06	1.64325e+06			2.00717e+06	2.82115e+06	9395367	6.53832e+06		7628907		1.06692e+06	912413
ALTTQLTDAELAQGR	0	Unmodified	_ALTTQLTDAELAQGR_	Me2	10090	Q99KE1	NAD-dependent malic enzyme, mitochondrial	2	794.42	1586.83	0.00094971		17	86.3125832595519;14.6794625604394;14.6794625604394		3.40516e+06														5.75111e+06
ALTVPELTQQMFDAK	0	Unmodified	_ALTVPELTQQMFDAK_	TUBB3|TUBB4B|TUBB4A|Tubb4a|Tubb4b|Tubb6|Tubb3	9606|9606|9606|10090|10090|10090|10090	P68371;P68372;P04350;Q9D6F9;Q13509;Q9ERD7;Q922F4	Tubulin beta-4B chain;Tubulin beta-4A chain;Tubulin beta-3 chain;Tubulin beta-6 chain	2	846.437	1690.86	5.61e-05		21	114.862361026007;12.5764689302201;12.0591709362482	1.5299e+07	1.21639e+07	2.34455e+07	8.5018e+06	9310917	1.49964e+07	8.87565e+07	27719448	5.73022e+07	1.94829e+07	4.54933e+07	54048762	90535567	4.04903e+06	13912486	1.45253e+07	48760052	37959908	2.69442e+07	26265559	4.78763e+07	3.0995e+07	2.50655e+07	6825237		9.29631e+06	1.15617e+07	3.63648e+06	1.9673e+07	37626112	8.98539e+06	1.20121e+07	2.42452e+07	2.17475e+06	4.45006e+06
ALTVPELTQQMFDAK	0	Oxidation (M)	_ALTVPELTQQM(Oxidation (M))FDAK_	TUBB3|TUBB4B|TUBB4A|Tubb4a|Tubb4b|Tubb6|Tubb3	9606|9606|9606|10090|10090|10090|10090	P68371;P68372;P04350;Q9D6F9;Q13509;Q9ERD7;Q922F4	Tubulin beta-4B chain;Tubulin beta-4A chain;Tubulin beta-3 chain;Tubulin beta-6 chain	2	854.435	1706.85	5.47e-05	1	20	108.69677631102;101.711540530598;10.9054746331694							2.9891e+06	84937984	16390207	39395408	5604452		6585978
ALTVPELTQQMFDSK	0	Unmodified	_ALTVPELTQQMFDSK_	TUBB2B|TUBB2A|Tubb2a|Tubb2b	9606|9606|10090|10090	Q13885;Q7TMM9;Q9BVA1;Q9CWF2	Tubulin beta-2A chain;Tubulin beta-2B chain	2	854.435	1706.85	8.96e-06		27	126.658379668892;112.833595575961;10.9481348820535		2.73669e+07	29656885	14053256	24602364				175372592	3631830	51867340		32314478		56423460	27404805	43168480	39303532		35277968	40207564		18206454				5.80661e+06	17639400	23508618			12043740	37725939
ALTVPELTQQVFDAK	0	Unmodified	_ALTVPELTQQVFDAK_	TUBB|Tubb5	9606|10090	P07437;P99024	Tubulin beta chain;Tubulin beta-5 chain	2	830.451	1658.89	1.02e-05		24	126.193768162562;28.9578255459741;15.3331113005716	1.02213e+07	16579646	24314060	15470430	4.61834e+06	3.45865e+06	97778526	2.4338e+07	95396324	2.20582e+07	41663306	48710764	7.88778e+07	7.94199e+06	21627759	2.06869e+07	2.09422e+07	5.56468e+07	21555381	2.69819e+07	29599720	2.73124e+07	27519454	8.42138e+06	1.67399e+07	1.41617e+07	11947737	11394863	1.61109e+07	2.5188e+07	12213685	10789384	1.87081e+07	4.33392e+06	3.17436e+06
ALVALGAVDMALYAVGGR	0	Unmodified	_ALVALGAVDMALYAVGGR_	C4b	10090	P01029	Complement C4-B;Complement C4 beta chain;Complement C4 alpha chain;C4a anaphylatoxin;Complement C4 gamma chain	2	873.982	1745.95	0.01612		19	63.6622774215758;15.5393703557407;8.95427236683898
ALVATQMEPTFAR	0	Unmodified	_ALVATQMEPTFAR_	Lvrn	10090	Q2KHK3	Aminopeptidase Q	2	717.874	1433.73	0.0023893		12	84.1700005999254;17.4359451428962;11.1643274002507							2.86737e+06
ALVAYYQK	0	Unmodified	_ALVAYYQK_	RPS16|Rps16	9606|10090	P62249;P14131	40S ribosomal protein S16	2	478.266	954.517	0.041052		12	77.3740436693005;50.0394214082503;20.5548747371016									7.06306e+06				6.49937e+06								10908933					5.60726e+06				1.86568e+06
ALVDGPCTR	0	Unmodified	_ALVDGPCTR_	Rpl14	10090	Q9CR57	60S ribosomal protein L14	2	494.748	987.481	0.004619		13	98.9965920795299;26.962039435717;11.7687574955409							9569472						9969738													2.96145e+06	1.33276e+06
ALVDHENVISCPHLGASTK	0	Unmodified	_ALVDHENVISCPHLGASTK_	PHGDH|Phgdh	9606|10090	Q61753;O43175	D-3-phosphoglycerate dehydrogenase	4	512.761	2047.02	0.0012925		21	55.0072484466327;8.81915660454465;3.98711992334976							1.04021e+07	3.02378e+06	19028866	7.09922e+06	8.67376e+06	10057643	4.97717e+06	10723750	5.32508e+06			1.47793e+07	7.1274e+06	5.4354e+06	8909735	1.20071e+07	1.17471e+07	1.61076e+06	5.97502e+06	11745641	6.82033e+06	1.45925e+06	6.99717e+06	6.4287e+06		12639397		3.13738e+06	2.23582e+06
ALVEEALAQR	0	Unmodified	_ALVEEALAQR_	C12orf10|Myg1	9606|10090	Q9JK81;Q9HB07	UPF0160 protein MYG1, mitochondrial	2	550.309	1098.6	0.024505		14	69.4234286433717;25.8940152449609;18.7824295005289																									1.93904e+06
ALVEFTNSPDCLSK	0	Unmodified	_ALVEFTNSPDCLSK_	XPO7|Xpo7	9606|10090	Q9UIA9;Q9EPK7	Exportin-7	2	790.885	1579.76	0.027554		10	57.3483424034678;16.6709893507456;11.1643274002507							3.45464e+06
ALVEGPLNNLR	0	Unmodified	_ALVEGPLNNLR_	Upf1	10090	Q9EPU0	Regulator of nonsense transcripts 1	2	598.343	1194.67	0.00919		15	90.6566083838941;16.2027315166807;16.2027315166807							3.64643e+06
ALVEGVDQLLTDYQIK	0	Unmodified	_ALVEGVDQLLTDYQIK_	C5	10090	P06684	Complement C5;Complement C5 beta chain;Complement C5 alpha chain;C5a anaphylatoxin;Complement C5 alpha chain	3	602.328	1803.96	2.07e-06		30	123.290868466185;13.1005684264556;8.35943014957797
ALVFQPVTELK	0	Unmodified	_ALVFQPVTELK_	Pfkm	10090	P47857	ATP-dependent 6-phosphofructokinase, muscle type	2	622.866	1243.72	0.0021951		18	98.0439626341612;24.0301015175742;19.7866556960211			4.15721e+06	4385919				18710118	51969172	33483690	28649588	65115564		3.00771e+06	16348884		11948884	13541596	10867935	50579492	133892692	11241066	15261145	2997042	1.48593e+06	5.50936e+06	1.77935e+06	2.07542e+06	4.0152e+06	14447117	6013749	4659793	7.80434e+06	4611892	512351
ALVFVDNHDNQR	0	Unmodified	_ALVFVDNHDNQR_	AMY1A|AMY2A|AMY2B|Amy1|Amy2	9606|9606|9606|10090|10090	P00687;P04746;P00688;P19961;P04745;CON__Q3MHH8	Alpha-amylase 1;Pancreatic alpha-amylase;Alpha-amylase 2B	3	476.572	1426.7	0.0014894		15	73.4350612047009;14.8759955997525;9.1944249506539	3916687	11653612	8682208					0										0				9350718		1.68045e+06			4803187			2.12359e+06	1800138
ALVGSENPPLTVIR	0	Unmodified	_ALVGSENPPLTVIR_	Iqgap2	10090	Q3UQ44	Ras GTPase-activating-like protein IQGAP2	2	733.422	1464.83	0.00015004		21	103.083207246449;18.7799958167552;18.7799958167552
ALVILAK	0	Unmodified	_ALVILAK_	PARK7|Park7	9606|10090	Q99LX0;Q99497	Protein deglycase DJ-1	2	364.257	726.5	0.052503		12	94.668913724962;30.0699980731764							11442742						7.1492e+06								1.38799e+06
ALVINTNPVEVYK	0	Unmodified	_ALVINTNPVEVYK_	Iqgap2	10090	Q3UQ44	Ras GTPase-activating-like protein IQGAP2	2	730.411	1458.81	0.00090884		18	114.496202399516;19.9901358484344;19.9901358484344
ALVITHFVHVAER	0	Unmodified	_ALVITHFVHVAER_	Rasgrp2	10090	Q9QUG9	RAS guanyl-releasing protein 2	4	373.716	1490.84	0.0076791		14	51.7258145401768;7.03907067129807;3.8618488017307												10134646			10116254	1.69822e+06		1.32834e+06		6.64259e+06						1.52793e+06
ALVLEELSPTLR	0	Unmodified	_ALVLEELSPTLR_	Il18bp	10090	Q9Z0M9	Interleukin-18-binding protein	2	670.893	1339.77	0.03559		19	57.8879111438435;18.4396678718277;14.666501773225									5394280
ALVLDCHYPEDEVGQEDEAESDIFSIR	0	Unmodified	_ALVLDCHYPEDEVGQEDEAESDIFSIR_	C1QBP	9606	Q07021	Complement component 1 Q subcomponent-binding protein, mitochondrial	3	1046.14	3135.4	6.28e-14		33	106.988906474408;5.96626102413023;4.61016084706165																				4.00612e+06
ALVQQGLK	0	Unmodified	_ALVQQGLK_	DHRS11|Dhrs11	9606|10090	Q3U0B3;Q6UWP2	Dehydrogenase/reductase SDR family member 11	2	428.766	855.518	0.024068		12	89.9028336403791;52.6831422120693;40.6857928638636							2.76769e+06		3.34086e+06	4530285	2811133		2.0686e+06								3.51881e+06
ALVQQLEQFR	0	Unmodified	_ALVQQLEQFR_	Apoa4	10090	P06728	Apolipoprotein A-IV	2	616.343	1230.67	2.81e-07		25	185.549662700848;32.8405601941561;26.6929126951037	4.33819e+09	3.01447e+09	2.89418e+09	2.3597e+09	3.73339e+09	1.53576e+09	2718836624	8.70049e+09	4.03209e+09	2.63716e+09	4.91446e+09	6.34084e+09	4.32057e+09	3.01026e+09	5.42237e+09	2.38953e+09	3.23477e+09	3.79529e+09	4.4945e+09	4.53383e+09	4.37031e+09	4.32097e+09	1.98025e+09	2.42407e+09	1.81068e+08	1.50997e+09	1.20027e+09	1.2384e+09	4.1223e+09	2.58432e+09	3.81098e+09	3.01097e+09	5.61983e+09	1.09011e+09	1.93438e+09
ALVQQLEQFRQQLGPNSGEVESHLSFLEK	1	Unmodified	_ALVQQLEQFRQQLGPNSGEVESHLSFLEK_	Apoa4	10090	P06728	Apolipoprotein A-IV	4	828.681	3310.69	0.0079929		20	37.0538190971769;8.3957962684629;5.48647740414594																						51168328	10641613					10967044			27975806	23669700	22373700
ALVQQMEQLR	0	Unmodified	_ALVQQMEQLR_	APOA4	9606	P06727	Apolipoprotein A-IV	2	608.329	1214.64	0.0038517		16	117.035968482861;43.2463311871388;24.1548294952151																														1.92575e+06
ALVRPQASVPCLIADCAFR	0	Unmodified	_ALVRPQASVPCLIADCAFR_	Adamts13	10090	Q769J6	A disintegrin and metalloproteinase with thrombospondin motifs 13	3	715.375	2143.1	0.028237		14	37.9988345577232;8.81915660454465;8.60052437497365																				34492964	20122020
ALVSEEGEGK	0	Unmodified	_ALVSEEGEGK_	CUL3|Cul3	9606|10090	Q9JLV5;Q13618	Cullin-3	2	509.756	1017.5	0.021443		12	71.5011524015041;23.0193356935404;22.1310633409848									4.11011e+06				3.88106e+06
ALVSSVR	0	Unmodified	_ALVSSVR_	Alb	10090	P07724	Serum albumin	2	366.224	730.434	0.032411		14	111.687313823142;69.3897091485594;54.7646717591026	976744220	564939210	1.13207e+09	4.35581e+08	6.62084e+07	6.12446e+07	401165824	486685405	780975768	1.29147e+09	234426128	228286246	318869590	1233761934	55124091	1145506271	24942223	655657277	189694100	531681667	582850410	7.41052e+07	2457816092	1863332081	70351946	2.24168e+08	38279865	511914079	664418772	8.72806e+08	53919185	5.66201e+08	378282722	1.99933e+08	7.74855e+07
ALWAASR	0	Unmodified	_ALWAASR_	IPO9|Ipo9	9606|10090	Q91YE6;Q96P70	Importin-9	2	387.716	773.418	0.039229		14	105.268787123583;41.2083639410608;28.7238796091976													5.70561e+06
ALYDAELSQMQTHISDTSVVLSMDNNR	0	Unmodified	_ALYDAELSQMQTHISDTSVVLSMDNNR_	KRT6C|KRT6B|KRT6A	9606|9606|9606	P02538;CON__P02538;CON__P04259;P48668;CON__P48668	Keratin, type II cytoskeletal 6A;Keratin, type II cytoskeletal 6C	3	1013.48	3037.41	1.14e-14		42	114.210588522021;6.22732713908153;6.09490217249479																						56923356
ALYDAELSQMQTHISDTSVVLSMDNNR	0	2 Oxidation (M)	_ALYDAELSQM(Oxidation (M))QTHISDTSVVLSM(Oxidation (M))DNNR_	KRT6C|KRT6B|KRT6A	9606|9606|9606	P02538;CON__P02538;CON__P04259;P48668;CON__P48668	Keratin, type II cytoskeletal 6A;Keratin, type II cytoskeletal 6C	3	1024.14	3069.4	0.00023718	1	20	49.1862232955862;22.3987195790822;3.41479586017967																						8661877
ALYDAELSQMQTHISDTSVVLSMDNNR	0	Oxidation (M)	_ALYDAELSQM(Oxidation (M))QTHISDTSVVLSMDNNR_	KRT6C|KRT6B|KRT6A	9606|9606|9606	P02538;CON__P02538;CON__P04259;P48668;CON__P48668	Keratin, type II cytoskeletal 6A;Keratin, type II cytoskeletal 6C	3	1018.81	3053.41	0.00023239	0.99904	17	49.1862232955862;39.1529277330585;6.36370626282419																						19537912
ALYDFEPENDGELGFR	0	Unmodified	_ALYDFEPENDGELGFR_	Sh3gl1	10090	Q62419	Endophilin-A2	2	936.426	1870.84	0.00047989		16	99.5222765524779;22.9173236929049;15.2017241150006							5756807						6.84439e+06					7953134
ALYDAELSQMQTHISDTSVVLSMDNNR	0	Oxidation (M)	_ALYDAELSQMQTHISDTSVVLSM(Oxidation (M))DNNR_	KRT6C|KRT6B|KRT6A	9606|9606|9606	P02538;CON__P02538;CON__P04259;P48668;CON__P48668	Keratin, type II cytoskeletal 6A;Keratin, type II cytoskeletal 6C	3	1018.81	3053.41	1.97e-07	0.99996	29	69.247940106003;8.17917594530882;5.96626102413023																						25811910
ALYEQSLHIK	0	Unmodified	_ALYEQSLHIK_	COPS2|Cops2	9606|10090	P61201;P61202	COP9 signalosome complex subunit 2	3	401.224	1200.65	0.011873		14	54.5394052540428;9.92040687260364;9.338537885885							3.74009e+06		2.008e+06			4181596	3.78047e+06										1580133		1.34308e+06					718567
ALYDNHADCSDELAFSR	0	Unmodified	_ALYDNHADCSDELAFSR_	Cass4	10090	Q08EC4	Cas scaffolding protein family member 4	3	661.955	1982.84	0.055891		19	34.6688972025549;5.78020167208631;3.96807983735702																																	5752354
ALYDYEGQEHDELSFK	0	Unmodified	_ALYDYEGQEHDELSFK_	PACSIN2|Pacsin2	9606|10090	Q9WVE8;Q9UNF0	Protein kinase C and casein kinase substrate in neurons protein 2	3	648.627	1942.86	0.05547		15	28.0315696250756;9.92108375598304;6.89080481443442																						2.11921e+06	4.84517e+06
ALYFEYTDGTFSK	0	Unmodified	_ALYFEYTDGTFSK_	Cp	10090	Q61147	Ceruloplasmin	2	771.362	1540.71	0.034065		13	55.4005732688369;6.80365620179606;6.24048867375743		7.62431e+06	4.47007e+07	1.80765e+07	30031884	6086518	34391578	6.05445e+07	26845869	35940171	8.30637e+06	2.7764e+07	13164010	16468716	1.43662e+07	7775311		3.44775e+07	9527725	3.36871e+07	34479430	44287461	1.27163e+07	2.53866e+07	5.83749e+07	3.83584e+07	8.82418e+07	2.71842e+07	1.72406e+07	50705426	57592279	3.64501e+07	3.45158e+07	1.01773e+06	1.03867e+07
ALYFISPTPK	0	Unmodified	_ALYFISPTPK_	Stxbp3	10090	Q60770	Syntaxin-binding protein 3	2	568.821	1135.63	0.027665		11	68.2235357401295;16.6709893507456;14.1572179244868							1.84602e+06
ALYIQANNCVEAK	0	Unmodified	_ALYIQANNCVEAK_	RASA3|Rasa3	9606|10090	Q60790;Q14644	Ras GTPase-activating protein 3	2	747.374	1492.73	0.0050192		13	75.2940131499509;17.0255905426181;15.5715506364621		2.19843e+06		861195												1.0166e+06										790732		712095				1.27982e+06
ALYIVHPTMFIK	0	Unmodified	_ALYIVHPTMFIK_	ARHGAP1|Arhgap1	9606|10090	Q5FWK3;Q07960	Rho GTPase-activating protein 1	3	478.272	1431.79	0.0058264		14	58.1324237442351;11.2352279770171;8.40726205220711													2.2438e+06
ALYLIATNGTPELQNPEK	0	Unmodified	_ALYLIATNGTPELQNPEK_	PAK2|PAK1|Pak2|Pak1	9606|9606|10090|10090	Q8CIN4;Q13177;Q13153;O88643	Serine/threonine-protein kinase PAK 2;PAK-2p27;PAK-2p34;Serine/threonine-protein kinase PAK 1	2	986.523	1971.03	0.0022133		16	71.1756530164967;15.0996245694488;14.6311090640232									10180699
ALYLSDNDFEILPPDIGK	0	Unmodified	_ALYLSDNDFEILPPDIGK_	RSU1|Rsu1	9606|10090	Q01730;Q15404	Ras suppressor protein 1	3	674.014	2019.02	0.0016177		18	54.3684525542298;10.2811429675086;5.84368529422035		6.64223e+06		9466556			6.16413e+06		14049071				1.60582e+07								9409215						3096121			7.99803e+06
ALYQLAQK	0	Unmodified	_ALYQLAQK_	Farsa	10090	Q8C0C7	Phenylalanine--tRNA ligase alpha subunit	2	467.771	933.528	0.043681		13	81.381206758214;51.5723038447562;37.0937768070066
ALYQAEAFTADFQQPLEATK	0	Unmodified	_ALYQAEAFTADFQQPLEATK_	Serpina3c|Serpina3f	10090|10090	P29621	Serine protease inhibitor A3C	3	748.039	2241.1	0.054388		13	25.2065666643406;9.1637817584376;8.18751955534435									18324804																										969807
ALYQTEAFTADFQQPTEAK	0	Unmodified	_ALYQTEAFTADFQQPTEAK_	Serpina3k	10090	P07759	Serine protease inhibitor A3K	3	720.348	2158.02	6.38e-10		38	132.245516528079;11.6460946572603;9.92108375598304	2.86542e+08	1.37511e+08	2.64397e+08	1.60925e+08	1.60835e+08	60594759	52060056	3.08544e+08	122307512	2.40616e+08	4.32371e+07	2.15185e+08	9.77873e+07	4.9734e+08	3.89748e+07	3.93889e+07	170528011	1.1964e+08	1.12452e+08	2.92354e+08	117931090	3.44189e+08	6.44317e+07	137043211	9.81256e+07	1.07512e+08	1.35598e+08	9.70443e+07	1.59716e+08	5.25823e+08	4.95543e+08	1.4754e+08	1.70435e+08	2.46447e+07	19974891
ALYQTEAFTADFQQPTEATK	0	Unmodified	_ALYQTEAFTADFQQPTEATK_	Serpina3m	10090	Q03734	Serine protease inhibitor A3M	3	754.03	2259.07	6.97e-06		30	94.4497549772401;4.65297425903321;4.43848184129219
ALYSQAR	0	Unmodified	_ALYSQAR_	Itih2	10090	Q61703	Inter-alpha-trypsin inhibitor heavy chain H2	2	404.719	807.424	0.033634		13	110.535561428287;59.6408414844288;42.7731941579722	12820580	5.10724e+06	8876636	4.84031e+06	3.84249e+06	8405118	6.97913e+07	59015420	480974346	234838183	6.96328e+07	4.90032e+07	5.1702e+08	47077314	1.58727e+06	4.95182e+06	6133863	7992385	5298198	71191338	39280961	1.10373e+07	40057474	16213158	5403801	5.94262e+06	842653	5001159	20570974	5.96065e+07	1.63056e+06	10569635	6335532	8.23052e+06	6.21881e+06
ALYSLGSK	0	Unmodified	_ALYSLGSK_	ADPRH|Adprh	9606|10090	P54923;P54922	[Protein ADP-ribosylarginine] hydrolase	2	419.737	837.46	0.03864		14	89.295667068648;44.9729758930135;44.9729758930135													2.9043e+06
ALYWVNGR	0	Deamidation (N)	_ALYWVN(Deamidation (N))GR_	Apob	10090	E9Q414;CON__ENSEMBL:ENSBTAP00000032840	Apolipoprotein B-100;Apolipoprotein B-48	2	490.253	978.492	0.0069106	1	15	132.80394969219;28.4226745325662;22.9292165599506			8092793	5.53039e+06			16751034	30487589	49620684	68108472	84119046	84432010	102760460	27965514	45894493				28697815	58513875	16606309	77945112	6838598			5.48739e+06	5945431	2400217	16593332	3.69599e+06	20388176	44280208	9576436	3.90527e+06	7205965
ALYWVNGR	0	Unmodified	_ALYWVNGR_	Apob	10090	E9Q414;CON__ENSEMBL:ENSBTAP00000032840	Apolipoprotein B-100;Apolipoprotein B-48	2	489.761	977.508	0.0059163		16	119.059334966118;28.4226745325662;16.2027315166807	21017400	8551905	7.15823e+06	8959772	8.30989e+06	6572339	14732834		10422293	81410064	141120720	146202392	201827090	54159212	13707172	6233160	12100349	32130832	22023298	32240556	51901424	195049788			4328782	8525673	7.08064e+06	5376974	17945128	5205522	12463078	39344302	20388666		9773223
ALYYDLITNPDIHSTYK	0	Unmodified	_ALYYDLITNPDIHSTYK_	Serpinf1	10090	P97298	Pigment epithelium-derived factor	3	676.342	2026	0.031407		11	34.0938383102583;5.42855764857641;5.42855764857641		6.46361e+06	14133488	7547543				9675793				8102161	3.34917e+06	5.23849e+06	23161016	8899051				7939832		31059093				6227156	6.14917e+06	7244879	5.88069e+06	8958729	3.48658e+06	5557304	17255038	1261524	2.67713e+06
AMAAEAEAAR	0	Unmodified	_AMAAEAEAAR_	Stom	10090	P54116	Erythrocyte band 7 integral membrane protein	2	495.737	989.46	0.00017161		21	134.478388263977;48.7556257175906;39.5424041763765		5.39171e+06											18968646										51279952			15332140			49496856	6733738		9639751		2.12691e+06
ALYYLQIHPQELR	0	Unmodified	_ALYYLQIHPQELR_	DDB1|Ddb1	9606|10090	Q3U1J4;Q16531	DNA damage-binding protein 1	3	548.635	1642.88	0.034004		13	38.1889081660895;11.2703248298632;11.2703248298632
AMAAEAEAAR	0	Oxidation (M)	_AM(Oxidation (M))AAEAEAAR_	Stom	10090	P54116	Erythrocyte band 7 integral membrane protein	2	503.735	1005.45	0.063442	1	6	41.0290567859043;18.7306871668459;16.2027315166807				328908																						220097			669194
AMAGLGQPLPQEELDAMIR	0	Unmodified	_AMAGLGQPLPQEELDAMIR_	CALML5	9606	Q9NZT1	Calmodulin-like protein 5	2	1020.52	2039.02	2.61e-13		28	143.424413045579;24.8529859827337;23.6762297283382
AMDPAVPNMMIDAAK	0	Unmodified	_AMDPAVPNMMIDAAK_	DIAPH1|Diaph1	9606|10090	O08808;O60610	Protein diaphanous homolog 1	2	787.872	1573.73	0.0016694		22	78.3238908052327;17.8641609554931;15.2657673669451									7.3695e+06				2.62967e+06								6034659
AMDQEITVNPQFVQK	0	Unmodified	_AMDQEITVNPQFVQK_	COPS3|Cops3	9606|10090	Q9UNS2;O88543	COP9 signalosome complex subunit 3	2	874.438	1746.86	0.00047682		18	97.7337827875067;8.304816011741;6.60310514991186									10722996	10441268		12708302	6.20055e+06								6.17211e+06
AMDSDWFAQNYMGR	0	Unmodified	_AMDSDWFAQNYMGR_	Hadhb	10090	Q99JY0	Trifunctional enzyme subunit beta, mitochondrial;3-ketoacyl-CoA thiolase	2	846.351	1690.69	0.0021882		15	78.655207032638;9.74249269191837;6.23265102032079																					6671863
AMEALALAER	0	Unmodified	_AMEALALAER_	Rrbp1	10090	Q99PL5	Ribosome-binding protein 1	2	537.784	1073.55	0.002995		19	95.5016475219728;31.2894094935746;29.1490144599425
AMEGAGTDEK	0	Unmodified	_AMEGAGTDEK_	ANXA6|Anxa6	9606|10090	P08133;P14824	Annexin A6	2	504.719	1007.42	0.058807		11	57.8585895827441;14.1572179244868;14.1572179244868							1.7355e+06
AMEAVAAQGK	0	Unmodified	_AMEAVAAQGK_	PGAM1|PGAM2|Pgam2|Pgam1	9606|9606|10090|10090	O70250;P18669;Q9DBJ1;P15259	Phosphoglycerate mutase 2;Phosphoglycerate mutase 1	2	488.25	974.486	0.0098493		13	86.8328304055127;29.3761504522943;25.8266248391314							3.55666e+06						5265688
AMEVDERPTEQYSDIGGLDK	0	Unmodified	_AMEVDERPTEQYSDIGGLDK_	PSMC3|Psmc3	9606|10090	O88685;P17980	26S protease regulatory subunit 6A	3	751.683	2252.03	1.21e-05		24	90.3161329696322;8.64448971571428;7.80376595616884							9198222		6598067	8625135			21141536				5.00638e+06	10277760					13166090			5413523			0	6366849
AMEIAEALGR	0	Unmodified	_AMEIAEALGR_	Ugt1a6|Ugt1a1|Ugt1a2|Ugt1a9|Ugt1a7c	10090|10090|10090|10090|10090	Q64435;P70691;Q63886;Q6ZQM8;Q62452	UDP-glucuronosyltransferase 1-6;UDP-glucuronosyltransferase 1-2;UDP-glucuronosyltransferase 1-1;UDP-glucuronosyltransferase 1-7C;UDP-glucuronosyltransferase 1-9	2	530.776	1059.54	0.01226		14	77.7320565043076;60.9102617242546;31.2291113737444																		2.2963e+06			32667118
AMGFTPLDMGSLASAR	0	Unmodified	_AMGFTPLDMGSLASAR_	Steap3	10090	Q8CI59	Metalloreductase STEAP3	2	812.895	1623.77	1.89e-05		23	120.573642239177;14.6794625604394;13.3531887843173					5105843									8160502									11359026						13670452
AMGIMNSFVNDIFER	0	Unmodified	_AMGIMNSFVNDIFER_	H2BC4|HIST2H2BE|HIST1H2BB|HIST1H2BH|HIST1H2BD|H2BC13|H2BC15|H2BFS|HIST1H2BO|HIST2H2BF|H2BC11|H2BC14|H2BC12|HIST3H2BB|Hist3h2bb|H2bc14|Hist2h2bb|Hist3h2ba|Hist1h2bb|Hist1h2bp|Hist2h2be|H2bc12|H2bc7|H2bc4|Hist1h2bh	9606|9606|9606|9606|9606|9606|9606|9606|9606|9606|9606|9606|9606|9606|10090|10090|10090|10090|10090|10090|10090|10090|10090|10090|10090	Q93079;Q99877;P62807;P58876;O60814;Q5QNW6;Q99879;P57053;Q6ZWY9;Q64478;P10854;Q64525;P33778;Q16778;P23527;P06899;Q64524;Q99880;P10853;Q64475;Q8CGP2;Q8CGP1	Histone H2B type 1-H;Histone H2B type 1-N;Histone H2B type 1-C/E/F/G/I;Histone H2B type 1-D;Histone H2B type 1-K;Histone H2B type 2-F;Histone H2B type 1-M;Histone H2B type F-S;Histone H2B type 1-C/E/G;Histone H2B type 2-B;Histone H2B type 1-B;Histone H2B type 2-E;Histone H2B type 1-O;Histone H2B type 1-J;Histone H2B type 1-L;Histone H2B type 1-F/J/L;Histone H2B type 1-P	2	872.413	1742.81	1.75e-06		22	169.579326363638;17.8088079622368;12.6158873966735	3.53647e+07	2.29855e+07	2328894	827153					9408538							1.48338e+06			8.30868e+07			882866				2.92246e+06	924761		4.41955e+06		2.76311e+07	19863065	19227467
AMGIMNSFVNDIFER	0	Oxidation (M)	_AM(Oxidation (M))GIMNSFVNDIFER_	H2BC4|HIST2H2BE|HIST1H2BB|HIST1H2BH|HIST1H2BD|H2BC13|H2BC15|H2BFS|HIST1H2BO|HIST2H2BF|H2BC11|H2BC14|H2BC12|HIST3H2BB|Hist3h2bb|H2bc14|Hist2h2bb|Hist3h2ba|Hist1h2bb|Hist1h2bp|Hist2h2be|H2bc12|H2bc7|H2bc4|Hist1h2bh	9606|9606|9606|9606|9606|9606|9606|9606|9606|9606|9606|9606|9606|9606|10090|10090|10090|10090|10090|10090|10090|10090|10090|10090|10090	Q93079;Q99877;P62807;P58876;O60814;Q5QNW6;Q99879;P57053;Q6ZWY9;Q64478;P10854;Q64525;P33778;Q16778;P23527;P06899;Q64524;Q99880;P10853;Q64475;Q8CGP2;Q8CGP1	Histone H2B type 1-H;Histone H2B type 1-N;Histone H2B type 1-C/E/F/G/I;Histone H2B type 1-D;Histone H2B type 1-K;Histone H2B type 2-F;Histone H2B type 1-M;Histone H2B type F-S;Histone H2B type 1-C/E/G;Histone H2B type 2-B;Histone H2B type 1-B;Histone H2B type 2-E;Histone H2B type 1-O;Histone H2B type 1-J;Histone H2B type 1-L;Histone H2B type 1-F/J/L;Histone H2B type 1-P	2	880.411	1758.81	8.86e-07	1	19	135.662442741315;22.9173236929049;17.473335206627		6.15096e+06
AMGIMNSFVNDIFER	0	Oxidation (M)	_AMGIM(Oxidation (M))NSFVNDIFER_	H2BC4|HIST2H2BE|HIST1H2BB|HIST1H2BH|HIST1H2BD|H2BC13|H2BC15|H2BFS|HIST1H2BO|HIST2H2BF|H2BC11|H2BC14|H2BC12|HIST3H2BB|Hist3h2bb|H2bc14|Hist2h2bb|Hist3h2ba|Hist1h2bb|Hist1h2bp|Hist2h2be|H2bc12|H2bc7|H2bc4|Hist1h2bh	9606|9606|9606|9606|9606|9606|9606|9606|9606|9606|9606|9606|9606|9606|10090|10090|10090|10090|10090|10090|10090|10090|10090|10090|10090	Q93079;Q99877;P62807;P58876;O60814;Q5QNW6;Q99879;P57053;Q6ZWY9;Q64478;P10854;Q64525;P33778;Q16778;P23527;P06899;Q64524;Q99880;P10853;Q64475;Q8CGP2;Q8CGP1	Histone H2B type 1-H;Histone H2B type 1-N;Histone H2B type 1-C/E/F/G/I;Histone H2B type 1-D;Histone H2B type 1-K;Histone H2B type 2-F;Histone H2B type 1-M;Histone H2B type F-S;Histone H2B type 1-C/E/G;Histone H2B type 2-B;Histone H2B type 1-B;Histone H2B type 2-E;Histone H2B type 1-O;Histone H2B type 1-J;Histone H2B type 1-L;Histone H2B type 1-F/J/L;Histone H2B type 1-P	2	880.411	1758.81	6.56e-07	0.99999	22	143.23807976306;23.6047978270924;22.8788012693471
AMGIMNSFVNDIFER	0	Deamidation (N)	_AMGIMN(Deamidation (N))SFVNDIFER_	H2BC4|HIST2H2BE|HIST1H2BB|HIST1H2BH|HIST1H2BD|H2BC13|H2BC15|H2BFS|HIST1H2BO|HIST2H2BF|H2BC11|H2BC14|H2BC12|HIST3H2BB|Hist3h2bb|H2bc14|Hist2h2bb|Hist3h2ba|Hist1h2bb|Hist1h2bp|Hist2h2be|H2bc12|H2bc7|H2bc4|Hist1h2bh	9606|9606|9606|9606|9606|9606|9606|9606|9606|9606|9606|9606|9606|9606|10090|10090|10090|10090|10090|10090|10090|10090|10090|10090|10090	Q93079;Q99877;P62807;P58876;O60814;Q5QNW6;Q99879;P57053;Q6ZWY9;Q64478;P10854;Q64525;P33778;Q16778;P23527;P06899;Q64524;Q99880;P10853;Q64475;Q8CGP2;Q8CGP1	Histone H2B type 1-H;Histone H2B type 1-N;Histone H2B type 1-C/E/F/G/I;Histone H2B type 1-D;Histone H2B type 1-K;Histone H2B type 2-F;Histone H2B type 1-M;Histone H2B type F-S;Histone H2B type 1-C/E/G;Histone H2B type 2-B;Histone H2B type 1-B;Histone H2B type 2-E;Histone H2B type 1-O;Histone H2B type 1-J;Histone H2B type 1-L;Histone H2B type 1-F/J/L;Histone H2B type 1-P	2	872.905	1743.8	1.04e-05	1	23	156.506711007856;20.2067101159429;15.5393703557407																			15712418
AMGNLQIDFADPQR	0	Unmodified	_AMGNLQIDFADPQR_	Gnai2	10090	P08752	Guanine nucleotide-binding protein G(i) subunit alpha-2	2	788.383	1574.75	0.00014894		17	103.220508856571;27.4278372298236;17.8641609554931		2.45639e+06		734702														1.98053e+06								2.5103e+06			5.03153e+06		2.0108e+06		4.13525e+06
AMGPLVLTEVLFDEK	0	Unmodified	_AMGPLVLTEVLFDEK_	Eif5	10090	P59325	Eukaryotic translation initiation factor 5	2	831.445	1660.87	0.0034118		18	71.0845373208272;71.0845373208272;11.2195524895476															10546294
AMGIMNSFVNDIFER	0	2 Oxidation (M)	_AM(Oxidation (M))GIM(Oxidation (M))NSFVNDIFER_	H2BC4|HIST2H2BE|HIST1H2BB|HIST1H2BH|HIST1H2BD|H2BC13|H2BC15|H2BFS|HIST1H2BO|HIST2H2BF|H2BC11|H2BC14|H2BC12|HIST3H2BB|Hist3h2bb|H2bc14|Hist2h2bb|Hist3h2ba|Hist1h2bb|Hist1h2bp|Hist2h2be|H2bc12|H2bc7|H2bc4|Hist1h2bh	9606|9606|9606|9606|9606|9606|9606|9606|9606|9606|9606|9606|9606|9606|10090|10090|10090|10090|10090|10090|10090|10090|10090|10090|10090	Q93079;Q99877;P62807;P58876;O60814;Q5QNW6;Q99879;P57053;Q6ZWY9;Q64478;P10854;Q64525;P33778;Q16778;P23527;P06899;Q64524;Q99880;P10853;Q64475;Q8CGP2;Q8CGP1	Histone H2B type 1-H;Histone H2B type 1-N;Histone H2B type 1-C/E/F/G/I;Histone H2B type 1-D;Histone H2B type 1-K;Histone H2B type 2-F;Histone H2B type 1-M;Histone H2B type F-S;Histone H2B type 1-C/E/G;Histone H2B type 2-B;Histone H2B type 1-B;Histone H2B type 2-E;Histone H2B type 1-O;Histone H2B type 1-J;Histone H2B type 1-L;Histone H2B type 1-F/J/L;Histone H2B type 1-P	2	888.408	1774.8	0.0020195	1	18	65.5625185935674;11.5326025973079;10.0045092152128																			26632298						2.28921e+06
[truncated: 23,089 more rows]
[truncated: 15 more columns]
