# Supplementary material for: Proteins in Tumor-Derived Plasma Extracellular Vesicles Indicate Tumor Origin
Source: Mol Cell Proteomics. 2022 Dec 5;22(1):100476. doi: 10.1016/j.mcpro.2022.100476 (PMC9801135; doi:10.1016/j.mcpro.2022.100476)
Supplement: TableS3 [file mmc6.xlsx]

## Sheet: Sheet1
Gene(s) detected in EVs (Exocarta):				Yes	Yes	Yes	Yes	Yes	Yes	Yes	Yes	Yes	Yes	Yes	Yes	Yes	Yes	Yes	Yes	Yes	Yes	Yes	Yes	Yes	Yes	Yes	Yes	Yes	Yes	Yes	Yes	Yes	Yes	Yes	Yes	Yes	Yes	Yes	Yes	Yes	Yes	Yes	Yes	Yes	Yes	Yes	Yes	Yes	No
			Total unique mouse peptides:	18	5	0	1	0	0	0	0	0	0	2	0	0	0	0	0	0	5	18	12	9	4	10	10	3	4	2	7	5	18	8	1	5	23	7	6	78	10	4	8	13	1	9	25	23	4
			Total unique shared-species peptides:	0	10	10	1	2	3	4	2	11	2	1	5	2	3	6	6	4	8	1	6	10	3	0	0	2	3	3	3	7	1	0	8	6	0	3	1	7	1	4	8	4	7	2	1	0	0
			Total unique human peptides:	0	0	0	0	0	0	0	0	0	0	1	0	0	0	0	0	0	0	0	0	0	0	0	0	0	0	0	2	1	0	0	0	0	0	0	0	25	0	0	0	0	1	0	0	0	0
Quantitation Type	cancer	sampleAndReplicate	organisms	A1BG	AARS1	ABCE1	ACOT7	ACP1	ACTA2, ACTG2, ACTC1, ACTB, ACTG1, ACTA1	ACTB	ACTB, ACTBL2, ACTG1	ACTB, ACTG1	ACTB, POTEE, ACTG1	ACTBL2	ACTBL2, ACTA2, ACTG2, ACTC1, ACTB, ACTG1, ACTA1	ACTC1, ACTA1, ACTA2	ACTG1	ACTG2, ACTC1, ACTA1, ACTA2	ACTN1, ACTN4	ACTR3	ADAM10	ADAMTS13	ADD1	ADD2	ADD3	ADGRF5	ADH1	ADIPOQ	ADK	ADRM1	ADSL	AEBP1	AFM	AGT	AHCY	AHSA1	AHSG	AK1	AKR7A2	ALB	ALDH1A1	ALDH1A1, ALDH1A7	ALDH2	ALDH9A1	ALDOA	ALOX12	ALOX15	AMBP	AMY1
MS1 integration	PDAC	1056-07BR1	human	0	0	0	0	0	0	0	0	0	0	0	0	0	0	0	0	0	0	0	0	0	0	0	0	0	0	0	0	0	0	0	0	0	0	0	0	568369516	0	0	0	0	0	0	0	0	0
MaxQuant	PDAC	1056-07BR1	mouse	9.87408e-05	0	0	0	0	0	0	0	0	0	1.26082e-05	0	0	0	0	0	0	0	3.81041e-06	0	0	0	3.35667e-06	1.39585e-06	1.5273e-05	0	0	0	0	0.000131846	3.22997e-05	0	0	0.0260204	0	0	0.203234	1.83761e-06	0	3.75868e-05	0	0	3.1345e-06	0	0.000821065	0
MaxQuant	PDAC	1056-07BR1	shared	0	0	0	0	0	0.0001072	2.521e-05	1.91024e-05	0.00147685	0.000222942	0	1.69894e-05	1.42392e-06	1.44357e-05	0.000510746	1.32031e-05	0	0	0	3.70557e-06	0	0	0	0	5.16575e-06	0	0	0	0	4.88527e-06	0	3.16087e-06	0	0	0	0	0.00363504	0	0	1.9289e-05	0	5.50731e-06	7.34362e-06	0	0	0
MS1 integration	PDAC	1056-07BR2	human	0	0	0	0	0	0	0	0	0	0	0	0	0	0	0	0	0	0	0	0	0	0	0	0	0	0	0	0	0	0	0	0	0	0	0	0	350221493	0	0	0	0	0	0	0	0	0
MaxQuant	PDAC	1056-07BR2	mouse	5.71232e-05	0	0	4.66694e-06	0	0	0	0	0	0	1.7074e-05	0	0	0	0	0	0	0	5.77482e-06	0	0	0	1.17868e-05	7.91014e-06	2.64747e-05	0	0	0	1.07914e-05	0.000141648	5.64779e-05	0	0	0.0200807	0	0	0.104109	0	3.74785e-06	7.85302e-05	0	1.45014e-05	3.24416e-05	0	0.000654663	0
MaxQuant	PDAC	1056-07BR2	shared	0	0	0	0	0	0.000733442	0.000110192	4.35405e-05	0.00424892	0.000741985	4.97266e-06	0.000147152	0	3.67712e-05	0.00138047	1.32504e-05	1.02364e-05	1.51363e-06	1.01205e-05	1.75109e-05	0	6.18012e-06	0	0	4.52205e-06	0	0	0	5.13694e-06	0	0	0	0	0	0	0	0.00135774	0	0	5.18203e-05	0	7.85887e-06	3.19093e-05	0	0	0
MS1 integration	PDAC	1056-07BR3	human	0	0	0	0	0	0	0	0	0	0	0	0	0	0	0	0	0	0	0	0	0	0	0	0	0	0	0	0	0	0	0	0	0	0	0	0	322492831	0	0	0	0	0	0	0	0	0
MaxQuant	PDAC	1056-07BR3	mouse	2.41689e-05	0	0	0	0	0	0	0	0	0	8.42924e-06	0	0	0	0	0	0	0	0	1.66993e-05	0	0	4.56055e-05	3.71007e-06	1.55186e-05	0	2.72273e-06	0	1.04353e-05	0.000180737	3.81171e-05	0	0	0.0175579	1.04298e-05	2.57676e-06	0.203572	3.04839e-05	3.47431e-06	4.40233e-05	0	1.14022e-05	4.5388e-06	5.25977e-05	0.00104985	2.05461e-06
MaxQuant	PDAC	1056-07BR3	shared	0	0	0	0	0	0.000170019	3.79858e-05	6.19457e-05	0.00181326	0.00034032	0	7.6737e-05	1.986e-06	5.35069e-05	0.00060007	1.31183e-05	0	4.19136e-06	0	5.02584e-06	1.58717e-05	4.44227e-06	0	0	4.81148e-06	0	0	0	7.15823e-06	1.88357e-06	0	0	0	0	6.61711e-06	0	0.00208149	4.36066e-06	0	1.95143e-05	0	1.51514e-05	0	0	0	0
MS1 integration	CRCmet	1182-07BR1	human	0	0	0	0	0	0	0	0	0	0	0	0	0	0	0	0	0	0	0	0	0	0	0	0	0	0	0	0	0	0	0	0	0	0	0	0	530313771	0	0	0	0	0	0	0	0	0
MaxQuant	CRCmet	1182-07BR1	mouse	5.45258e-05	0	0	3.80571e-06	0	0	0	0	0	0	1.22682e-05	0	0	0	0	0	0	0	0	1.38576e-05	1.59822e-05	0	0	8.33105e-07	2.29443e-05	0	0	0	0	0.000117266	2.77733e-05	0	0	0.0241708	0	0	0.109488	3.93515e-06	0	6.33156e-05	0	4.01117e-05	2.86749e-05	0	0.00100668	2.96767e-06
MaxQuant	CRCmet	1182-07BR1	shared	0	0	0	0	0	0.00109883	0.000127551	2.32036e-05	0.00354617	0.000585548	0	0.000232651	0	9.9266e-05	0.00138556	1.88692e-05	0	7.29759e-06	1.31758e-05	1.27979e-05	2.0416e-05	0	0	0	5.62489e-06	0	0	0	0	0	0	0	0	0	0	0	0.00226262	0	0	4.20492e-05	0	1.25373e-05	4.42541e-05	0	0	0
MS1 integration	CRCmet	1182-07BR2	human	0	0	0	0	0	0	0	0	0	0	0	0	0	0	0	0	0	0	0	0	0	0	0	0	0	0	0	0	0	0	0	0	0	0	0	0	285334678	0	0	0	0	0	0	0	0	0
MaxQuant	CRCmet	1182-07BR2	mouse	2.56977e-05	0	0	0	0	0	0	0	0	0	2.33813e-05	0	0	0	0	0	0	0	0	1.2144e-05	2.37783e-05	0	1.55835e-05	0	3.17447e-05	0	0	0	0	0.00015404	5.09008e-05	0	3.31075e-06	0.0182094	0	0	0.146125	5.29644e-06	0	1.67986e-05	0	0	2.15665e-06	0	0.000356688	0
MaxQuant	CRCmet	1182-07BR2	shared	0	0	0	0	0	4.19313e-05	5.72372e-05	2.87461e-05	0.00126917	0.000328422	0	2.48802e-05	0	2.2443e-05	0.000418639	9.23894e-06	0	1.28834e-06	4.75874e-06	1.77523e-05	1.95623e-05	4.98493e-06	0	0	3.41496e-06	0	0	0	0	2.50174e-06	0	0	0	0	0	0	0.00217443	0	0	2.78882e-05	0	3.12481e-06	5.34987e-06	0	0	0
MS1 integration	CRCmet	1182-07BR3	human	0	0	0	0	0	0	0	0	0	0	0	0	0	0	0	0	0	0	0	0	0	0	0	0	0	0	0	0	0	0	0	0	0	0	0	0	3610535488	0	0	0	0	0	0	0	0	0
MaxQuant	CRCmet	1182-07BR3	mouse	1.83969e-05	0	0	0	0	0	0	0	0	0	1.07425e-05	0	0	0	0	0	0	0	0	1.64155e-05	1.42981e-05	0	7.24845e-06	0	8.51126e-06	0	0	0	0	0.000130992	4.02114e-05	0	0	0.0144672	0	0	0.0869716	3.44429e-06	0	3.71817e-05	0	7.0023e-06	2.43664e-06	0	0.000601932	0
MaxQuant	CRCmet	1182-07BR3	shared	0	0	0	0	0	0.000125406	3.64852e-05	3.08773e-05	0.00123081	0.000275505	0	3.69922e-05	0	3.07605e-05	0.00042422	1.06178e-05	2.55197e-06	0	5.13992e-06	9.26614e-06	1.30004e-05	0	0	0	0	0	0	0	0	2.49117e-06	0	0	0	0	0	0	0.00174224	0	0	3.6413e-05	0	1.52864e-05	1.23253e-05	0	0	0
MS1 integration	Melanoma	1373-07BR1	human	0	0	0	0	0	0	0	0	0	0	0	0	0	0	0	0	0	0	0	0	0	0	0	0	0	0	0	0	0	0	0	0	0	0	0	0	73826927	0	0	0	0	0	0	0	0	0
MaxQuant	Melanoma	1373-07BR1	mouse	0	0	0	5.68465e-06	0	0	0	0	0	0	0	0	0	0	0	0	0	0	0	2.14233e-05	0	0	1.89027e-05	9.21405e-05	2.88362e-06	2.5781e-06	3.45951e-05	6.35753e-05	2.97326e-05	2.36353e-05	7.96287e-05	0	8.31201e-06	0.0290241	4.35957e-05	5.48737e-06	0.0666978	0.000210553	8.60152e-05	3.44201e-05	7.46003e-05	1.12145e-05	1.59501e-05	0.000235176	0.00327125	0
MaxQuant	Melanoma	1373-07BR1	shared	0	1.71233e-05	5.38094e-06	0	3.83834e-06	0.000192426	6.61595e-05	1.43114e-05	0.00195133	0.000112894	0	0.000134851	3.0068e-05	3.40556e-05	0.000329974	2.08126e-05	1.02615e-05	3.44219e-06	0	3.1365e-06	0	1.04899e-05	0	0	0	0	1.231e-05	0	9.934e-06	0	0	0	0	0	3.26123e-05	0	0.00129364	7.30751e-05	2.81679e-05	7.60352e-06	0	4.06285e-05	3.1699e-05	0	0	0
MS1 integration	Melanoma	1373-07BR2	human	0	0	0	0	0	0	0	0	0	0	0	0	0	0	0	0	0	0	0	0	0	0	0	0	0	0	0	0	0	0	0	0	0	0	0	0	88652055	0	0	0	0	0	0	0	0	0
MaxQuant	Melanoma	1373-07BR2	mouse	9.38364e-05	0	0	0	0	0	0	0	0	0	1.23373e-06	0	0	0	0	0	0	0	4.9366e-06	0	0	0	2.21925e-05	9.55941e-06	1.04586e-05	0	0	7.82898e-06	0	0.00014122	6.15076e-05	0	0	0.0216062	6.42974e-06	0	0.189572	0	0	0	0	0	3.00741e-06	0	0.00158336	0
MaxQuant	Melanoma	1373-07BR2	shared	0	0	0	0	0	8.55416e-05	4.63199e-05	1.47058e-05	0.00104282	0.000175265	0	2.12343e-05	8.42786e-06	3.61189e-05	0.00034496	0	0	0	8.35504e-06	0	0	0	0	0	0	0	0	0	0	0	0	0	0	0	3.42102e-06	0	0.00374892	0	0	0	0	3.15268e-06	1.56125e-05	0	0	0
MS1 integration	Melanoma	1373-07BR3	human	0	0	0	0	0	0	0	0	0	0	0	0	0	0	0	0	0	0	0	0	0	0	0	0	0	0	0	0	0	0	0	0	0	0	0	0	120669834	0	0	0	0	0	0	0	0	0
MaxQuant	Melanoma	1373-07BR3	mouse	3.42613e-05	0	0	1.06388e-05	0	0	0	0	0	0	2.56026e-05	0	0	0	0	0	0	0	1.03787e-05	0	0	0	5.82619e-05	0.000151591	1.31676e-05	5.27911e-06	9.66408e-06	3.09422e-05	2.46635e-05	8.40984e-05	5.73279e-05	0	1.55305e-05	0.0257697	1.36498e-05	1.12943e-05	0.102691	9.76759e-05	7.3131e-05	0	7.19219e-05	8.71402e-06	9.47004e-06	0.000217012	0.00881394	0
MaxQuant	Melanoma	1373-07BR3	shared	0	5.26518e-06	0	0	0	0.00043825	0.000128814	5.3535e-05	0.00195864	0.000394808	0	3.97066e-05	1.26163e-05	4.00914e-05	0.000421847	6.87726e-06	7.2634e-06	0	5.65961e-06	5.53162e-06	0	8.57526e-06	0	0	3.2613e-06	0	1.52745e-05	0	1.02327e-05	0	0	0	0	0	7.62912e-05	0	0.00110779	1.00395e-05	0	0	0	2.44603e-05	3.20524e-05	0	0	0
MS1 integration	CRCmet	1484-08BR1	human	0	0	0	0	0	0	0	0	0	0	0	0	0	0	0	0	0	0	0	0	0	0	0	0	0	0	0	0	0	0	0	0	0	0	0	0	104687160	0	0	0	0	0	0	0	0	0
MaxQuant	CRCmet	1484-08BR1	mouse	2.02252e-05	0	0	3.81905e-06	0	0	0	0	0	0	0	0	0	0	0	0	0	0	6.22315e-06	1.21882e-05	0	0	5.80174e-05	8.89976e-06	6.99921e-06	3.98838e-06	7.17068e-06	9.61818e-06	0	8.83631e-05	7.04751e-05	0	3.69722e-06	0.0271082	8.37398e-06	4.28323e-06	0.118478	6.69086e-05	5.53622e-05	0	3.00992e-05	0	2.10323e-06	0.00018328	0.0063401	0
MaxQuant	CRCmet	1484-08BR1	shared	0	0	0	0	7.5966e-06	0.000389121	2.29345e-05	1.01667e-05	0.000608018	8.53053e-05	0	3.46935e-05	1.84049e-05	1.01214e-05	0.000202504	0	0	0	1.42157e-05	2.25431e-05	0	0	0	0	5.19514e-06	0	7.05693e-06	0	0	0	0	0	0	0	4.15051e-05	0	0.00434488	2.76836e-05	0	0	0	1.44998e-05	3.61697e-06	0	0	0
MS1 integration	CRCmet	1484-08BR2	human	0	0	0	0	0	0	0	0	0	0	0	0	0	0	0	0	0	0	0	0	0	0	0	0	0	0	0	0	0	0	0	0	0	0	0	0	55348641	0	0	0	0	0	0	0	0	0
MaxQuant	CRCmet	1484-08BR2	mouse	7.09384e-06	0	0	3.44023e-06	0	0	0	0	0	0	0	0	0	0	0	0	0	0	7.92263e-06	6.05628e-06	0	0	2.00805e-05	7.56743e-06	3.33172e-06	0	0	2.27668e-05	0	1.41435e-05	1.80714e-05	0	1.2141e-05	0.0259841	3.03784e-06	2.24123e-06	0.0237522	3.79324e-05	1.89743e-05	0	4.33289e-05	1.18987e-05	2.51473e-06	7.87217e-05	0.00410981	0
MaxQuant	CRCmet	1484-08BR2	shared	0	1.10831e-05	1.53925e-05	0	5.35455e-06	6.3773e-05	4.91319e-05	0	0.000769095	0.000108287	0	2.40899e-05	3.50324e-06	2.27966e-05	0.000207197	0	0	0	1.24384e-05	0	0	0	0	0	0	0	7.32515e-06	0	0	0	0	0	0	0	8.84287e-05	0	0.000337632	1.35311e-05	0	0	0	5.79544e-06	6.05166e-06	0	0	0
MS1 integration	CRCmet	1484-08BR3	human	0	0	0	0	0	0	0	0	0	0	0	0	0	0	0	0	0	0	0	0	0	0	0	0	0	0	0	0	0	0	0	0	0	0	0	0	121451321	0	0	0	0	0	0	0	0	0
MaxQuant	CRCmet	1484-08BR3	mouse	5.0855e-05	0	0	0	0	0	0	0	0	0	1.19432e-05	0	0	0	0	0	0	0	2.05173e-05	6.93368e-06	0	0	3.76219e-05	4.9758e-06	2.88766e-05	0	7.1158e-06	1.70462e-05	1.06478e-05	0.000127036	5.00627e-05	0	1.09442e-05	0.0322101	9.38111e-06	2.03659e-06	0.137429	8.99488e-05	3.27867e-05	0	3.79665e-05	0	3.93178e-06	0.000157694	0.00380965	0
MaxQuant	CRCmet	1484-08BR3	shared	0	3.74968e-06	0	0	2.77048e-06	5.58162e-05	3.78606e-05	0	0.00117471	0.000126731	0	3.316e-05	1.67123e-05	1.27418e-05	0.000211576	0	4.16136e-06	0	9.18509e-06	0	0	0	0	0	1.40447e-06	0	1.08888e-05	0	5.79004e-06	3.98947e-06	0	0	0	0	4.31148e-05	0	0.00408642	1.11895e-05	1.83007e-05	0	0	1.96823e-05	1.9172e-05	0	0	0
MS1 integration	PDAC	1555-06BR1	human	0	0	0	0	0	0	0	0	0	0	0	0	0	0	0	0	0	0	0	0	0	0	0	0	0	0	0	0	0	0	0	0	0	0	0	0	227829656	0	0	0	0	0	0	0	0	0
MaxQuant	PDAC	1555-06BR1	mouse	0.000244155	0	0	4.9985e-06	0	0	0	0	0	0	9.30645e-06	0	0	0	0	0	0	0	2.06158e-05	1.88166e-05	0	0	5.75021e-05	1.9031e-05	1.09577e-05	0	3.98375e-05	6.87195e-05	1.78507e-05	3.63591e-05	2.48876e-05	0	3.63992e-05	0.034397	1.40492e-05	8.26084e-06	0.0441022	9.3383e-05	6.15154e-05	0	6.21904e-05	1.08118e-05	2.54872e-05	5.83941e-05	0.0107443	0
MaxQuant	PDAC	1555-06BR1	shared	0	7.83932e-06	6.9231e-06	0	8.32181e-06	0.000340169	7.07858e-05	0	0.00178893	0.000195105	9.74719e-06	0.00019906	3.05355e-05	2.21219e-05	0.000660675	4.1806e-06	5.74398e-06	0	2.90962e-05	4.1015e-06	2.70393e-06	0	0	0	5.31589e-06	0	2.84341e-05	0	0	0	0	0	0	0	9.42153e-05	0	0.00129435	2.82733e-05	9.93719e-06	5.12576e-06	0	3.03818e-05	9.74221e-06	0	0	0
MS1 integration	PDAC	1555-06BR2	human	0	0	0	0	0	0	0	0	0	0	0	0	0	0	0	0	0	0	0	0	0	0	0	0	0	0	0	0	0	0	0	0	0	0	0	0	88774674	0	0	0	0	0	0	0	0	0
MaxQuant	PDAC	1555-06BR2	mouse	9.75007e-05	0	0	0	0	0	0	0	0	0	1.26567e-05	0	0	0	0	0	0	0	6.79722e-06	1.80651e-05	1.11613e-05	0	1.5823e-05	2.61754e-06	2.23485e-05	0	0	1.5136e-05	0	0.000188266	3.99549e-05	0	5.22574e-06	0.0375786	0	0	0.181403	1.19478e-05	2.64445e-05	6.85089e-06	3.71267e-05	0	0	0	0.00122599	0
MaxQuant	PDAC	1555-06BR2	shared	0	0	1.53485e-05	0	0	0.000316937	0.000111789	3.50016e-05	0.00120996	0.000143804	0	2.31955e-05	1.28725e-05	1.904e-05	0.000320946	0	1.5535e-06	1.9446e-06	8.88649e-06	2.06664e-05	2.89451e-05	0	0	0	6.77485e-06	0	4.35479e-06	0	0	9.98701e-06	0	2.95406e-06	0	0	1.59332e-06	0	0.00559164	6.9858e-06	0	0	0	1.67972e-05	0	0	0	0
MS1 integration	PDAC	1555-06BR3	human	0	0	0	0	0	0	0	0	0	0	0	0	0	0	0	0	0	0	0	0	0	0	0	0	0	0	0	0	0	0	0	0	0	0	0	0	37081926	0	0	0	0	0	0	0	0	0
MaxQuant	PDAC	1555-06BR3	mouse	0	0	0	0	0	0	0	0	0	0	4.20726e-06	0	0	0	0	0	0	0	9.08927e-06	0	0	0	5.87093e-05	6.10406e-06	6.93025e-06	0	0	0	0	2.5964e-05	2.89756e-05	0	9.9596e-06	0.0105771	0	7.03157e-06	0.0484804	1.33698e-05	0	0	3.1431e-05	0	5.61494e-06	6.42309e-06	0.00144223	0
MaxQuant	PDAC	1555-06BR3	shared	0	0	0	0	0	0.0003427	6.47109e-05	1.60176e-05	0.00157231	0.000177506	0	0	0	3.77214e-05	0.000300483	0	0	0	1.1327e-05	9.47624e-06	0	0	0	0	0	0	1.51731e-05	0	0	0	0	0	0	0	1.71999e-05	0	0.000799859	0	0	0	0	6.74976e-06	0	0	0	0
MS1 integration	PDAC	1606-06BR1	human	0	0	0	0	0	0	0	0	0	0	0	0	0	0	0	0	0	0	0	0	0	0	0	0	0	0	0	0	0	0	0	0	0	0	0	0	1184733118	0	0	0	0	0	0	0	0	0
MaxQuant	PDAC	1606-06BR1	mouse	4.39678e-06	0	0	4.15405e-06	0	0	0	0	0	0	3.23271e-05	0	0	0	0	0	0	0	0	1.35719e-05	1.74886e-05	0	0	0	1.24578e-05	0	0	0	0	6.54955e-05	4.17502e-05	0	0	0.0135024	0	0	0.142483	8.2388e-06	6.28891e-06	7.41369e-05	0	4.43871e-06	1.35742e-05	0	0.000532148	3.66358e-06
MaxQuant	PDAC	1606-06BR1	shared	0	0	0	0	0	0.000924986	7.77707e-05	3.01879e-05	0.00300531	0.000491195	7.05163e-06	0.000202227	2.62713e-06	8.21667e-05	0.00124425	6.01395e-06	0	3.96869e-06	0	1.88844e-05	5.986e-06	5.74918e-06	0	0	0	0	0	0	2.0147e-06	0	0	0	0	0	0	0	0.00368126	0	0	6.16266e-05	0	2.47827e-05	3.2338e-05	0	0	0
MS1 integration	PDAC	1606-06BR2	human	0	0	0	0	0	0	0	0	0	0	0	0	0	0	0	0	0	0	0	0	0	0	0	0	0	0	0	0	0	0	0	0	0	0	0	0	214697270	0	0	0	0	0	0	0	0	0
MaxQuant	PDAC	1606-06BR2	mouse	1.97305e-05	0	0	0	0	0	0	0	0	0	6.2006e-06	0	0	0	0	0	0	0	0	0	0	0	0	0	2.57515e-05	0	0	0	0	7.29162e-05	5.57985e-05	0	0	0.0134239	0	0	0.117271	2.06266e-06	4.49966e-06	2.7221e-05	0	8.42535e-06	1.67094e-06	2.51997e-06	0.000159241	1.59739e-06
MaxQuant	PDAC	1606-06BR2	shared	0	0	0	0	0	5.41037e-06	4.60718e-05	2.11923e-05	0.00122219	0.000233967	0	0	0	3.76665e-05	0.000381109	1.33497e-05	5.81959e-06	1.68396e-06	0	0	0	0	0	0	0	0	0	0	0	0	0	0	0	0	6.74287e-06	0	0.0016216	0	0	2.39137e-05	0	1.39436e-05	9.84358e-06	0	0	0
MS1 integration	PDAC	1606-06BR3	human	0	0	0	0	0	0	0	0	0	0	0	0	0	0	0	0	0	0	0	0	0	0	0	0	0	0	0	0	0	0	0	0	0	0	0	0	254937306	0	0	0	0	0	0	0	0	0
MaxQuant	PDAC	1606-06BR3	mouse	3.64711e-05	0	0	0	0	0	0	0	0	0	5.99518e-06	0	0	0	0	0	0	0	0	4.11672e-05	1.41312e-05	0	0	9.36813e-06	1.07809e-05	1.35241e-06	9.74233e-06	5.73653e-06	0	8.29784e-05	4.54659e-05	0	6.63728e-06	0.0171762	0	1.90901e-06	0.122425	3.33873e-05	1.69339e-05	2.43874e-05	0	4.73217e-06	1.88288e-06	3.42469e-05	0.000707817	2.47773e-06
MaxQuant	PDAC	1606-06BR3	shared	0	0	0	0	3.87605e-06	0.000107852	3.0532e-05	3.08462e-05	0.00147846	0.000218698	0	1.69412e-05	0	3.82874e-05	0.000204154	2.28405e-05	6.82313e-06	0	0	2.07894e-05	1.44792e-05	4.35313e-06	0	0	5.95882e-06	0	1.11033e-05	0	0	0	0	3.09141e-06	0	0	2.64335e-06	0	0.00256752	9.36979e-06	2.31668e-05	3.81494e-05	0	2.78128e-05	2.07531e-05	0	0	0
MS1 integration	CRCmet	1607-07BR1	human	0	0	0	0	0	0	0	0	0	0	0	0	0	0	0	0	0	0	0	0	0	0	0	0	0	0	0	0	0	0	0	0	0	0	0	0	294067507	0	0	0	0	0	0	0	0	0
MaxQuant	CRCmet	1607-07BR1	mouse	0	0	0	0	0	0	0	0	0	0	1.05746e-05	0	0	0	0	0	0	0	0	0	0	0	1.08191e-05	5.40504e-06	6.19256e-06	0	0	0	0	0.000100195	5.00837e-05	0	0	0.0238004	0	0	0.0756757	0	0	0	0	0	0	0	0.000816366	0
MaxQuant	CRCmet	1607-07BR1	shared	0	0	0	0	0	7.56834e-05	2.93208e-05	1.19752e-05	0.000781431	8.66779e-05	0	1.17772e-05	1.72354e-05	1.80933e-05	0.000363202	0	0	0	7.2967e-06	1.00216e-05	0	0	0	0	5.36555e-06	0	8.80732e-06	0	0	3.71969e-06	0	0	0	0	1.30489e-05	0	0.00156122	0	0	0	0	8.56904e-06	0	0	0	0
MS1 integration	CRCmet	1607-07BR2	human	0	0	0	0	0	0	0	0	0	0	0	0	0	0	0	0	0	0	0	0	0	0	0	0	0	0	0	0	0	0	0	0	0	0	0	0	153660149	0	0	0	0	0	0	0	0	0
MaxQuant	CRCmet	1607-07BR2	mouse	0	0	0	0	0	0	0	0	0	0	5.2866e-06	0	0	0	0	0	0	0	9.32431e-06	0	0	0	3.34471e-05	6.46016e-06	2.20493e-05	0	0	1.50275e-05	0	0.000149309	8.8714e-05	0	7.39186e-06	0.0202359	1.31616e-05	4.43472e-06	0.188966	2.69846e-05	2.09389e-05	0	1.26814e-05	0	1.01258e-05	7.51526e-05	0.00480829	0
MaxQuant	CRCmet	1607-07BR2	shared	0	2.34799e-06	0	0	0	4.2802e-05	3.82228e-05	0	0.000369629	0.000101211	0	3.77178e-05	1.00941e-05	9.7007e-06	0.000176901	3.60839e-06	0	0	7.21607e-06	2.43078e-06	0	0	0	0	1.17235e-05	0	6.39557e-06	0	2.47269e-06	0	0	5.69636e-06	0	0	3.08697e-05	0	0.00473964	7.43125e-06	1.95113e-05	0	0	2.70266e-05	7.04042e-06	0	0	0
MS1 integration	CRCmet	1607-07BR3	human	0	0	0	0	0	0	0	0	0	0	0	0	0	0	0	0	0	0	0	0	0	0	0	0	0	0	0	0	0	0	0	0	0	0	0	0	70076426	0	0	0	0	0	0	0	0	0
MaxQuant	CRCmet	1607-07BR3	mouse	0	0	0	9.16597e-06	0	0	0	0	0	0	1.05693e-05	0	0	0	0	0	0	0	1.05265e-05	0	0	0	3.07194e-05	9.33954e-05	1.07059e-05	3.82477e-06	0	1.67183e-05	1.03295e-05	7.42677e-05	4.90081e-05	0	1.07185e-05	0.028484	1.8144e-05	1.91254e-06	0.10332	5.73239e-05	5.62617e-05	0	6.54876e-05	1.1206e-05	1.12592e-05	0.000179825	0.00438466	0
MaxQuant	CRCmet	1607-07BR3	shared	0	0	0	0	0	5.39664e-05	7.13597e-05	2.56979e-05	0.00158717	0.00024097	1.54718e-05	4.27945e-05	1.56437e-05	4.62296e-05	0.000360324	1.4167e-05	9.46385e-06	6.97629e-06	1.39758e-05	0	0	1.07092e-05	0	0	0	0	1.53807e-05	0	0	0	0	8.07844e-06	0	0	3.9479e-05	0	0.003156	9.37172e-06	2.92323e-05	7.59833e-06	0	3.61295e-05	1.25172e-05	0	0	0
MS1 integration	CRCmet	1691-07BR1	human	0	0	0	0	0	0	0	0	0	0	0	0	0	0	0	0	0	0	0	0	0	0	0	0	0	0	0	0	0	0	0	0	0	0	0	0	571403655	0	0	0	0	0	0	0	0	0
MaxQuant	CRCmet	1691-07BR1	mouse	0	0	0	0	0	0	0	0	0	0	3.4754e-06	0	0	0	0	0	0	0	3.29542e-06	1.08545e-05	0	0	4.43014e-05	1.39093e-05	2.83016e-05	3.88406e-06	0	1.56404e-05	0	0.000272084	0.000117625	0	9.17177e-06	0.0174679	4.53904e-06	2.74549e-06	0.451631	2.61632e-05	3.13879e-05	2.28898e-05	6.71318e-06	1.57573e-05	0	0.000181504	0.00208736	5.98944e-06
MaxQuant	CRCmet	1691-07BR1	shared	0	2.90999e-06	0	0	0	0.000126815	6.64615e-05	4.13616e-05	0.00106898	0.000152867	0	9.74237e-06	2.22687e-05	9.65899e-05	0.000249175	8.55835e-06	5.86859e-06	0	6.61282e-06	4.42869e-06	5.46534e-06	0	0	0	2.00084e-05	0	0	0	0	7.88697e-06	0	0	0	0	9.88868e-06	0	0.00569732	0	0	2.40245e-05	0	1.61273e-05	0	0	0	0
MS1 integration	CRCmet	1691-07BR2	human	0	0	0	0	0	0	0	0	0	0	0	0	0	0	0	0	0	0	0	0	0	0	0	0	0	0	0	0	0	0	0	0	0	0	0	0	731947240	0	0	0	0	0	0	0	0	0
MaxQuant	CRCmet	1691-07BR2	mouse	0	0	0	0	0	0	0	0	0	0	1.26993e-05	0	0	0	0	0	0	0	0	3.56719e-05	4.20298e-05	0	2.44334e-05	1.07701e-05	4.00031e-05	0	3.17929e-05	1.61537e-05	3.51483e-06	9.82942e-05	7.78364e-05	0	2.24321e-05	0.028525	7.53782e-06	4.94528e-06	0.185666	6.56621e-05	5.22254e-05	0	4.85474e-05	1.73082e-05	6.13957e-06	7.66129e-05	0.00181411	0
MaxQuant	CRCmet	1691-07BR2	shared	0	0	0	0	4.7107e-06	0.000484363	7.63546e-05	4.35186e-05	0.00233466	0.00025784	3.28917e-06	0.000125159	0	4.91072e-05	0.000368942	8.27647e-06	3.86844e-06	7.15047e-06	8.98505e-06	7.6286e-05	4.41939e-05	2.47337e-06	0	0	1.22501e-05	0	1.48012e-05	0	0	5.80883e-06	0	0	0	0	2.1729e-05	0	0.00290647	0	0	1.7808e-05	0	2.40112e-05	7.7687e-06	0	0	0
MS1 integration	CRCmet	1691-07BR3	human	0	0	0	0	0	0	0	0	0	0	0	0	0	0	0	0	0	0	0	0	0	0	0	0	0	0	0	0	0	0	0	0	0	0	0	0	565774789	0	0	0	0	0	0	0	0	0
MaxQuant	CRCmet	1691-07BR3	mouse	0	0	0	0	0	0	0	0	0	0	5.49312e-06	0	0	0	0	0	0	0	2.61674e-06	1.1641e-05	1.71503e-05	0	0	0	6.23718e-06	0	0	0	0	0.000210928	8.27478e-05	0	0	0.0243746	0	0	0.250616	0	0	4.07653e-06	0	0	5.12841e-06	0	0.00039445	8.57136e-06
MaxQuant	CRCmet	1691-07BR3	shared	0	0	0	0	0	0.0002189	4.40472e-05	7.07496e-06	0.00102884	0.000154302	0	3.60935e-05	1.0196e-05	1.25151e-05	6.55049e-05	0	0	4.41002e-06	0	2.22143e-05	1.10067e-05	0	0	0	8.42426e-06	0	0	0	0	6.60468e-06	0	0	0	0	0	0	0.00538864	0	0	3.51506e-06	0	2.08544e-05	0	0	0	0
MS1 integration	CRCmet	1707-07BR1	human	0	0	0	0	0	0	0	0	0	0	0	0	0	0	0	0	0	0	0	0	0	0	0	0	0	0	0	0	0	0	0	0	0	0	0	0	135499527	0	0	0	0	0	0	0	0	0
MaxQuant	CRCmet	1707-07BR1	mouse	3.56441e-05	0	0	0	0	0	0	0	0	0	2.98932e-05	0	0	0	0	0	0	0	0	9.0101e-06	0	0	0	0	3.70789e-06	0	0	0	0	0.000123753	0.000147531	0	0	0.0191688	3.18737e-06	0	0.160429	2.58704e-05	2.93273e-05	3.40189e-05	3.47336e-05	5.70011e-05	2.12223e-05	2.62897e-05	0.00117784	0
MaxQuant	CRCmet	1707-07BR1	shared	0	0	0	0	0	0.000602455	4.10141e-05	1.10213e-05	0.0010327	9.06205e-05	0	3.60363e-05	0	2.51252e-05	3.68376e-05	2.1674e-05	1.55884e-05	0	0	5.57213e-05	4.45486e-06	0	0	0	5.00678e-06	0	0	0	0	0	0	0	0	0	1.98449e-05	0	0.00661348	0	0	5.90869e-05	0	5.9737e-05	1.12671e-05	0	0	0
MS1 integration	CRCmet	1707-07BR2	human	0	0	0	0	0	0	0	0	0	0	0	0	0	0	0	0	0	0	0	0	0	0	0	0	0	0	0	0	0	0	0	0	0	0	0	0	405553438	0	0	0	0	0	0	0	0	0
MaxQuant	CRCmet	1707-07BR2	mouse	1.20835e-05	0	0	0	0	0	0	0	0	0	1.55523e-05	0	0	0	0	0	0	0	0	7.06488e-05	5.39296e-05	0	0	8.56491e-06	2.59463e-05	0	0	0	0	8.69111e-05	5.9107e-05	0	2.95019e-06	0.0104272	0	0	0.181931	8.13247e-05	2.62612e-05	6.91671e-05	8.91721e-06	3.54523e-05	3.68737e-06	0	0.000967721	0
MaxQuant	CRCmet	1707-07BR2	shared	0	0	0	0	5.16738e-06	0.00042	4.7811e-05	2.7493e-05	0.0017136	0.000363444	1.71332e-05	2.79712e-05	0	1.75125e-05	0.00075908	2.93866e-06	0	3.93184e-06	0	1.04814e-05	3.60064e-05	7.67728e-06	0	0	1.80057e-06	0	7.32194e-06	0	1.55094e-06	0	0	3.37201e-06	0	0	1.20696e-05	0	0.0038394	2.10137e-06	3.96084e-05	4.95907e-05	0	3.82869e-05	1.10901e-05	0	0	0
MS1 integration	CRCmet	1707-07BR3	human	0	0	0	0	0	0	0	0	0	0	0	0	0	0	0	0	0	0	0	0	0	0	0	0	0	0	0	0	0	0	0	0	0	0	0	0	209115598	0	0	0	0	0	0	0	0	0
MaxQuant	CRCmet	1707-07BR3	mouse	1.83631e-05	0	0	0	0	0	0	0	0	0	1.11785e-05	0	0	0	0	0	0	0	0	5.16951e-06	2.37887e-05	0	0	3.90068e-06	9.37392e-06	0	0	0	0	0.000238394	6.51914e-05	0	0	0.0161719	2.62916e-06	0	0.197703	4.23787e-05	1.61999e-05	6.38194e-06	0	2.03644e-05	0	0	0.0019007	3.87867e-06
MaxQuant	CRCmet	1707-07BR3	shared	0	0	0	0	1.99647e-06	0.000147788	1.32912e-05	2.72982e-05	0.00122521	0.000240326	0	2.34792e-05	0	3.94775e-05	0.000535009	1.55435e-06	9.71998e-06	5.57168e-06	0	1.84554e-05	2.31306e-05	4.04768e-06	0	0	4.88118e-06	0	0	0	0	2.89955e-06	0	3.4451e-06	0	0	4.10008e-05	0	0.00470839	0	3.41274e-05	4.89648e-06	0	1.93339e-05	2.76806e-05	0	0	0
MS1 integration	PDAC	1716-06BR1	human	0	0	0	0	0	0	0	0	0	0	0	0	0	0	0	0	0	0	0	0	0	0	0	0	0	0	0	0	0	0	0	0	0	0	0	0	325357826	0	0	0	0	0	0	0	0	0
MaxQuant	PDAC	1716-06BR1	mouse	2.80897e-05	0	0	0	0	0	0	0	0	0	2.2139e-05	0	0	0	0	0	0	0	0	0	0	0	1.21787e-05	6.14223e-06	5.16813e-05	0	0	0	0	0.000188549	4.53827e-05	0	0	0.0157744	0	0	0.258165	3.99013e-06	5.23683e-06	5.55677e-05	3.60869e-06	5.19855e-06	0	7.76573e-06	0.000942164	0
MaxQuant	PDAC	1716-06BR1	shared	0	0	0	0	0	0.00031364	5.94956e-05	5.08404e-05	0.00224244	0.000263935	0	9.25258e-05	0	2.74764e-05	0.000803075	7.89378e-06	0	2.87646e-06	4.74499e-06	0	1.06231e-05	0	0	0	1.67046e-06	0	0	0	0	2.21721e-06	0	0	0	0	0	0	0.00731812	0	0	3.461e-05	0	2.96076e-05	8.79168e-06	0	0	0
MS1 integration	PDAC	1716-06BR2	human	0	0	0	0	0	0	0	0	0	0	0	0	0	0	0	0	0	0	0	0	0	0	0	0	0	0	0	0	0	0	0	0	0	0	0	0	2911877212	0	0	0	0	0	0	0	0	0
MaxQuant	PDAC	1716-06BR2	mouse	1.70807e-05	0	0	0	0	0	0	0	0	0	1.99909e-05	0	0	0	0	0	0	0	0	6.95858e-05	6.63982e-05	0	1.47873e-05	2.30348e-05	1.97348e-05	0	0	0	0	0.000136552	3.32224e-05	0	6.71495e-06	0.0147335	0	0	0.130457	2.53119e-05	1.07243e-05	8.16028e-05	9.16238e-06	1.01661e-05	2.62958e-06	2.88209e-05	0.00116001	0
MaxQuant	PDAC	1716-06BR2	shared	0	0	0	0	0	0.000227832	5.56971e-05	4.6772e-05	0.0013444	0.000187478	0	5.86859e-05	7.86838e-06	1.45109e-05	0.00056903	8.07552e-06	0	1.09611e-05	3.97788e-06	2.68971e-05	1.70967e-05	8.33766e-06	0	0	0	0	7.13013e-06	0	2.64539e-06	0	0	0	0	0	8.80482e-06	0	0.00303078	5.98651e-06	1.45474e-05	5.42142e-05	0	2.22959e-05	0	0	0	0
MS1 integration	PDAC	1716-06BR3	human	0	0	0	0	0	0	0	0	0	0	0	0	0	0	0	0	0	0	0	0	0	0	0	0	0	0	0	0	0	0	0	0	0	0	0	0	650982724	0	0	0	0	0	0	0	0	0
MaxQuant	PDAC	1716-06BR3	mouse	0.00012373	0	0	0	0	0	0	0	0	0	0	0	0	0	0	0	0	0	0	1.12219e-05	3.07876e-06	0	3.0966e-05	9.05114e-05	3.12258e-05	4.14609e-06	0	8.44657e-06	0	0.000320617	7.69766e-05	0	1.11147e-05	0.0111918	3.16635e-06	0	0.396862	5.98765e-05	2.26212e-05	0	2.67133e-05	2.02342e-05	3.34198e-06	7.19058e-05	0.00069393	3.55676e-06
MaxQuant	PDAC	1716-06BR3	shared	0	0	0	0	3.28832e-06	0.000323789	3.68952e-05	2.8033e-05	0.000857158	0.000215853	0	4.81069e-05	2.66262e-06	1.41622e-05	0.000269705	1.33117e-05	0	3.78474e-06	1.16714e-05	4.45289e-05	2.28349e-05	2.84577e-06	0	0	5.75107e-06	0	0	0	4.00813e-06	8.08244e-06	0	4.17895e-06	0	0	2.41342e-05	0	0.0038757	2.01612e-06	0	2.28239e-06	0	2.2902e-05	0	0	0	0
MS1 integration	PDAC	1755-06BR1	human	0	0	0	0	0	0	0	0	0	0	0	0	0	0	0	0	0	0	0	0	0	0	0	0	0	0	0	0	0	0	0	0	0	0	0	0	391108087	0	0	0	0	0	0	0	0	0
MaxQuant	PDAC	1755-06BR1	mouse	1.9955e-05	0	0	0	0	0	0	0	0	0	5.34441e-06	0	0	0	0	0	0	0	0	0	0	0	0	0	1.46764e-05	0	0	0	0	0.000263179	0.000128597	0	0	0.0165771	0	0	0.360628	0	0	5.6502e-05	0	0	2.8237e-06	0	0.00109927	3.29728e-06
MaxQuant	PDAC	1755-06BR1	shared	0	0	0	0	0	2.79392e-06	4.02924e-05	4.26646e-05	0.00101459	0.000186165	0	0	0	3.55524e-05	0.00049999	1.42077e-05	3.12091e-06	0	0	0	4.01828e-06	0	0	0	4.59753e-06	0	0	0	0	0	0	0	0	0	3.53816e-06	0	0.00184622	0	0	3.47103e-05	0	9.26986e-06	0	0	0	0
MS1 integration	PDAC	1755-06BR2	human	0	0	0	0	0	0	0	0	0	0	0	0	0	0	0	0	0	0	0	0	0	0	0	0	0	0	0	0	0	0	0	0	0	0	0	0	270652419	0	0	0	0	0	0	0	0	0
MaxQuant	PDAC	1755-06BR2	mouse	1.89398e-05	0	0	0	0	0	0	0	0	0	1.63846e-05	0	0	0	0	0	0	0	0	0	0	0	4.40276e-06	0	2.43604e-05	0	0	0	0	0.000127063	6.25967e-05	0	0	0.0220192	0	1.15343e-06	0.159534	4.73613e-06	0	7.29742e-05	0	1.09711e-05	4.17175e-06	0	0.00126256	0
MaxQuant	PDAC	1755-06BR2	shared	0	0	0	0	0	0.00051236	7.5337e-05	4.10267e-05	0.00241807	0.000436435	7.9792e-06	0.000174745	3.9592e-06	3.28586e-05	0.00113079	1.41442e-05	0	7.86255e-06	9.85927e-06	9.88937e-06	1.00189e-05	0	0	0	2.50309e-06	0	0	0	0	0	0	0	0	0	0	0	0.00260204	0	0	5.13845e-05	0	1.78105e-05	1.08069e-05	0	0	0
MS1 integration	PDAC	1755-06BR3	human	0	0	0	0	0	0	0	0	0	0	0	0	0	0	0	0	0	0	0	0	0	0	0	0	0	0	0	0	0	0	0	0	0	0	0	0	315635121	0	0	0	0	0	0	0	0	0
MaxQuant	PDAC	1755-06BR3	mouse	1.30731e-05	0	0	2.34568e-06	0	0	0	0	0	0	1.36979e-05	0	0	0	0	0	0	0	0	2.62813e-05	1.89008e-05	0	2.82909e-05	0	1.55897e-05	0	0	0	0	0.000158565	3.64858e-05	0	0	0.0205286	0	0	0.170678	2.69682e-06	2.64066e-06	6.54319e-05	0	0	5.31341e-06	0	0.00104456	2.30917e-06
MaxQuant	PDAC	1755-06BR3	shared	0	0	0	0	0	0.00015845	3.39073e-05	1.99716e-05	0.00286276	0.000462326	0	6.43363e-05	0	4.03001e-05	0.00079908	1.54809e-05	0	3.89781e-06	1.0062e-05	1.32038e-05	2.36444e-05	0	0	0	4.58595e-06	0	0	0	0	0	0	0	0	0	3.28801e-06	0	0.00255781	0	0	4.48408e-05	0	1.76636e-05	9.38729e-06	0	0	0
MS1 integration	CTRL	CTRLFemaleBR1	human	0	0	0	0	0	0	0	0	0	0	0	0	0	0	0	0	0	0	0	0	0	0	0	0	0	0	0	0	0	0	0	0	0	0	0	0	7680753	0	0	0	0	0	0	0	0	0
MaxQuant	CTRL	CTRLFemaleBR1	mouse	6.10897e-05	0	0	0	0	0	0	0	0	0	4.50843e-06	0	0	0	0	0	0	0	2.78185e-06	0	0	0	1.81506e-05	0	2.58697e-06	0	0	0	0	3.17967e-05	1.77659e-05	0	0	0.055446	0	0	0.0407539	0	5.6924e-06	0	1.12603e-05	0	0	0	0.00173917	0
MaxQuant	CTRL	CTRLFemaleBR1	shared	0	0	8.18972e-06	0	0	2.7407e-05	1.43039e-05	0	0.000939075	1.77433e-05	0	3.432e-05	0	9.26053e-06	0.000154717	0	0	0	4.90273e-05	0	1.37681e-06	0	0	0	0	0	0	0	3.04571e-06	0	0	2.7403e-06	0	0	0	0	0.00245001	0	0	0	0	0	0	0	0	0
MS1 integration	CTRL	CTRLFemaleBR2	human	0	0	0	0	0	0	0	0	0	0	0	0	0	0	0	0	0	0	0	0	0	0	0	0	0	0	0	0	0	0	0	0	0	0	0	0	33350918	0	0	0	0	0	0	0	0	0
MaxQuant	CTRL	CTRLFemaleBR2	mouse	3.08149e-05	0	0	0	0	0	0	0	0	0	5.06287e-06	0	0	0	0	0	0	0	1.71542e-05	0	5.09485e-06	0	3.13586e-05	1.45558e-05	1.26271e-06	0	2.39862e-06	0	0	4.77358e-05	1.19228e-05	0	5.85123e-06	0.0460009	0	0	0.0360111	0	0	0	1.84524e-05	0	0	0	0.00153364	0
MaxQuant	CTRL	CTRLFemaleBR2	shared	0	0	1.16193e-05	0	0	0.000222716	2.04795e-05	0	0.000890891	8.86228e-05	0	3.59656e-05	0	1.48975e-05	0.000207163	0	0	8.03924e-06	6.67364e-06	0	3.20539e-06	0	0	0	0	0	0	0	0	2.63258e-06	0	0	0	0	0	0	0.00143593	0	0	0	0	0	0	0	0	0
MS1 integration	CTRL	CTRLFemaleBR3	human	0	0	0	0	0	0	0	0	0	0	0	0	0	0	0	0	0	0	0	0	0	0	0	0	0	0	0	0	0	0	0	0	0	0	0	0	23287404	0	0	0	0	0	0	0	0	0
MaxQuant	CTRL	CTRLFemaleBR3	mouse	0	0	0	0	0	0	0	0	0	0	0	0	0	0	0	0	0	0	1.50477e-05	0	0	0	1.29147e-05	7.12432e-05	6.09235e-06	0	0	0	0	0.000134584	2.95559e-05	0	4.18411e-06	0.0237005	0	4.02998e-06	0.174881	6.02321e-05	2.39906e-05	0	2.86233e-05	0	0	1.90247e-06	0.00631658	0
MaxQuant	CTRL	CTRLFemaleBR3	shared	0	0	0	0	0	4.37547e-05	3.89298e-06	0	0.000824517	7.50968e-05	0	2.36413e-05	0	6.00587e-06	0.000181019	0	0	0	2.83803e-05	0	0	0	0	0	0	0	0	0	0	5.09525e-06	0	0	0	0	0	0	0.00316979	0	0	0	0	0	0	0	0	0
MaxQuant	CTRL	CTRLFemaleBR4	mouse	8.30313e-05	0	0	0	0	0	0	0	0	0	0	0	0	0	0	0	0	0	1.2523e-05	0	0	0	4.96617e-06	5.63197e-05	0	0	0	0	0	7.24038e-06	7.46763e-06	0	5.28067e-06	0.0339298	0	5.42113e-06	0.0135189	2.65062e-05	1.06959e-05	0	3.68668e-05	0	0	6.2431e-05	0.00167997	0
MaxQuant	CTRL	CTRLFemaleBR4	shared	0	0	0	0	0	0.000389035	3.62523e-05	0	0.00102276	6.04046e-05	6.37369e-06	2.26344e-05	4.91935e-06	5.01717e-06	0.000177495	0	0	3.84639e-06	2.5723e-05	0	0	0	0	0	0	0	9.51405e-06	0	5.04151e-06	1.47604e-06	0	0	0	0	0	0	0.00105866	0	6.9276e-06	0	0	5.24232e-06	0	0	0	0
MS1 integration	CTRL	CTRLMaleBR1	human	0	0	0	0	0	0	0	0	0	0	0	0	0	0	0	0	0	0	0	0	0	0	0	0	0	0	0	0	0	0	0	0	0	0	0	0	71859127	0	0	0	0	0	0	0	0	0
MaxQuant	CTRL	CTRLMaleBR1	mouse	0	0	0	0	0	0	0	0	0	0	0	0	0	0	0	0	0	0	5.22825e-06	2.15687e-05	0	0	9.60335e-06	0	0	0	2.41834e-05	0	0	0.000118542	3.89405e-05	0	1.49725e-05	0.0254397	0	5.98034e-06	0.118996	6.00562e-05	3.82131e-05	0	1.5164e-05	0	0	0	0.00139489	0
MaxQuant	CTRL	CTRLMaleBR1	shared	0	0	2.34122e-05	0	6.62979e-06	7.24137e-05	4.65759e-05	2.12129e-05	0.00129123	0.000133428	0	4.46652e-05	0	8.19209e-06	0.000192876	0	2.70429e-06	1.24432e-05	0	2.16492e-05	2.87292e-06	0	0	0	6.01827e-06	0	7.9817e-06	0	0	0	0	0	0	0	4.13258e-06	0	0.00447285	0	1.49855e-05	0	0	0	0	0	0	0
MS1 integration	CTRL	CTRLMaleBR2	human	0	0	0	0	0	0	0	0	0	0	0	0	0	0	0	0	0	0	0	0	0	0	0	0	0	0	0	0	0	0	0	0	0	0	0	0	70951141	0	0	0	0	0	0	0	0	0
MaxQuant	CTRL	CTRLMaleBR2	mouse	0	0	0	0	0	0	0	0	0	0	7.07074e-06	0	0	0	0	0	0	0	1.41643e-05	1.08906e-05	4.05998e-06	0	6.17948e-06	0	7.42408e-06	0	3.91604e-05	0	0	0.000272219	2.08583e-05	0	9.73443e-06	0.020928	0	5.10566e-06	0.185673	8.07226e-05	2.54471e-05	0	3.39092e-05	5.59122e-06	0	0	0.00142318	4.09291e-06
MaxQuant	CTRL	CTRLMaleBR2	shared	0	5.54652e-06	1.79154e-05	0	7.35507e-06	0.000148065	4.10049e-05	2.61902e-05	0.000970878	0.000102017	0	4.03621e-05	3.42765e-06	8.93771e-06	0.00019588	0	5.45343e-06	0	0	4.37128e-06	4.39369e-06	0	0	0	9.30326e-06	0	1.34058e-05	0	0	1.26768e-05	0	0	0	0	0	0	0.00592649	5.22521e-06	0	0	0	1.94478e-05	0	0	0	0
MS1 integration	CTRL	CTRLMaleBR3	human	0	0	0	0	0	0	0	0	0	0	0	0	0	0	0	0	0	0	0	0	0	0	0	0	0	0	0	0	0	0	0	0	0	0	0	0	31596837	0	0	0	0	0	0	0	0	0
MaxQuant	CTRL	CTRLMaleBR3	mouse	0	0	0	0	0	0	0	0	0	0	2.95738e-05	0	0	0	0	0	0	0	2.9046e-05	6.57466e-06	0	0	5.181e-05	0.000114259	6.73415e-06	0	1.32767e-05	1.78155e-05	0	9.6329e-05	5.41276e-05	0	8.13142e-06	0.0231372	0	1.36022e-06	0.0813264	0.000155395	5.07376e-05	0	6.75167e-05	0	1.39524e-05	0	0.00234173	0
MaxQuant	CTRL	CTRLMaleBR3	shared	0	0	0	0	7.57111e-06	0.00116264	7.6158e-05	0	0.00344188	4.6982e-05	0	0.000100644	1.29799e-05	2.73491e-05	0.000251996	0	1.026e-05	0	2.22006e-05	0	0	0	0	0	6.67401e-06	0	7.79712e-06	0	0	0	0	1.70316e-06	0	0	2.10592e-05	0	0.00438508	2.00102e-05	1.76604e-05	0	0	2.63826e-05	0	0	0	0
MS1 integration	Breast	WHIM2BR1	human	0	0	0	0	0	0	0	0	0	0	0	0	0	0	0	0	0	0	0	0	0	0	0	0	0	0	0	0	0	0	0	0	0	0	0	0	26067728	0	0	0	0	0	0	0	0	0
MaxQuant	Breast	WHIM2BR1	mouse	0	0	0	0	0	0	0	0	0	0	3.76124e-06	0	0	0	0	0	0	0	1.0736e-05	0	0	0	1.2252e-05	4.17713e-06	0	3.89525e-06	4.71257e-06	8.8701e-06	0	1.22389e-05	0	0	0	0.0274125	0	6.94322e-06	0.0162733	4.98143e-05	2.37011e-05	0	3.67986e-05	0	0	0	0.00752769	0
MaxQuant	Breast	WHIM2BR1	shared	0	4.18366e-06	1.34864e-05	0	0	0.000285558	3.95169e-05	2.72565e-05	0.00157718	0.000163186	0	2.18097e-05	1.43721e-06	9.93428e-06	0.000333457	0	0	2.91098e-06	0	0	0	0	0	0	0	0	1.47743e-05	0	4.10865e-06	0	0	2.66568e-06	0	0	0	0	0.000431574	0	2.23067e-05	0	0	5.57625e-06	0	0	0	0
MS1 integration	Breast	WHIM2BR2	human	0	0	0	0	0	0	0	0	0	0	0	0	0	0	0	0	0	0	0	0	0	0	0	0	0	0	0	0	0	0	0	0	0	0	0	0	127718139	0	0	0	0	0	0	0	0	0
MaxQuant	Breast	WHIM2BR2	mouse	0	0	0	0	0	0	0	0	0	0	3.62438e-06	0	0	0	0	0	0	0	0	0	0	0	7.91538e-06	1.77877e-05	0	0	0	0	0	2.61048e-06	0	0	5.21363e-06	0.0220852	0	0	0.00882292	1.73091e-05	5.92145e-06	0	0	0	0	0	0.00300127	0
MaxQuant	Breast	WHIM2BR2	shared	0	0	0	0	0	6.85979e-05	3.70457e-05	0	0.0013447	9.89808e-05	0	1.4905e-05	0	1.86883e-05	0.000185342	0	0	0	0	0	0	0	0	0	0	0	0	0	0	0	0	0	0	0	0	0	0.00019289	0	0	0	0	0	0	0	0	0
MS1 integration	Breast	WHIM2BR3	human	0	0	0	0	0	0	0	0	0	0	0	0	0	0	0	0	0	0	0	0	0	0	0	0	0	0	0	0	0	0	0	0	0	0	0	0	31425988	0	0	0	0	0	0	0	0	0
MaxQuant	Breast	WHIM2BR3	mouse	2.45684e-05	0	0	0	0	0	0	0	0	0	1.90187e-05	0	0	0	0	0	0	0	0	0	0	0	4.94392e-05	0.00019266	6.296e-06	2.34469e-05	3.33899e-05	0	7.28058e-06	2.22714e-05	7.83434e-06	0	1.69785e-05	0.0319785	0	1.41284e-05	0.011856	0.000160421	0.000115196	0	6.60162e-05	0	0	0.000266527	0.00324213	0
MaxQuant	Breast	WHIM2BR3	shared	0	5.9479e-06	0	0	6.49369e-06	0.000662461	8.38823e-05	9.95914e-06	0.00158576	0.000194582	0	5.96169e-05	8.36769e-06	3.15192e-05	0.000199436	0	1.29439e-05	4.57723e-06	0	0	0	3.44651e-06	0	0	0	0	2.43293e-05	0	9.94957e-06	0	0	2.339e-06	0	0	2.31473e-05	0	0.000377186	2.50996e-05	1.5898e-05	3.49049e-05	0	1.97201e-06	0	0	0	0
MS1 integration	Breast	WHIM47BR1	human	0	0	0	0	0	0	0	0	0	0	0	0	0	0	0	0	0	0	0	0	0	0	0	0	0	0	0	0	0	0	0	0	0	0	0	0	102038864	0	0	0	0	0	0	0	0	0
MaxQuant	Breast	WHIM47BR1	mouse	0.000326512	0	0	0	0	0	0	0	0	0	6.0828e-06	0	0	0	0	0	0	0	8.01404e-06	0	0	0	6.3043e-06	2.16971e-06	1.12659e-05	0	0	0	0	0.000321763	3.93685e-05	0	8.86211e-06	0.0287414	0	0	0.181455	2.50852e-05	0	0	0	0	0	0	0.0025359	0
MaxQuant	Breast	WHIM47BR1	shared	0	1.74465e-06	1.10078e-05	0	0	0.000516018	8.56798e-05	1.63682e-05	0.00374478	0.000517731	0	1.0799e-05	0	3.68354e-05	0.00087834	0	5.24863e-06	0	1.04437e-05	0	0	0	0	0	5.2333e-06	0	5.45807e-06	0	0	9.76181e-06	0	0	0	0	0	0	0.00400899	3.97288e-06	1.28425e-05	0	0	1.80983e-05	0	0	0	0
MS1 integration	Breast	WHIM47BR2	human	0	0	0	0	0	0	0	0	0	0	0	0	0	0	0	0	0	0	0	0	0	0	0	0	0	0	0	0	0	0	0	0	0	0	0	0	127278218	0	0	0	0	0	0	0	0	0
MaxQuant	Breast	WHIM47BR2	mouse	4.74984e-05	0	0	0	0	0	0	0	0	0	0	0	0	0	0	0	0	0	1.95557e-05	9.95275e-06	1.66691e-05	0	4.98525e-05	1.47794e-05	4.61646e-06	2.53453e-06	7.06491e-06	1.46947e-05	0	0.000132176	1.39533e-05	0	6.4134e-06	0.0250289	0	4.84296e-06	0.0795822	6.15171e-05	4.94532e-05	0	9.76361e-06	0	6.13115e-06	4.81907e-06	0.00502628	0
MaxQuant	Breast	WHIM47BR2	shared	0	4.66616e-06	1.72378e-05	0	8.69559e-06	0.000722835	0.000101323	2.27188e-05	0.00376005	0.000678137	6.69157e-06	0.0001031	1.0188e-05	5.98266e-05	0.000546579	0	4.5595e-06	3.4151e-06	1.74017e-05	1.77857e-05	4.7813e-06	0	0	0	3.96846e-06	0	9.31384e-06	0	5.17581e-06	1.00357e-05	0	8.14017e-06	0	0	0	0	0.00255763	5.4517e-06	9.22934e-06	0	0	5.31403e-05	0	0	0	0
MS1 integration	Breast	WHIM47BR3	human	0	0	0	0	0	0	0	0	0	0	0	0	0	0	0	0	0	0	0	0	0	0	0	0	0	0	0	0	0	0	0	0	0	0	0	0	147815225	0	0	0	0	0	0	0	0	0
MaxQuant	Breast	WHIM47BR3	mouse	5.14041e-05	0	0	0	0	0	0	0	0	0	0	0	0	0	0	0	0	0	1.40819e-05	1.1484e-05	0	0	1.33213e-05	1.44225e-05	0	0	1.02331e-05	0	1.91698e-05	7.84338e-05	1.83596e-05	0	3.90678e-06	0.0404713	0	5.39651e-06	0.0516197	3.44357e-05	2.2628e-05	0	5.38523e-06	0	0	0	0.00255763	0
MaxQuant	Breast	WHIM47BR3	shared	0	0	7.74963e-06	0	6.99904e-06	0.00232481	9.53725e-05	6.50883e-05	0.00441491	0.000523309	4.85908e-06	0.000456559	0	3.01152e-05	0.00129463	0	7.54216e-06	3.9143e-06	1.19463e-05	2.50037e-05	8.7055e-06	0	0	0	0	0	9.23001e-06	0	0	5.20475e-06	0	1.868e-05	0	0	0	0	0.000657695	0	0	1.54248e-06	0	3.28184e-05	0	0	0	0
MS1 integration	Breast	WHIM68BR1	human	0	0	0	0	0	0	0	0	0	0	0	0	0	0	0	0	0	0	0	0	0	0	0	0	0	0	0	0	0	0	0	0	0	0	0	0	146860270	0	0	0	0	0	0	0	0	0
MaxQuant	Breast	WHIM68BR1	mouse	6.56189e-06	0	0	0	0	0	0	0	0	0	0	0	0	0	0	0	0	0	0	3.84736e-06	0	0	2.18228e-05	1.59841e-05	0	0	1.46208e-05	9.88195e-06	0	6.18368e-05	4.64521e-05	0	4.26258e-06	0.0287777	0	4.45743e-06	0.0860826	2.74165e-05	8.839e-06	0	0	0	0	8.80267e-05	0.00173519	0
MaxQuant	Breast	WHIM68BR1	shared	0	0	1.03431e-05	0	0	0.00155342	8.02363e-05	3.38417e-05	0.00266706	0.000386299	0	0.00015253	0	3.15435e-05	0.000629822	0	1.65489e-06	0	1.53195e-05	3.49831e-06	4.1034e-06	0	0	0	0	0	8.74036e-06	0	0	6.58459e-06	0	0	0	0	0	0	0.00146276	5.91102e-06	0	0	0	1.42621e-05	0	0	0	0
MS1 integration	Breast	WHIM68BR2	human	0	0	0	0	0	0	0	0	0	0	0	0	0	0	0	0	0	0	0	0	0	0	0	0	0	0	0	0	0	0	0	0	0	0	0	0	229100035	0	0	0	0	0	0	0	0	0
MaxQuant	Breast	WHIM68BR2	mouse	5.77384e-05	0	0	0	0	0	0	0	0	0	3.5916e-05	0	0	0	0	0	0	0	0	1.50439e-05	6.31681e-06	0	2.0004e-05	1.1418e-06	4.30939e-06	0	8.35466e-06	0	0	0.000158977	5.28666e-05	0	4.51201e-06	0.0215348	0	0	0.156853	1.79587e-05	1.08174e-05	0	4.84551e-06	0	0	0	0.00101722	0
MaxQuant	Breast	WHIM68BR2	shared	0	0	0	0	0	0.000450644	7.25258e-05	1.72472e-05	0.00235292	0.000308188	0	7.55939e-05	6.58531e-06	1.37169e-05	0.000678255	0	2.86417e-06	0	5.3393e-06	1.13744e-05	8.10244e-06	0	0	0	2.2485e-06	0	7.09105e-06	0	0	0	0	0	0	0	0	0	0.0028021	4.54616e-06	0	0	0	6.75044e-06	0	0	0	0
MS1 integration	Breast	WHIM68BR3	human	0	0	0	0	0	0	0	0	0	0	0	0	0	0	0	0	0	0	0	0	0	0	0	0	0	0	0	0	0	0	0	0	0	0	0	0	230068559	0	0	0	0	0	0	0	0	0
MaxQuant	Breast	WHIM68BR3	mouse	0.000165976	0	0	0	0	0	0	0	0	0	8.19746e-06	0	0	0	0	0	0	0	2.30875e-06	0	0	0	2.15824e-05	6.85687e-06	5.07992e-06	0	0	0	0	0.000210629	4.77876e-05	0	3.22557e-06	0.0250906	0	0	0.207897	9.56108e-06	1.27413e-05	0	4.69462e-06	0	0	0	0.000876641	0
MaxQuant	Breast	WHIM68BR3	shared	0	0	0	0	0	0.000195601	3.01867e-05	1.6316e-05	0.0010263	0.000210578	0	1.3319e-05	0	2.17558e-05	0.000457142	0	0	5.49095e-06	8.18776e-06	1.61059e-06	0	0	0	0	0	0	0	0	0	7.73446e-06	0	0	0	0	0	0	0.00418449	0	0	0	0	2.53527e-06	0	0	0	0
MS1 integration	Breast	WHIM68BR4	human	0	0	0	0	0	0	0	0	0	0	0	0	0	0	0	0	0	0	0	0	0	0	0	0	0	0	0	0	0	0	0	0	0	0	0	0	142120425	0	0	0	0	0	0	0	0	0
MaxQuant	Breast	WHIM68BR4	mouse	0	0	0	0	0	0	0	0	0	0	1.29089e-05	0	0	0	0	0	0	0	3.44135e-06	6.94702e-06	1.27853e-05	0	2.06361e-05	5.51596e-07	1.12322e-05	0	0	0	0	0.000251356	6.00143e-05	0	6.96778e-06	0.0281894	0	0	0.239671	2.40313e-05	0	0	4.37706e-06	0	0	0	0.00167938	0
MaxQuant	Breast	WHIM68BR4	shared	0	0	0	0	0	0.000199668	4.73784e-05	1.99073e-05	0.00153781	0.000203568	0	4.99311e-05	2.2189e-06	6.31704e-06	0.000448774	0	2.0032e-06	0	7.41416e-06	2.04811e-05	0	0	0	0	4.95431e-06	0	8.60404e-06	0	0	3.06518e-06	0	0	0	0	0	0	0.00717285	0	1.07332e-05	0	0	2.10108e-05	0	0	0	0
[truncated: 910 more columns]
